# Supplementary material for: Crystal structure of 1-{3-acetyl-2-(4-chloro­phen­yl)-6-hy­droxy-4-[(2-hy­droxy­prop­yl)amino]-6-methyl­cyclo­hex-3-en-1-yl}ethanone
Source: Acta Crystallogr E Crystallogr Commun. 2015 Apr 30;71(Pt 5):o369–70. doi: 10.1107/S2056989015008191 (PMC4420087; doi:10.1107/S2056989015008191)
Supplement: Supplementary file 1 [file e-71-0o369-sup1.cif]

##############################################################################
#                                                                            #
# This CIF contains the data in a paper accepted for publication in          #
# Acta Crystallographica Section E. It conforms to the requirements of       #
# Notes for Authors for Acta Crystallographica Section E, and has been       #
# peer reviewed under the auspices of the IUCr Commission on Journals.       #
#                                                                            #
# Full details of the Crystallographic Information File format               #
# are given in the paper "The Crystallographic Information File (CIF):       #
# a New Standard Archive File for Crystallography" by S. R. Hall, F. H.      #
# Allen and I. D. Brown [Acta Cryst. (1991), A47, 655-685].                  #
#                                                                            #
# The current version of the core CIF dictionary is obtainable from          #
# ftp://ftp.iucr.org/pub/cif_core.dic.                                       #
#                                                                            #
# Software is freely available for graphical display of the structure(s)     #
# in this CIF. For information consult the CIF software page                 #
# http://www.iucr.org/resources/cif/software.                                #
#                                                                            #
# This file may be used for bona fide research purposes within the           #
# scientific community so long as proper attribution is given to the journal # 
# article from which it was obtained.                                        #
#                                                                            #
##############################################################################
data_global
_audit_creation_method     'APEX2 v2014.9-0'
_journal_date_recd_electronic     2015-04-19
_journal_date_accepted     2015-04-25
_journal_name_full     'Acta Crystallographica, Section E'
_journal_year     2015
_journal_volume     71
_journal_issue      5
_journal_page_first     o369
_journal_page_last     o370
_journal_paper_category     HO
_journal_paper_doi     10.1107/S2056989015008191
_journal_coeditor_code     XU5848
_publ_contact_author_name
;
Mustafa R. Albayati
;
_publ_contact_author_address
;
Kirkuk University,
College of Science,
Department of Chemistry,
Kirkuk,
Iraq
;
_publ_contact_author_email     'shaabankamel@yahoo.com'
_publ_contact_author_fax     ?
_publ_contact_author_phone     ?
_publ_section_title
;\
Crystal structure of
1-{3-acetyl-2-(4-chlorophenyl)-6-hydroxy-4-[(2-hydroxypropyl)amino]-6-\
methylcyclohex-3-en-1-yl}ethanone
;
loop_
    _publ_author_name
    _publ_author_address
    'Mohamed, Shaaban K.'
;
Chemistry and Environmental Division,
Manchester Metropolitan University,
Manchester M1 5GD,
England
Chemistry Department,
Faculty of Science,
Minia University,
61519 El-Minia,
Egypt
;
    'Joel T. Mague'
;
Department of Chemistry,
Tulane University,
New Orleans,
LA 70118,
USA
;
    'Akkurt, Mehmet'
;
Department of Physics,
Faculty of Sciences,
Erciyes University,
38039 Kayseri,
Turkey
;
    'Antar A. Abdelhamid'
;
Chemistry Department,
Faculty of Science,
Sohag University,
82524 Sohag,
Egypt
;
    'Mustafa R. Albayati'
;
Kirkuk University,
College of Science,
Department of Chemistry,
Kirkuk,
Iraq
;
data_I
_database_code_depnum_ccdc_archive 'CCDC 1061756'
_audit_creation_method     SHELXL-2014/6
_chemical_name_systematic
;\
1-{3-Acetyl-2-(4-chlorophenyl)-6-hydroxy-4-[(2-hydroxypropyl)amino]-\
6-methylcyclohex-3-en-1-yl}ethanone
;
_chemical_name_common     ?
_chemical_formula_moiety     'C20 H26 Cl N O4'
_chemical_formula_sum     'C20 H26 Cl N O4'
_chemical_formula_iupac     'C20 H26 Cl N O4'
_chemical_formula_weight     379.87
_chemical_melting_point     ?
_shelx_space_group_comment
;
The symmetry employed for this shelxl refinement is uniquely defined
by the following loop, which should always be used as a source of
symmetry information in preference to the above space-group names.
They are only intended as comments.
;
_space_group_crystal_system     monoclinic
_space_group_name_H-M_alt     'P 21'
_space_group_name_Hall     'P 2yb'
loop_
    _symmetry_equiv_pos_as_xyz
    'x, y, z'
    '-x, y+1/2, -z'
_cell_length_a     5.5490(2)
_cell_length_b     8.7759(3)
_cell_length_c     19.4428(6)
_cell_angle_alpha     90
_cell_angle_beta     92.815(2)
_cell_angle_gamma     90
_cell_volume     945.67(6)
_cell_formula_units_Z     2
_cell_measurement_reflns_used     5259
_cell_measurement_theta_min     4.5539
_cell_measurement_theta_max     72.4253
_cell_measurement_temperature     150(2)
_exptl_crystal_description     plate
_exptl_crystal_colour     colourless
_exptl_crystal_size_max     0.255
_exptl_crystal_size_mid     0.180
_exptl_crystal_size_min     0.015
_exptl_crystal_density_diffrn     1.323
_exptl_crystal_density_meas     ?
_exptl_crystal_density_method     'not measured'
_exptl_crystal_F_000     404
_exptl_absorpt_coefficient_mu     1.980
_exptl_absorpt_correction_type     multi-scan
_exptl_absorpt_process_details
;
(<i>SADABS</i>; Bruker, 2014)
;
_shelx_estimated_absorpt_T_min     0.632
_shelx_estimated_absorpt_T_max     0.971
_exptl_absorpt_correction_T_min     0.63
_exptl_absorpt_correction_T_max     0.97
_exptl_special_details
;
Analysis of 1837 reflections having I/\s(I) > 12 and chosen from the full data
set with <i>CELL_NOW</i> (Sheldrick, 2008) showed the crystal to belong to the
monoclinic system and to be twinned by a 180\% rotation about the <i>c*</i>
axis. The raw data were processed using the multi-component version of
<i>SAINT</i> under control of the two-component orientation file generated by
<i>CELL_NOW</i>.
;
_diffrn_ambient_temperature     150(2)
_diffrn_radiation_type     CuK\a
_diffrn_radiation_wavelength     1.54178
_diffrn_radiation_monochromator     mirror
_diffrn_measurement_device_type     'Bruker D8 VENTURE PHOTON 100 CMOS'
_diffrn_measurement_method     '\w scans'
_diffrn_detector_area_resol_mean     10.4167
_diffrn_reflns_number     7079
_diffrn_reflns_theta_min     4.554
_diffrn_reflns_theta_max     72.478
_diffrn_reflns_theta_full     68.000
_diffrn_measured_fraction_theta_max     0.983
_diffrn_measured_fraction_theta_full     0.985
_diffrn_reflns_limit_h_min     -6
_diffrn_reflns_limit_h_max     6
_diffrn_reflns_limit_k_min     -10
_diffrn_reflns_limit_k_max     10
_diffrn_reflns_limit_l_min     -24
_diffrn_reflns_limit_l_max     24
_refine_special_details
;
Refinement of <i>F</i>^2^ against ALL reflections. The weighted <i>R</i>-factor
<i>wR</i> and goodness of fit <i>S</i> are based on <i>F</i>^2^, conventional
<i>R</i>-factors <i>R</i> are based on <i>F</i>, with <i>F</i> set to zero for
negative <i>F</i>^2^. The threshold expression of <i>F</i>^2^ >
\s(<i>F</i>^2^) is used only for calculating <i>R</i>-factors(gt) <i>etc</i>.
and is not relevant to the choice of reflections for refinement.
<i>R</i>-factors based on <i>F</i>^2^ are statistically about twice as large
as those based on <i>F</i>, and <i>R</i>- factors based on ALL data will be
even larger. H-atoms attached to carbon were placed in calculated positions
(C---H = 0.95 - 0.98 \%A) while those attached to oxygen were placed in
locations derived from a difference map and their parameters adjusted to give
O---H = 0.84 \%A. All were included as riding contributions with isotropic
displacement parameters 1.2 - 1.5 times those of the attached atoms. In the
final stages of the refinement it became evident that not only was the crystal
twinned by a 180\% rotation about the <i>c*</i> axis but also each of these
components was a racemic twin. Consequently, the model was finally refined as
a 4-component twin.
;
_reflns_number_total     7079
_reflns_number_gt     6072
_reflns_threshold_expression     'I > 2\s(I)'
_refine_ls_structure_factor_coef     Fsqd
_refine_ls_matrix_type     full
_refine_ls_R_factor_all     0.0680
_refine_ls_R_factor_gt     0.0589
_refine_ls_wR_factor_gt     0.1398
_refine_ls_wR_factor_ref     0.1443
_refine_ls_goodness_of_fit_ref     1.056
_refine_ls_restrained_S_all     1.056
_refine_ls_number_reflns     7079
_refine_ls_number_parameters     242
_refine_ls_number_restraints     1
_refine_ls_hydrogen_treatment     constr
_refine_ls_weighting_scheme     calc
_refine_ls_weighting_details
              'w=1/[\s^2^(Fo^2^)+(0.0693P)^2^+0.3038P] where P=(Fo^2^+2Fc^2^)/3'
_atom_sites_solution_hydrogens     geom
_atom_sites_solution_primary     direct
_atom_sites_solution_secondary     difmap
_refine_ls_shift/su_max     0.001
_refine_ls_shift/su_mean     0.000
_refine_diff_density_max     0.393
_refine_diff_density_min     -0.377
_refine_ls_extinction_method     none
_refine_ls_extinction_coef     .
_refine_ls_abs_structure_details
;
The crystal is a non-merohedral twin with each component being
a racemic twin as well.
;
_refine_ls_abs_structure_Flack     0.033(15)
loop_
    _atom_type_symbol
    _atom_type_description
    _atom_type_scat_dispersion_real
    _atom_type_scat_dispersion_imag
    _atom_type_scat_source
    'C' 'C' 0.0181 0.0091
                         'International Tables Vol C Tables 4.2.6.8 and 6.1.1.4'
    'H' 'H' 0.0000 0.0000
                         'International Tables Vol C Tables 4.2.6.8 and 6.1.1.4'
    'O' 'O' 0.0492 0.0322
                         'International Tables Vol C Tables 4.2.6.8 and 6.1.1.4'
    'Cl' 'Cl' 0.3639 0.7018
                         'International Tables Vol C Tables 4.2.6.8 and 6.1.1.4'
    'N' 'N' 0.0311 0.0180
                         'International Tables Vol C Tables 4.2.6.8 and 6.1.1.4'
_computing_data_collection
;
<i>APEX2</i> (Bruker, 2014)
;
_computing_cell_refinement
;
<i>SAINT</i> (Bruker, 2014)
;
_computing_data_reduction
;
<i>SAINT</i> (Bruker, 2014)
;
_computing_structure_solution
;
<i>SHELXT</i> (Sheldrick, 2015a)
;
_computing_structure_refinement
;
<i>SHELXL2014</i> (Sheldrick, 2015b)
;
_computing_molecular_graphics
;
<i>DIAMOND</i> (Brandenburg & Putz, 2012)
;
_computing_publication_material
;
<i>SHELXTL</i> (Sheldrick, 2008)
;
loop_
    _atom_site_type_symbol
    _atom_site_label
    _atom_site_fract_x
    _atom_site_fract_y
    _atom_site_fract_z
    _atom_site_U_iso_or_equiv
    _atom_site_adp_type
    _atom_site_calc_flag
    _atom_site_occupancy
    _atom_site_disorder_assembly
    _atom_site_disorder_group
    Cl Cl1 0.6307(4) 0.0955(2) 1.00356(9) 0.0579(6) Uani d 1 . .
    O O1 1.1051(7) 0.7167(5) 0.8132(2) 0.0376(11) Uani d 1 . .
    O O2 0.8526(6) 0.7591(5) 0.6729(2) 0.0320(10) Uani d 1 . .
    H H2A 0.8220 0.8176 0.6394 0.038 Uiso d 1 . .
    O O3 0.2467(7) 0.4376(5) 0.4451(2) 0.0332(10) Uani d 1 . .
    H H3A 0.2914 0.5269 0.4366 0.040 Uiso d 1 . .
    O O4 0.6555(7) 0.2231(5) 0.6072(2) 0.0341(10) Uani d 1 . .
    N N1 0.3747(8) 0.4595(7) 0.5929(2) 0.0312(12) Uani d 1 . .
    H H1B 0.4164 0.3602 0.5871 0.037 Uiso d 1 . .
    C C1 0.7897(9) 0.4895(7) 0.7530(3) 0.0248(12) Uani d 1 . .
    H H1 0.9672 0.4963 0.7468 0.030 Uiso calc 1 . .
    C C2 0.7024(9) 0.6487(6) 0.7741(3) 0.0251(12) Uani d 1 . .
    H H2 0.5523 0.6351 0.7998 0.030 Uiso calc 1 . .
    C C3 0.6400(9) 0.7509(7) 0.7111(3) 0.0264(13) Uani d 1 . .
    C C4 0.4393(9) 0.6728(7) 0.6691(3) 0.0282(13) Uani d 1 . .
    H H4A 0.2917 0.6734 0.6957 0.034 Uiso calc 1 . .
    H H4B 0.4045 0.7322 0.6265 0.034 Uiso calc 1 . .
    C C5 0.4944(10) 0.5119(8) 0.6498(3) 0.0288(14) Uani d 1 . .
    C C6 0.6716(9) 0.4266(7) 0.6858(3) 0.0256(12) Uani d 1 . .
    C C7 0.7523(10) 0.3846(7) 0.8148(3) 0.0255(12) Uani d 1 . .
    C C8 0.5421(11) 0.3006(8) 0.8207(3) 0.0337(14) Uani d 1 . .
    H H8 0.4212 0.3047 0.7845 0.040 Uiso calc 1 . .
    C C9 0.5031(12) 0.2112(8) 0.8778(3) 0.0385(15) Uani d 1 . .
    H H9 0.3601 0.1523 0.8802 0.046 Uiso calc 1 . .
    C C10 0.6767(12) 0.2094(8) 0.9311(3) 0.0390(16) Uani d 1 . .
    C C11 0.8864(12) 0.2898(8) 0.9274(3) 0.0407(17) Uani d 1 . .
    H H11 1.0056 0.2856 0.9641 0.049 Uiso calc 1 . .
    C C12 0.9244(11) 0.3778(8) 0.8695(3) 0.0361(15) Uani d 1 . .
    H H12 1.0699 0.4341 0.8670 0.043 Uiso calc 1 . .
    C C13 0.8910(10) 0.7249(7) 0.8224(3) 0.0292(13) Uani d 1 . .
    C C14 0.8022(13) 0.8077(9) 0.8835(3) 0.0424(17) Uani d 1 . .
    H H14A 0.7646 0.7340 0.9193 0.064 Uiso calc 1 . .
    H H14B 0.6566 0.8654 0.8698 0.064 Uiso calc 1 . .
    H H14C 0.9274 0.8778 0.9016 0.064 Uiso calc 1 . .
    C C15 0.5570(10) 0.9097(8) 0.7316(3) 0.0342(14) Uani d 1 . .
    H H15A 0.6861 0.9602 0.7592 0.051 Uiso calc 1 . .
    H H15B 0.4131 0.9011 0.7586 0.051 Uiso calc 1 . .
    H H15C 0.5183 0.9698 0.6900 0.051 Uiso calc 1 . .
    C C16 0.1783(11) 0.5437(8) 0.5557(3) 0.0362(15) Uani d 1 . .
    H H16A 0.2408 0.6421 0.5392 0.043 Uiso calc 1 . .
    H H16B 0.0486 0.5657 0.5875 0.043 Uiso calc 1 . .
    C C17 0.0785(11) 0.4540(9) 0.4965(3) 0.0403(17) Uani d 1 . .
    H H17 0.0439 0.3496 0.5140 0.048 Uiso calc 1 . .
    C C18 -0.1597(10) 0.5198(8) 0.4682(3) 0.0367(15) Uani d 1 . .
    H H18A -0.1334 0.6231 0.4510 0.055 Uiso calc 1 . .
    H H18B -0.2745 0.5234 0.5049 0.055 Uiso calc 1 . .
    H H18C -0.2249 0.4554 0.4305 0.055 Uiso calc 1 . .
    C C19 0.7529(10) 0.2866(7) 0.6595(3) 0.0278(13) Uani d 1 . .
    C C20 0.9775(10) 0.2105(8) 0.6928(3) 0.0302(13) Uani d 1 . .
    H H20A 0.9942 0.1077 0.6739 0.045 Uiso calc 1 . .
    H H20B 0.9617 0.2042 0.7427 0.045 Uiso calc 1 . .
    H H20C 1.1205 0.2709 0.6831 0.045 Uiso calc 1 . .
loop_
    _atom_site_aniso_label
    _atom_site_aniso_U_11
    _atom_site_aniso_U_22
    _atom_site_aniso_U_33
    _atom_site_aniso_U_12
    _atom_site_aniso_U_13
    _atom_site_aniso_U_23
    Cl1 0.0853(14) 0.0563(11) 0.0340(8) 0.0254(10) 0.0201(8) 0.0185(9)
    O1 0.025(2) 0.048(3) 0.039(2) -0.007(2) -0.0011(17) -0.002(2)
    O2 0.0218(19) 0.039(3) 0.035(2) 0.0045(18) 0.0055(16) 0.009(2)
    O3 0.028(2) 0.040(3) 0.032(2) 0.001(2) -0.0011(16) -0.002(2)
    O4 0.034(2) 0.039(3) 0.029(2) 0.003(2) -0.0077(16) -0.004(2)
    N1 0.023(2) 0.044(3) 0.026(2) 0.006(2) -0.0041(18) -0.001(2)
    C1 0.018(2) 0.030(3) 0.026(3) 0.000(2) -0.002(2) -0.003(2)
    C2 0.018(2) 0.030(3) 0.027(3) 0.000(2) 0.003(2) 0.001(3)
    C3 0.020(3) 0.031(3) 0.029(3) 0.001(2) 0.003(2) 0.005(3)
    C4 0.019(3) 0.038(4) 0.027(3) 0.002(2) 0.000(2) 0.004(3)
    C5 0.020(3) 0.047(4) 0.020(3) 0.002(3) 0.004(2) 0.002(3)
    C6 0.020(2) 0.032(3) 0.025(3) 0.001(2) -0.001(2) 0.005(3)
    C7 0.026(3) 0.027(3) 0.023(3) 0.008(2) -0.002(2) 0.000(2)
    C8 0.028(3) 0.040(4) 0.032(3) 0.003(3) -0.001(2) 0.011(3)
    C9 0.038(3) 0.036(4) 0.042(4) 0.007(3) 0.007(3) 0.013(3)
    C10 0.049(4) 0.041(4) 0.028(3) 0.014(3) 0.010(3) 0.002(3)
    C11 0.052(4) 0.041(4) 0.028(3) 0.012(3) -0.011(3) 0.001(3)
    C12 0.036(3) 0.043(4) 0.029(3) -0.001(3) -0.007(2) 0.000(3)
    C13 0.029(3) 0.030(3) 0.028(3) -0.005(3) -0.001(2) 0.006(3)
    C14 0.048(4) 0.045(4) 0.034(3) -0.001(3) 0.002(3) -0.009(3)
    C15 0.029(3) 0.038(4) 0.036(3) 0.007(3) 0.003(2) 0.007(3)
    C16 0.027(3) 0.046(4) 0.035(3) 0.011(3) -0.008(2) -0.001(3)
    C17 0.029(3) 0.057(5) 0.034(3) 0.006(3) 0.000(3) 0.008(3)
    C18 0.022(3) 0.049(4) 0.039(4) -0.002(3) -0.003(2) 0.008(3)
    C19 0.025(3) 0.036(3) 0.022(3) 0.000(3) 0.001(2) 0.001(3)
    C20 0.025(3) 0.035(3) 0.030(3) 0.003(3) 0.001(2) -0.003(3)
_geom_special_details
;
All e.s.d.'s (except the e.s.d. in the dihedral angle between two l.s. planes)
are estimated using the full covariance matrix. The cell e.s.d.'s are taken
into account individually in the estimation of e.s.d.'s in distances, angles
and torsion angles; correlations between e.s.d.'s in cell parameters are only
used when they are defined by crystal symmetry. An approximate (isotropic)
treatment of cell e.s.d.'s is used for estimating e.s.d.'s involving l.s.
planes.
;
loop_
    _geom_bond_atom_site_label_1
    _geom_bond_atom_site_label_2
    _geom_bond_site_symmetry_2
    _geom_bond_distance
    _geom_bond_publ_flag
    Cl1 C10 . 1.756(7) ?
    O1 C13 . 1.212(7) ?
    O2 C3 . 1.427(6) ?
    O2 H2A . 0.8400 ?
    O3 C17 . 1.407(7) ?
    O3 H3A . 0.8404 ?
    O4 C19 . 1.257(7) ?
    N1 C5 . 1.342(7) ?
    N1 C16 . 1.477(7) ?
    N1 H1B . 0.9100 ?
    C1 C6 . 1.534(7) ?
    C1 C7 . 1.537(8) ?
    C1 C2 . 1.541(8) ?
    C1 H1 . 1.0000 ?
    C2 C13 . 1.526(7) ?
    C2 C3 . 1.543(8) ?
    C2 H2 . 1.0000 ?
    C3 C4 . 1.513(8) ?
    C3 C15 . 1.526(9) ?
    C4 C5 . 1.497(9) ?
    C4 H4A . 0.9900 ?
    C4 H4B . 0.9900 ?
    C5 C6 . 1.396(8) ?
    C6 C19 . 1.414(9) ?
    C7 C8 . 1.389(8) ?
    C7 C12 . 1.394(8) ?
    C8 C9 . 1.385(9) ?
    C8 H8 . 0.9500 ?
    C9 C10 . 1.381(9) ?
    C9 H9 . 0.9500 ?
    C10 C11 . 1.366(10) ?
    C11 C12 . 1.390(9) ?
    C11 H11 . 0.9500 ?
    C12 H12 . 0.9500 ?
    C13 C14 . 1.497(9) ?
    C14 H14A . 0.9800 ?
    C14 H14B . 0.9800 ?
    C14 H14C . 0.9800 ?
    C15 H15A . 0.9800 ?
    C15 H15B . 0.9800 ?
    C15 H15C . 0.9800 ?
    C16 C17 . 1.480(9) ?
    C16 H16A . 0.9900 ?
    C16 H16B . 0.9900 ?
    C17 C18 . 1.521(8) ?
    C17 H17 . 1.0000 ?
    C18 H18A . 0.9800 ?
    C18 H18B . 0.9800 ?
    C18 H18C . 0.9800 ?
    C19 C20 . 1.530(8) ?
    C20 H20A . 0.9800 ?
    C20 H20B . 0.9800 ?
    C20 H20C . 0.9800 ?
loop_
    _geom_angle_atom_site_label_1
    _geom_angle_atom_site_label_2
    _geom_angle_atom_site_label_3
    _geom_angle_site_symmetry_1
    _geom_angle_site_symmetry_3
    _geom_angle
    _geom_angle_publ_flag
    C3 O2 H2A . . 107.1 ?
    C17 O3 H3A . . 104.9 ?
    C5 N1 C16 . . 123.8(6) ?
    C5 N1 H1B . . 108.2 ?
    C16 N1 H1B . . 127.2 ?
    C6 C1 C7 . . 112.5(5) ?
    C6 C1 C2 . . 115.2(5) ?
    C7 C1 C2 . . 106.1(4) ?
    C6 C1 H1 . . 107.6 ?
    C7 C1 H1 . . 107.6 ?
    C2 C1 H1 . . 107.6 ?
    C13 C2 C1 . . 110.3(4) ?
    C13 C2 C3 . . 110.7(5) ?
    C1 C2 C3 . . 112.2(5) ?
    C13 C2 H2 . . 107.8 ?
    C1 C2 H2 . . 107.8 ?
    C3 C2 H2 . . 107.8 ?
    O2 C3 C4 . . 110.3(5) ?
    O2 C3 C15 . . 111.0(5) ?
    C4 C3 C15 . . 109.3(5) ?
    O2 C3 C2 . . 106.4(4) ?
    C4 C3 C2 . . 107.2(5) ?
    C15 C3 C2 . . 112.6(5) ?
    C5 C4 C3 . . 114.2(5) ?
    C5 C4 H4A . . 108.7 ?
    C3 C4 H4A . . 108.7 ?
    C5 C4 H4B . . 108.7 ?
    C3 C4 H4B . . 108.7 ?
    H4A C4 H4B . . 107.6 ?
    N1 C5 C6 . . 122.5(6) ?
    N1 C5 C4 . . 115.5(5) ?
    C6 C5 C4 . . 121.8(5) ?
    C5 C6 C19 . . 120.8(5) ?
    C5 C6 C1 . . 119.7(6) ?
    C19 C6 C1 . . 119.4(5) ?
    C8 C7 C12 . . 117.4(6) ?
    C8 C7 C1 . . 121.9(5) ?
    C12 C7 C1 . . 120.5(5) ?
    C9 C8 C7 . . 122.1(6) ?
    C9 C8 H8 . . 118.9 ?
    C7 C8 H8 . . 118.9 ?
    C10 C9 C8 . . 118.5(6) ?
    C10 C9 H9 . . 120.7 ?
    C8 C9 H9 . . 120.7 ?
    C11 C10 C9 . . 121.2(6) ?
    C11 C10 Cl1 . . 119.7(5) ?
    C9 C10 Cl1 . . 119.0(5) ?
    C10 C11 C12 . . 119.6(6) ?
    C10 C11 H11 . . 120.2 ?
    C12 C11 H11 . . 120.2 ?
    C11 C12 C7 . . 121.0(6) ?
    C11 C12 H12 . . 119.5 ?
    C7 C12 H12 . . 119.5 ?
    O1 C13 C14 . . 120.7(5) ?
    O1 C13 C2 . . 122.0(5) ?
    C14 C13 C2 . . 117.3(5) ?
    C13 C14 H14A . . 109.5 ?
    C13 C14 H14B . . 109.5 ?
    H14A C14 H14B . . 109.5 ?
    C13 C14 H14C . . 109.5 ?
    H14A C14 H14C . . 109.5 ?
    H14B C14 H14C . . 109.5 ?
    C3 C15 H15A . . 109.5 ?
    C3 C15 H15B . . 109.5 ?
    H15A C15 H15B . . 109.5 ?
    C3 C15 H15C . . 109.5 ?
    H15A C15 H15C . . 109.5 ?
    H15B C15 H15C . . 109.5 ?
    N1 C16 C17 . . 110.7(5) ?
    N1 C16 H16A . . 109.5 ?
    C17 C16 H16A . . 109.5 ?
    N1 C16 H16B . . 109.5 ?
    C17 C16 H16B . . 109.5 ?
    H16A C16 H16B . . 108.1 ?
    O3 C17 C16 . . 111.8(5) ?
    O3 C17 C18 . . 112.2(5) ?
    C16 C17 C18 . . 111.4(6) ?
    O3 C17 H17 . . 107.0 ?
    C16 C17 H17 . . 107.0 ?
    C18 C17 H17 . . 107.0 ?
    C17 C18 H18A . . 109.5 ?
    C17 C18 H18B . . 109.5 ?
    H18A C18 H18B . . 109.5 ?
    C17 C18 H18C . . 109.5 ?
    H18A C18 H18C . . 109.5 ?
    H18B C18 H18C . . 109.5 ?
    O4 C19 C6 . . 123.1(5) ?
    O4 C19 C20 . . 117.2(5) ?
    C6 C19 C20 . . 119.6(5) ?
    C19 C20 H20A . . 109.5 ?
    C19 C20 H20B . . 109.5 ?
    H20A C20 H20B . . 109.5 ?
    C19 C20 H20C . . 109.5 ?
    H20A C20 H20C . . 109.5 ?
    H20B C20 H20C . . 109.5 ?
loop_
    _geom_torsion_atom_site_label_1
    _geom_torsion_atom_site_label_2
    _geom_torsion_atom_site_label_3
    _geom_torsion_atom_site_label_4
    _geom_torsion_site_symmetry_1
    _geom_torsion_site_symmetry_2
    _geom_torsion_site_symmetry_3
    _geom_torsion_site_symmetry_4
    _geom_torsion
    _geom_torsion_publ_flag
    C6 C1 C2 C13 . . . . -157.7(5) ?
    C7 C1 C2 C13 . . . . 77.1(5) ?
    C6 C1 C2 C3 . . . . -33.8(6) ?
    C7 C1 C2 C3 . . . . -159.0(4) ?
    C13 C2 C3 O2 . . . . 66.3(6) ?
    C1 C2 C3 O2 . . . . -57.4(6) ?
    C13 C2 C3 C4 . . . . -175.7(4) ?
    C1 C2 C3 C4 . . . . 60.7(6) ?
    C13 C2 C3 C15 . . . . -55.5(6) ?
    C1 C2 C3 C15 . . . . -179.1(5) ?
    O2 C3 C4 C5 . . . . 61.4(6) ?
    C15 C3 C4 C5 . . . . -176.4(5) ?
    C2 C3 C4 C5 . . . . -54.1(6) ?
    C16 N1 C5 C6 . . . . 176.8(6) ?
    C16 N1 C5 C4 . . . . -7.7(8) ?
    C3 C4 C5 N1 . . . . -154.8(5) ?
    C3 C4 C5 C6 . . . . 20.7(7) ?
    N1 C5 C6 C19 . . . . 7.2(9) ?
    C4 C5 C6 C19 . . . . -168.0(5) ?
    N1 C5 C6 C1 . . . . -176.1(5) ?
    C4 C5 C6 C1 . . . . 8.7(8) ?
    C7 C1 C6 C5 . . . . 120.3(6) ?
    C2 C1 C6 C5 . . . . -1.5(8) ?
    C7 C1 C6 C19 . . . . -63.0(7) ?
    C2 C1 C6 C19 . . . . 175.2(5) ?
    C6 C1 C7 C8 . . . . -34.3(7) ?
    C2 C1 C7 C8 . . . . 92.5(6) ?
    C6 C1 C7 C12 . . . . 149.6(5) ?
    C2 C1 C7 C12 . . . . -83.6(6) ?
    C12 C7 C8 C9 . . . . -0.9(9) ?
    C1 C7 C8 C9 . . . . -177.1(6) ?
    C7 C8 C9 C10 . . . . 1.8(10) ?
    C8 C9 C10 C11 . . . . -2.1(10) ?
    C8 C9 C10 Cl1 . . . . -179.6(5) ?
    C9 C10 C11 C12 . . . . 1.4(10) ?
    Cl1 C10 C11 C12 . . . . 178.9(5) ?
    C10 C11 C12 C7 . . . . -0.4(10) ?
    C8 C7 C12 C11 . . . . 0.1(9) ?
    C1 C7 C12 C11 . . . . 176.5(6) ?
    C1 C2 C13 O1 . . . . 41.0(7) ?
    C3 C2 C13 O1 . . . . -83.7(7) ?
    C1 C2 C13 C14 . . . . -137.3(6) ?
    C3 C2 C13 C14 . . . . 98.0(6) ?
    C5 N1 C16 C17 . . . . -178.4(6) ?
    N1 C16 C17 O3 . . . . -67.3(7) ?
    N1 C16 C17 C18 . . . . 166.3(5) ?
    C5 C6 C19 O4 . . . . -7.9(9) ?
    C1 C6 C19 O4 . . . . 175.4(5) ?
    C5 C6 C19 C20 . . . . 168.7(5) ?
    C1 C6 C19 C20 . . . . -7.9(8) ?
loop_
    _geom_hbond_atom_site_label_D
    _geom_hbond_atom_site_label_H
    _geom_hbond_atom_site_label_A
    _geom_hbond_site_symmetry_A
    _geom_hbond_distance_DH
    _geom_hbond_distance_HA
    _geom_hbond_distance_DA
    _geom_hbond_angle_DHA
    _geom_hbond_publ_flag
    O2 H2A O3 2_656 0.84 1.97 2.811(6) 174 yes
    O3 H3A O4 2_656 0.84 1.95 2.768(6) 164 yes
    N1 H1B O4 . 0.91 1.82 2.601(7) 142 yes
    C2 H2 O1 1_455 1.00 2.61 3.488(6) 147 yes
    C4 H4A O1 1_455 0.99 2.58 3.456(7) 147 yes
    C4 H4A O2 1_455 0.99 2.57 3.347(6) 136 yes
    C14 H14A Cl1 2_657 0.98 2.98 3.818(7) 145 yes
    C15 H15B O1 1_455 0.98 2.62 3.473(8) 146 yes
_shelx_hkl_file
;
  -1   0   0 87.6733 3.97808  -4
  -1   0   0 87.6733 3.97808   2
   1   0   0 90.9104 4.13409  -4
   1   0   0 90.9104 4.13409   2
   1   0   0 529.089 16.2892  -3
  -1   0   0 529.089 16.2892   1
  -2   0   0 239.055 9.83202  -3
   2   0   0 239.055 9.83202   1
   2   0   0 246.196 10.1982  -3
  -2   0   0 246.196 10.1982   1
  -2   0   0 42.4409 4.44373  -4
  -2   0   0 42.4409 4.44373   2
   2   0   0 41.0740 4.27225  -4
   2   0   0 41.0740 4.27225   2
   3   0  -1 0.30820 8.47443  -4
  -3   0   0 0.30820 8.47443  -3
   3   0  -1 0.30820 8.47443  -2
   3   0   0 0.30820 8.47443   1
  -4   0   0 21.5775 3.73504  -4
  -4   0   0 21.5775 3.73504   2
  -4   0   0 29.9328 5.85482  -4
  -4   0   0 29.9328 5.85482   2
  -4   0   0 26.1242 11.6401  -4
  -4   0   0 26.1242 11.6401   2
   4   0   0 172.782 8.36534  -3
  -4   0   0 172.782 8.36534   1
   4   0   0 175.747 10.0785  -3
  -4   0   0 175.747 10.0785   1
  -5   0   2 60.5371 7.63396  -4
   5   0   0 60.5371 7.63396  -3
  -5   0   2 60.5371 7.63396  -2
  -5   0   0 60.5371 7.63396   1
  -6   0   2 12.4692 5.67706  -4
   6   0   0 12.4692 5.67706  -3
  -6   0   2 12.4692 5.67706  -2
  -6   0   0 12.4692 5.67706   1
   6   0  -2 11.2928 3.45410  -4
  -6   0   0 11.2928 3.45410  -3
   6   0  -2 11.2928 3.45410  -2
   6   0   0 11.2928 3.45410   1
   1   1   0 1075.67 32.3104  -3
  -1  -1   0 1075.67 32.3104   1
  -1   1   0 1117.20 32.0473  -3
   1  -1   0 1117.20 32.0473   1
  -1   1   0 184.472 6.50061  -4
  -1   1   0 184.472 6.50061   2
   1   1   0 190.827 6.85588  -4
   1   1   0 190.827 6.85588   2
  -1  -1   0 182.133 6.77390  -4
  -1  -1   0 182.133 6.77390   2
   1  -1   0 183.318 6.56527  -4
   1  -1   0 183.318 6.56527   2
  -1  -1   0 1097.56 32.3129  -3
   1   1   0 1097.56 32.3129   1
   1  -1   0 1090.72 31.9979  -3
  -1   1   0 1090.72 31.9979   1
   2   1   0 222.401 9.42951  -4
   2   1   0 222.401 9.42951   2
  -2   1   0 215.576 9.44037  -4
  -2   1   0 215.576 9.44037   2
  -2   1   0 1323.72 39.6280  -3
   2  -1   0 1323.72 39.6280   1
   2   1   0 1305.68 40.1326  -3
  -2  -1   0 1305.68 40.1326   1
   2  -1   0 218.724 9.20309  -4
   2  -1   0 218.724 9.20309   2
  -2  -1   0 230.637 9.69233  -4
  -2  -1   0 230.637 9.69233   2
   2  -1   0 1322.18 39.8774  -3
  -2   1   0 1322.18 39.8774   1
  -2  -1   0 1266.96 39.7926  -3
   2   1   0 1266.96 39.7926   1
   3  -1  -1 595.339 23.3946  -4
  -3   1   0 595.339 23.3946  -3
   3  -1  -1 595.339 23.3946  -2
   3  -1   0 595.339 23.3946   1
   3   1  -1 584.360 22.9209  -4
  -3  -1   0 584.360 22.9209  -3
   3   1  -1 584.360 22.9209  -2
   3   1   0 584.360 22.9209   1
  -4   1   0 19.3213 3.11593  -4
  -4   1   0 19.3213 3.11593   2
  -4   1   0 19.7696 4.82161  -4
  -4   1   0 19.7696 4.82161   2
  -4  -1   1 128.120 13.7973  -4
   4   1   0 128.120 13.7973  -3
  -4  -1   1 128.120 13.7973  -2
  -4  -1   0 128.120 13.7973   1
   4   1   0 122.305 8.58252  -3
  -4  -1   0 122.305 8.58252   1
   4   1   0 116.338 7.73911  -3
  -4  -1   0 116.338 7.73911   1
  -4  -1   0 18.4092 6.06019  -4
  -4  -1   0 18.4092 6.06019   2
  -4  -1   0 23.2358 4.27283  -4
  -4  -1   0 23.2358 4.27283   2
   4  -1   0 116.692 6.63682  -3
  -4   1   0 116.692 6.63682   1
   4  -1   0 115.998 7.92233  -3
  -4   1   0 115.998 7.92233   1
   4  -1   0 105.734 13.0589  -3
  -4   1   0 105.734 13.0589   1
  -4   1   1 124.932 11.3383  -4
   4  -1   0 124.932 11.3383  -3
  -4   1   1 124.932 11.3383  -2
  -4   1   0 124.932 11.3383   1
  -5  -1   2 95.5737 9.19048  -4
   5   1   0 95.5737 9.19048  -3
  -5  -1   2 95.5737 9.19048  -2
  -5  -1   0 95.5737 9.19048   1
  -5   1   2 83.9177 7.86259  -4
   5  -1   0 83.9177 7.86259  -3
  -5   1   2 83.9177 7.86259  -2
  -5   1   0 83.9177 7.86259   1
   6  -1  -2 6.04798 2.85950  -4
  -6   1   0 6.04798 2.85950  -3
   6  -1  -2 6.04798 2.85950  -2
   6  -1   0 6.04798 2.85950   1
  -6   1   2 7.25652 5.10583  -4
   6  -1   0 7.25652 5.10583  -3
  -6   1   2 7.25652 5.10583  -2
  -6   1   0 7.25652 5.10583   1
   1   2   0 112.722 5.05814  -4
   1   2   0 112.722 5.05814   2
  -1   2   0 102.746 4.36416  -4
  -1   2   0 102.746 4.36416   2
  -1   2   0 670.735 19.3015  -3
   1  -2   0 670.735 19.3015   1
   1   2   0 612.942 19.9427  -3
  -1  -2   0 612.942 19.9427   1
  -1  -2   0 114.157 5.15824  -4
  -1  -2   0 114.157 5.15824   2
   1  -2   0 116.673 4.68180  -4
   1  -2   0 116.673 4.68180   2
  -1  -2   0 618.317 19.9105  -3
   1   2   0 618.317 19.9105   1
   1  -2   0 680.751 19.2551  -3
  -1   2   0 680.751 19.2551   1
  -2   2   0 179.128 8.80147  -3
   2  -2   0 179.128 8.80147   1
   2   2   0 176.288 9.69167  -3
  -2  -2   0 176.288 9.69167   1
   2   2   0 30.5943 4.94858  -4
   2   2   0 30.5943 4.94858   2
  -2   2   0 32.8659 5.75003  -4
  -2   2   0 32.8659 5.75003   2
   2  -2   0 182.731 9.13253  -3
  -2   2   0 182.731 9.13253   1
  -2  -2   0 179.437 10.3925  -3
   2   2   0 179.437 10.3925   1
  -2  -2   0 33.5491 6.01773  -4
  -2  -2   0 33.5491 6.01773   2
   2  -2   0 33.2296 4.93193  -4
   2  -2   0 33.2296 4.93193   2
   3  -2  -1 184.601 15.3189  -4
  -3   2   0 184.601 15.3189  -3
   3  -2  -1 184.601 15.3189  -2
   3  -2   0 184.601 15.3189   1
   3   2  -1 181.785 14.5514  -4
  -3  -2   0 181.785 14.5514  -3
   3   2  -1 181.785 14.5514  -2
   3   2   0 181.785 14.5514   1
   3   2  -1 172.195 13.7290  -4
  -3  -2   0 172.195 13.7290  -3
   3   2  -1 172.195 13.7290  -2
   3   2   0 172.195 13.7290   1
   4   2   0 195.678 11.0234  -3
  -4  -2   0 195.678 11.0234   1
  -4   2   0 30.1856 4.57178  -4
  -4   2   0 30.1856 4.57178   2
  -4   2   0 25.3576 3.37821  -4
  -4   2   0 25.3576 3.37821   2
  -4  -2   1 172.986 14.4297  -4
   4   2   0 172.986 14.4297  -3
  -4  -2   1 172.986 14.4297  -2
  -4  -2   0 172.986 14.4297   1
   4  -2   0 199.361 13.6855  -3
  -4   2   0 199.361 13.6855   1
   4  -2   0 195.171 10.4203  -3
  -4   2   0 195.171 10.4203   1
  -4   2   1 174.087 13.0837  -4
   4  -2   0 174.087 13.0837  -3
  -4   2   1 174.087 13.0837  -2
  -4   2   0 174.087 13.0837   1
  -4  -2   0 23.5606 6.70131  -4
  -4  -2   0 23.5606 6.70131   2
  -5  -2   2 94.0263 9.98405  -4
   5   2   0 94.0263 9.98405  -3
  -5  -2   2 94.0263 9.98405  -2
  -5  -2   0 94.0263 9.98405   1
  -5   2   2 119.096 8.63123  -4
   5  -2   0 119.096 8.63123  -3
  -5   2   2 119.096 8.63123  -2
  -5   2   0 119.096 8.63123   1
  -5   2   2 138.374 14.7125  -4
   5  -2   0 138.374 14.7125  -3
  -5   2   2 138.374 14.7125  -2
  -5   2   0 138.374 14.7125   1
   6  -2  -2 74.1296 4.16769  -4
  -6   2   0 74.1296 4.16769  -3
   6  -2  -2 74.1296 4.16769  -2
   6  -2   0 74.1296 4.16769   1
  -6   2   2 78.5627 5.97955  -4
   6  -2   0 78.5627 5.97955  -3
  -6   2   2 78.5627 5.97955  -2
  -6   2   0 78.5627 5.97955   1
  -6   2   2 74.8031 6.84618  -4
   6  -2   0 74.8031 6.84618  -3
  -6   2   2 74.8031 6.84618  -2
  -6   2   0 74.8031 6.84618   1
   1   3   0 75.1202 5.08964  -3
  -1  -3   0 75.1202 5.08964   1
   1   3   0 10.8811 2.12793  -4
   1   3   0 10.8811 2.12793   2
  -1  -3   0 64.7583 4.70161  -3
   1   3   0 64.7583 4.70161   1
  -1  -3   0 7.47647 2.27202  -4
  -1  -3   0 7.47647 2.27202   2
   2   3   0 7.99890 5.54812  -3
  -2  -3   0 7.99890 5.54812   1
  -2   3   0 8.60380 3.52585  -3
   2  -3   0 8.60380 3.52585   1
  -2   3   0 -7.1565 5.40696  -4
  -2   3   0 -7.1565 5.40696   2
   2   3   0 3.92179 5.04035  -4
   2   3   0 3.92179 5.04035   2
   2   3   0 1.21540 3.52550  -4
   2   3   0 1.21540 3.52550   2
  -2  -3   0 1.14059 4.67871  -4
  -2  -3   0 1.14059 4.67871   2
   2  -3   0 -0.4097 3.35392  -4
   2  -3   0 -0.4097 3.35392   2
  -2  -3   0 9.10179 5.34337  -3
   2   3   0 9.10179 5.34337   1
  -2  -3   0 1.61991 3.84152  -3
   2   3   0 1.61991 3.84152   1
   2  -3   0 5.69441 6.78139  -3
  -2   3   0 5.69441 6.78139   1
   3  -3  -1 34.0410 16.2957  -4
  -3   3   0 34.0410 16.2957  -3
   3  -3  -1 34.0410 16.2957  -2
   3  -3   0 34.0410 16.2957   1
  -3   3   1 20.0076 4.46996  -4
   3  -3   0 20.0076 4.46996  -3
  -3   3   1 20.0076 4.46996  -2
  -3   3   0 20.0076 4.46996   1
  -3   3   1 18.6969 4.94172  -4
   3  -3   0 18.6969 4.94172  -3
  -3   3   1 18.6969 4.94172  -2
  -3   3   0 18.6969 4.94172   1
  -3   3   1 14.8014 7.97628  -4
   3  -3   0 14.8014 7.97628  -3
  -3   3   1 14.8014 7.97628  -2
  -3   3   0 14.8014 7.97628   1
  -3   3   1 18.3749 7.44569  -4
   3  -3   0 18.3749 7.44569  -3
  -3   3   1 18.3749 7.44569  -2
  -3   3   0 18.3749 7.44569   1
  -4   3   0 20.3370 4.76254  -4
  -4   3   0 20.3370 4.76254   2
  -4  -3   1 125.925 11.6770  -4
   4   3   0 125.925 11.6770  -3
  -4  -3   1 125.925 11.6770  -2
  -4  -3   0 125.925 11.6770   1
   4  -3   0 55.3267 8.64641  -3
  -4   3   0 55.3267 8.64641   1
   4  -3   0 52.3177 5.44629  -3
  -4   3   0 52.3177 5.44629   1
   4  -3   0 53.1632 7.68339  -3
  -4   3   0 53.1632 7.68339   1
  -5  -3   2 237.532 14.1172  -4
   5   3   0 237.532 14.1172  -3
  -5  -3   2 237.532 14.1172  -2
  -5  -3   0 237.532 14.1172   1
  -5   3   2 300.752 17.6673  -4
   5  -3   0 300.752 17.6673  -3
  -5   3   2 300.752 17.6673  -2
  -5   3   0 300.752 17.6673   1
  -5   3   2 273.465 13.0798  -4
   5  -3   0 273.465 13.0798  -3
  -5   3   2 273.465 13.0798  -2
  -5   3   0 273.465 13.0798   1
   6  -3  -2 44.3490 3.25058  -4
  -6   3   0 44.3490 3.25058  -3
   6  -3  -2 44.3490 3.25058  -2
   6  -3   0 44.3490 3.25058   1
  -6   3   2 48.3393 4.63472  -4
   6  -3   0 48.3393 4.63472  -3
  -6   3   2 48.3393 4.63472  -2
  -6   3   0 48.3393 4.63472   1
   0   4   0 2690.12 113.011  -4
   0  -4   0 2690.12 113.011  -3
   0   4   0 2690.12 113.011  -2
   0   4   0 2690.12 113.011   1
   1   4   0 277.798 11.0838  -3
  -1  -4   0 277.798 11.0838   1
   1   4   0 55.1804 6.86717  -4
   1   4   0 55.1804 6.86717   2
   1   4   0 61.8876 5.32905  -4
   1   4   0 61.8876 5.32905   2
  -1  -4   0 277.798 15.1598  -3
   1   4   0 277.798 15.1598   1
  -1  -4   0 287.398 10.4899  -3
   1   4   0 287.398 10.4899   1
  -1  -4   0 49.2365 6.29547  -4
  -1  -4   0 49.2365 6.29547   2
   2   4   0 0.63306 5.73187  -4
   2   4   0 0.63306 5.73187   2
   2   4   0 -2.6647 4.58762  -4
   2   4   0 -2.6647 4.58762   2
   2   4   0 10.1319 8.69603  -3
  -2  -4   0 10.1319 8.69603   1
  -2  -4   0 0.92552 8.17045  -4
  -2  -4   0 0.92552 8.17045   2
  -2  -4   0 5.19073 5.09130  -3
   2   4   0 5.19073 5.09130   1
  -2  -4   0 3.43862 6.22583  -3
   2   4   0 3.43862 6.22583   1
  -3   4   1 677.763 31.4204  -4
   3  -4   0 677.763 31.4204  -3
  -3   4   1 677.763 31.4204  -2
  -3   4   0 677.763 31.4204   1
  -3   4   1 708.472 31.6931  -4
   3  -4   0 708.472 31.6931  -3
  -3   4   1 708.472 31.6931  -2
  -3   4   0 708.472 31.6931   1
   3   4  -1 612.136 26.5168  -4
  -3  -4   0 612.136 26.5168  -3
   3   4  -1 612.136 26.5168  -2
   3   4   0 612.136 26.5168   1
   3   4  -1 672.244 32.1996  -4
  -3  -4   0 672.244 32.1996  -3
   3   4  -1 672.244 32.1996  -2
   3   4   0 672.244 32.1996   1
  -3   4   1 685.953 26.0831  -4
   3  -4   0 685.953 26.0831  -3
  -3   4   1 685.953 26.0831  -2
  -3   4   0 685.953 26.0831   1
  -4   4   0 12.8260 4.61773  -4
  -4   4   0 12.8260 4.61773   2
   4   4   0 6.40832 8.55001  -4
   4   4   0 6.40832 8.55001   2
   4  -4   0 37.7680 5.29167  -3
  -4   4   0 37.7680 5.29167   1
  -4   4   1 74.4178 12.0866  -4
   4  -4   0 74.4178 12.0866  -3
  -4   4   1 74.4178 12.0866  -2
  -4   4   0 74.4178 12.0866   1
  -4   4   1 74.1399 11.7276  -4
   4  -4   0 74.1399 11.7276  -3
  -4   4   1 74.1399 11.7276  -2
  -4   4   0 74.1399 11.7276   1
   4   4  -1 60.3686 20.9379  -4
  -4  -4   0 60.3686 20.9379  -3
   4   4  -1 60.3686 20.9379  -2
   4   4   0 60.3686 20.9379   1
  -6  -4   2 62.4761 6.59763  -4
   6   4   0 62.4761 6.59763  -3
  -6  -4   2 62.4761 6.59763  -2
  -6  -4   0 62.4761 6.59763   1
  -6   4   2 65.6156 5.99129  -4
   6  -4   0 65.6156 5.99129  -3
  -6   4   2 65.6156 5.99129  -2
  -6   4   0 65.6156 5.99129   1
   0  -5   0 1.90129 6.82428  -3
   0   5   0 1.90129 6.82428   1
  -1   5   0 13.3837 8.93229  -4
  -1   5   0 13.3837 8.93229   2
   1  -5   0 41.7314 11.4885  -3
  -1   5   0 41.7314 11.4885   1
  -2   5   1 186.836 15.1930  -4
   2  -5   0 186.836 15.1930  -3
  -2   5   1 186.836 15.1930  -2
  -2   5   0 186.836 15.1930   1
  -2   5   1 161.303 9.75184  -4
   2  -5   0 161.303 9.75184  -3
  -2   5   1 161.303 9.75184  -2
  -2   5   0 161.303 9.75184   1
   2   5  -1 135.704 13.0610  -4
  -2  -5   0 135.704 13.0610  -3
   2   5  -1 135.704 13.0610  -2
   2   5   0 135.704 13.0610   1
  -2   5   1 170.875 12.9978  -4
   2  -5   0 170.875 12.9978  -3
  -2   5   1 170.875 12.9978  -2
  -2   5   0 170.875 12.9978   1
   3   5  -1 203.728 12.4344  -4
  -3  -5   0 203.728 12.4344  -3
   3   5  -1 203.728 12.4344  -2
   3   5   0 203.728 12.4344   1
  -3   5   1 232.271 11.3491  -4
   3  -5   0 232.271 11.3491  -3
  -3   5   1 232.271 11.3491  -2
  -3   5   0 232.271 11.3491   1
   3   5  -1 213.418 15.1329  -4
  -3  -5   0 213.418 15.1329  -3
   3   5  -1 213.418 15.1329  -2
   3   5   0 213.418 15.1329   1
  -3   5   1 250.015 14.3511  -4
   3  -5   0 250.015 14.3511  -3
  -3   5   1 250.015 14.3511  -2
  -3   5   0 250.015 14.3511   1
  -4   5   0 23.5793 5.45651  -4
  -4   5   0 23.5793 5.45651   2
   4   5  -1 113.987 21.6777  -4
  -4  -5   0 113.987 21.6777  -3
   4   5  -1 113.987 21.6777  -2
   4   5   0 113.987 21.6777   1
   4  -5   0 87.5167 7.75844  -3
  -4   5   0 87.5167 7.75844   1
   5  -5  -2 7.56151 4.18512  -4
  -5   5   0 7.56151 4.18512  -3
   5  -5  -2 7.56151 4.18512  -2
   5  -5   0 7.56151 4.18512   1
  -5   5   2 8.71186 7.26064  -4
   5  -5   0 8.71186 7.26064  -3
  -5   5   2 8.71186 7.26064  -2
  -5   5   0 8.71186 7.26064   1
  -5   5   2 5.60068 4.60662  -4
   5  -5   0 5.60068 4.60662  -3
  -5   5   2 5.60068 4.60662  -2
  -5   5   0 5.60068 4.60662   1
   6  -5  -2 1.87794 2.00695  -4
  -6   5   0 1.87794 2.00695  -3
   6  -5  -2 1.87794 2.00695  -2
   6  -5   0 1.87794 2.00695   1
  -6  -5   2 5.53388 4.13666  -4
   6   5   0 5.53388 4.13666  -3
  -6  -5   2 5.53388 4.13666  -2
  -6  -5   0 5.53388 4.13666   1
  -6   5   2 3.85309 4.85611  -4
   6  -5   0 3.85309 4.85611  -3
  -6   5   2 3.85309 4.85611  -2
  -6   5   0 3.85309 4.85611   1
  -6   5   2 7.47553 3.91993  -4
   6  -5   0 7.47553 3.91993  -3
  -6   5   2 7.47553 3.91993  -2
  -6   5   0 7.47553 3.91993   1
   0   6   0 543.987 26.0048  -4
   0  -6   0 543.987 26.0048  -3
   0   6   0 543.987 26.0048  -2
   0   6   0 543.987 26.0048   1
   0   6   0 487.846 20.4478  -4
   0  -6   0 487.846 20.4478  -3
   0   6   0 487.846 20.4478  -2
   0   6   0 487.846 20.4478   1
  -1   6   0 16.0121 10.0724  -4
  -1   6   0 16.0121 10.0724   2
   1   6   0 17.6977 5.60900  -4
   1   6   0 17.6977 5.60900   2
   1  -6   0 72.7059 13.3489  -3
  -1   6   0 72.7059 13.3489   1
  -1  -6   0 68.9774 8.36635  -3
   1   6   0 68.9774 8.36635   1
  -1   6   0 73.2801 8.23207  -4
   1  -6   0 73.2801 8.23207  -3
  -1   6   0 73.2801 8.23207  -2
  -1   6   0 73.2801 8.23207   1
  -1   6   0 58.2312 11.7326  -4
   1  -6   0 58.2312 11.7326  -3
  -1   6   0 58.2312 11.7326  -2
  -1   6   0 58.2312 11.7326   1
   1   6   0 73.2478 11.2955  -4
  -1  -6   0 73.2478 11.2955  -3
   1   6   0 73.2478 11.2955  -2
   1   6   0 73.2478 11.2955   1
   1   6   0 61.6152 10.9468  -4
  -1  -6   0 61.6152 10.9468  -3
   1   6   0 61.6152 10.9468  -2
   1   6   0 61.6152 10.9468   1
   2   6  -1 163.969 13.5807  -4
  -2  -6   0 163.969 13.5807  -3
   2   6  -1 163.969 13.5807  -2
   2   6   0 163.969 13.5807   1
  -3   6   1 139.219 10.8747  -4
   3  -6   0 139.219 10.8747  -3
  -3   6   1 139.219 10.8747  -2
  -3   6   0 139.219 10.8747   1
  -3   6   1 116.613 7.49036  -4
   3  -6   0 116.613 7.49036  -3
  -3   6   1 116.613 7.49036  -2
  -3   6   0 116.613 7.49036   1
   3   6  -1 109.258 9.68719  -4
  -3  -6   0 109.258 9.68719  -3
   3   6  -1 109.258 9.68719  -2
   3   6   0 109.258 9.68719   1
  -4   6   0 136.792 6.86010  -3
   4  -6   0 136.792 6.86010   1
  -4   6   1 155.470 12.7427  -4
   4  -6   0 155.470 12.7427  -3
  -4   6   1 155.470 12.7427  -2
  -4   6   0 155.470 12.7427   1
   4   6  -1 176.151 21.7549  -4
  -4  -6   0 176.151 21.7549  -3
   4   6  -1 176.151 21.7549  -2
   4   6   0 176.151 21.7549   1
   5  -6  -2 11.5034 3.97751  -4
  -5   6   0 11.5034 3.97751  -3
   5  -6  -2 11.5034 3.97751  -2
   5  -6   0 11.5034 3.97751   1
  -5   6   2 15.3773 6.19052  -4
   5  -6   0 15.3773 6.19052  -3
  -5   6   2 15.3773 6.19052  -2
  -5   6   0 15.3773 6.19052   1
   0  -7   0 10.8032 5.89567  -3
   0   7   0 10.8032 5.89567   1
   0  -7   0 21.6894 9.81769  -3
   0   7   0 21.6894 9.81769   1
   1   7   0 71.1470 6.68116  -4
   1   7   0 71.1470 6.68116   2
  -1  -7   0 295.840 14.4105  -3
   1   7   0 295.840 14.4105   1
   2   7  -1 43.9356 10.8363  -4
  -2  -7   0 43.9356 10.8363  -3
   2   7  -1 43.9356 10.8363  -2
   2   7   0 43.9356 10.8363   1
   3   7  -1 13.4474 7.19320  -4
  -3  -7   0 13.4474 7.19320  -3
   3   7  -1 13.4474 7.19320  -2
   3   7   0 13.4474 7.19320   1
  -3   7   1 21.4143 4.76486  -4
   3  -7   0 21.4143 4.76486  -3
  -3   7   1 21.4143 4.76486  -2
  -3   7   0 21.4143 4.76486   1
  -4   7   1 97.6280 9.81632  -4
   4  -7   0 97.6280 9.81632  -3
  -4   7   1 97.6280 9.81632  -2
  -4   7   0 97.6280 9.81632   1
  -5   7   2 1.98227 5.89022  -4
   5  -7   0 1.98227 5.89022  -3
  -5   7   2 1.98227 5.89022  -2
  -5   7   0 1.98227 5.89022   1
   0   8   0 54.9957 12.9612  -4
   0  -8   0 54.9957 12.9612  -3
   0   8   0 54.9957 12.9612  -2
   0   8   0 54.9957 12.9612   1
   0   8   0 34.7404 6.09258  -4
   0  -8   0 34.7404 6.09258  -3
   0   8   0 34.7404 6.09258  -2
   0   8   0 34.7404 6.09258   1
   1   8   0 7.68859 4.79958  -4
   1   8   0 7.68859 4.79958   2
  -1  -8   0 16.1337 7.20086  -3
   1   8   0 16.1337 7.20086   1
   1   8   0 15.9471 13.4883  -4
  -1  -8   0 15.9471 13.4883  -3
   1   8   0 15.9471 13.4883  -2
   1   8   0 15.9471 13.4883   1
   2   8  -1 43.8929 10.1324  -4
  -2  -8   0 43.8929 10.1324  -3
   2   8  -1 43.8929 10.1324  -2
   2   8   0 43.8929 10.1324   1
  -2   8   1 26.8109 9.12130  -4
   2  -8   0 26.8109 9.12130  -3
  -2   8   1 26.8109 9.12130  -2
  -2   8   0 26.8109 9.12130   1
  -3   8   1 109.688 7.25822  -4
   3  -8   0 109.688 7.25822  -3
  -3   8   1 109.688 7.25822  -2
  -3   8   0 109.688 7.25822   1
  -3   8   1 107.175 8.32920  -4
   3  -8   0 107.175 8.32920  -3
  -3   8   1 107.175 8.32920  -2
  -3   8   0 107.175 8.32920   1
   3   8  -1 84.3593 15.8210  -4
  -3  -8   0 84.3593 15.8210  -3
   3   8  -1 84.3593 15.8210  -2
   3   8   0 84.3593 15.8210   1
  -4   8   1 59.6953 5.77734  -4
   4  -8   0 59.6953 5.77734  -3
  -4   8   1 59.6953 5.77734  -2
  -4   8   0 59.6953 5.77734   1
   4   8  -1 75.0726 18.8722  -4
  -4  -8   0 75.0726 18.8722  -3
   4   8  -1 75.0726 18.8722  -2
   4   8   0 75.0726 18.8722   1
   0  -9   0 2.79355 4.45887  -3
   0   9   0 2.79355 4.45887   1
   0  -9   0 11.2269 16.0740  -3
   0   9   0 11.2269 16.0740   1
   1   9   0 21.3019 5.54511  -4
   1   9   0 21.3019 5.54511   2
  -1   9   0 95.4477 10.2261  -4
   1  -9   0 95.4477 10.2261  -3
  -1   9   0 95.4477 10.2261  -2
  -1   9   0 95.4477 10.2261   1
  -1   9   0 96.6946 8.37085  -4
   1  -9   0 96.6946 8.37085  -3
  -1   9   0 96.6946 8.37085  -2
  -1   9   0 96.6946 8.37085   1
   1   9   0 100.918 15.8021  -4
  -1  -9   0 100.918 15.8021  -3
   1   9   0 100.918 15.8021  -2
   1   9   0 100.918 15.8021   1
  -1  -9   0 75.5100 7.69425  -3
   1   9   0 75.5100 7.69425   1
   2   9   0 26.1448 9.75816  -4
   2   9   0 26.1448 9.75816   2
   2  -9  -1 178.284 13.3510  -4
  -2   9   0 178.284 13.3510  -3
   2  -9  -1 178.284 13.3510  -2
   2  -9   0 178.284 13.3510   1
   2   9  -1 151.337 12.6595  -4
  -2  -9   0 151.337 12.6595  -3
   2   9  -1 151.337 12.6595  -2
   2   9   0 151.337 12.6595   1
  -2   9   1 162.892 10.8648  -4
   2  -9   0 162.892 10.8648  -3
  -2   9   1 162.892 10.8648  -2
  -2   9   0 162.892 10.8648   1
   3  -9  -1 63.1579 6.31749  -4
  -3   9   0 63.1579 6.31749  -3
   3  -9  -1 63.1579 6.31749  -2
   3  -9   0 63.1579 6.31749   1
  -3   9   1 61.3254 5.68490  -4
   3  -9   0 61.3254 5.68490  -3
  -3   9   1 61.3254 5.68490  -2
  -3   9   0 61.3254 5.68490   1
  -3   9   1 61.2728 4.96506  -4
   3  -9   0 61.2728 4.96506  -3
  -3   9   1 61.2728 4.96506  -2
  -3   9   0 61.2728 4.96506   1
   3   9  -1 78.6120 10.6734  -4
  -3  -9   0 78.6120 10.6734  -3
   3   9  -1 78.6120 10.6734  -2
   3   9   0 78.6120 10.6734   1
   0  10   0 49.9868 5.49883  -4
   0 -10   0 49.9868 5.49883  -3
   0  10   0 49.9868 5.49883  -2
   0  10   0 49.9868 5.49883   1
   1  10   0 12.6548 5.66427  -4
   1  10   0 12.6548 5.66427   2
  -1 -10   0 23.6058 6.43866  -3
   1  10   0 23.6058 6.43866   1
   1  10   0 35.3370 22.0669  -4
  -1 -10   0 35.3370 22.0669  -3
   1  10   0 35.3370 22.0669  -2
   1  10   0 35.3370 22.0669   1
  -2  10   1 23.8648 6.41808  -4
   2 -10   0 23.8648 6.41808  -3
  -2  10   1 23.8648 6.41808  -2
  -2  10   0 23.8648 6.41808   1
  -6   0   1 7.20614 4.93531  -4
   6   0  -1 7.20614 4.93531  -3
  -6   0   1 7.20614 4.93531  -2
  -6   0   1 7.20614 4.93531   1
  -5   0   1 -3.7049 7.32735  -4
   5   0  -1 -3.7049 7.32735  -3
  -5   0   1 -3.7049 7.32735  -2
  -5   0   1 -3.7049 7.32735   1
  -4   0   1 -2.3636 3.62186  -4
  -4   0   1 -2.3636 3.62186   2
  -4   0   1 2.61727 2.13481  -4
  -4   0   1 2.61727 2.13481   2
   4   0  -1 9.09920 11.9134  -3
  -4   0   1 9.09920 11.9134   1
   4   0  -1 -2.4403 4.49809  -3
  -4   0   1 -2.4403 4.49809   1
   4   0  -1 -1.1356 2.91018  -3
  -4   0   1 -1.1356 2.91018   1
   3   0   0 26.4670 9.13908  -4
  -3   0   1 26.4670 9.13908  -3
   3   0   0 26.4670 9.13908  -2
   3   0  -1 26.4670 9.13908   1
   2   0  -1 212.768 9.18818  -3
  -2   0   1 212.768 9.18818   1
  -2   0   1 212.008 9.19466  -3
   2   0  -1 212.008 9.19466   1
   2   0  -1 36.7320 3.96198  -4
   2   0  -1 36.7320 3.96198   2
  -2   0   1 35.9614 4.60269  -4
  -2   0   1 35.9614 4.60269   2
   1   0  -1 5307.72 152.738  -3
  -1   0   1 5307.72 152.738   1
  -1   0   1 5480.15 153.422  -3
   1   0  -1 5480.15 153.422   1
  -1   0   1 1003.47 28.8374  -4
  -1   0   1 1003.47 28.8374   2
   1   0  -1 947.442 28.6246  -4
   1   0  -1 947.442 28.6246   2
   0   0   1 0.12370 0.27016  -4
   0   0   1 0.12370 0.27016  -3
   0   0   1 0.12370 0.27016  -2
   0   0  -1 0.12370 0.27016   1
   1   0   1 9855.33 274.124  -3
  -1   0  -1 9855.33 274.124   1
  -1   0  -1 9485.32 276.163  -3
   1   0   1 9485.32 276.163   1
  -1   0  -1 1659.10 48.2613  -4
  -1   0  -1 1659.10 48.2613   2
   1   0   1 1686.73 48.2711  -4
   1   0   1 1686.73 48.2711   2
  -2   0  -1 457.532 15.7885  -3
   2   0   1 457.532 15.7885   1
   2   0   1 445.746 16.0083  -3
  -2   0  -1 445.746 16.0083   1
  -2   0  -1 77.3449 5.14225  -4
  -2   0  -1 77.3449 5.14225   2
   2   0   1 71.6979 5.19113  -4
   2   0   1 71.6979 5.19113   2
   3   0  -2 443.713 18.2819  -4
  -3   0  -1 443.713 18.2819  -3
   3   0  -2 443.713 18.2819  -2
   3   0   1 443.713 18.2819   1
  -4   0   2 191.335 13.5785  -4
   4   0   1 191.335 13.5785  -3
  -4   0   2 191.335 13.5785  -2
  -4   0  -1 191.335 13.5785   1
   4   0   1 131.338 8.47643  -3
  -4   0  -1 131.338 8.47643   1
  -4   0  -1 17.6260 5.86076  -4
  -4   0  -1 17.6260 5.86076   2
  -5   0   3 107.017 8.80092  -4
   5   0   1 107.017 8.80092  -3
  -5   0   3 107.017 8.80092  -2
  -5   0  -1 107.017 8.80092   1
  -6   0   3 18.9138 5.36461  -4
   6   0   1 18.9138 5.36461  -3
  -6   0   3 18.9138 5.36461  -2
  -6   0  -1 18.9138 5.36461   1
   6   0  -3 19.8213 3.48003  -4
  -6   0  -1 19.8213 3.48003  -3
   6   0  -3 19.8213 3.48003  -2
   6   0   1 19.8213 3.48003   1
  -6   0   3 22.4126 4.91552  -4
   6   0   1 22.4126 4.91552  -3
  -6   0   3 22.4126 4.91552  -2
  -6   0  -1 22.4126 4.91552   1
  -6   1   1 12.2088 4.71801  -4
   6  -1  -1 12.2088 4.71801  -3
  -6   1   1 12.2088 4.71801  -2
  -6   1   1 12.2088 4.71801   1
  -6   1   1 7.83772 5.73825  -4
   6  -1  -1 7.83772 5.73825  -3
  -6   1   1 7.83772 5.73825  -2
  -6   1   1 7.83772 5.73825   1
  -5  -1   1 226.219 13.2510  -4
   5   1  -1 226.219 13.2510  -3
  -5  -1   1 226.219 13.2510  -2
  -5  -1   1 226.219 13.2510   1
  -5   1   1 249.460 18.5401  -4
   5  -1  -1 249.460 18.5401  -3
  -5   1   1 249.460 18.5401  -2
  -5   1   1 249.460 18.5401   1
  -5   1   1 243.067 12.7312  -4
   5  -1  -1 243.067 12.7312  -3
  -5   1   1 243.067 12.7312  -2
  -5   1   1 243.067 12.7312   1
   4   1  -1 194.062 11.1194  -3
  -4  -1   1 194.062 11.1194   1
   4   1  -1 192.166 9.39644  -3
  -4  -1   1 192.166 9.39644   1
  -4   1   1 31.4510 10.2340  -4
  -4   1   1 31.4510 10.2340   2
  -4   1   1 34.0910 3.51486  -4
  -4   1   1 34.0910 3.51486   2
  -4   1   1 30.5944 5.11287  -4
  -4   1   1 30.5944 5.11287   2
  -4  -1   0 188.648 15.5857  -4
   4   1  -1 188.648 15.5857  -3
  -4  -1   0 188.648 15.5857  -2
  -4  -1   1 188.648 15.5857   1
  -4   1   0 215.828 15.7229  -4
   4  -1  -1 215.828 15.7229  -3
  -4   1   0 215.828 15.7229  -2
  -4   1   1 215.828 15.7229   1
   4  -1  -1 183.813 10.1995  -3
  -4   1   1 183.813 10.1995   1
   4  -1  -1 183.621 8.49875  -3
  -4   1   1 183.621 8.49875   1
   4  -1  -1 176.924 13.9428  -3
  -4   1   1 176.924 13.9428   1
  -4  -1   1 32.0080 4.33160  -4
  -4  -1   1 32.0080 4.33160   2
  -4  -1   1 27.6953 5.51959  -4
  -4  -1   1 27.6953 5.51959   2
   3  -1   0 107.463 12.0692  -4
  -3   1   1 107.463 12.0692  -3
   3  -1   0 107.463 12.0692  -2
   3  -1  -1 107.463 12.0692   1
   3   1   0 104.246 9.85658  -4
  -3  -1   1 104.246 9.85658  -3
   3   1   0 104.246 9.85658  -2
   3   1  -1 104.246 9.85658   1
  -2   1   1 96.6286 6.46552  -4
  -2   1   1 96.6286 6.46552   2
   2   1  -1 98.9094 5.96577  -4
   2   1  -1 98.9094 5.96577   2
  -2   1   1 653.204 21.3249  -3
   2  -1  -1 653.204 21.3249   1
   2   1  -1 643.376 21.6397  -3
  -2  -1   1 643.376 21.6397   1
   2  -1  -1 105.604 5.89857  -4
   2  -1  -1 105.604 5.89857   2
  -2  -1   1 114.206 6.70633  -4
  -2  -1   1 114.206 6.70633   2
  -2  -1   1 649.841 21.5500  -3
   2   1  -1 649.841 21.5500   1
   2  -1  -1 642.353 21.3590  -3
  -2   1   1 642.353 21.3590   1
   1   1  -1 868.796 25.9913  -3
  -1  -1   1 868.796 25.9913   1
  -1   1   1 853.446 26.4872  -3
   1  -1  -1 853.446 26.4872   1
   1   1  -1 153.211 5.85820  -4
   1   1  -1 153.211 5.85820   2
  -1   1   1 152.812 5.52254  -4
  -1   1   1 152.812 5.52254   2
  -1  -1   1 144.446 5.94821  -4
  -1  -1   1 144.446 5.94821   2
   1  -1  -1 134.248 5.45080  -4
   1  -1  -1 134.248 5.45080   2
  -1  -1   1 888.826 26.0664  -3
   1   1  -1 888.826 26.0664   1
   1  -1  -1 868.031 25.6966  -3
  -1   1   1 868.031 25.6966   1
   0  -1   1 2690.73 85.0695  -4
   0   1   1 2690.73 85.0695  -3
   0  -1   1 2690.73 85.0695  -2
   0  -1  -1 2690.73 85.0695   1
   0   1  -1 2763.25 86.4426  -4
   0  -1  -1 2763.25 86.4426  -3
   0   1  -1 2763.25 86.4426  -2
   0   1   1 2763.25 86.4426   1
   0   1   1 2516.36 91.3909  -4
   0  -1   1 2516.36 91.3909  -3
   0   1   1 2516.36 91.3909  -2
   0   1  -1 2516.36 91.3909   1
  -1   1  -1 114.742 4.92884  -3
   1  -1   1 114.742 4.92884   1
   1   1   1 122.574 5.42224  -3
  -1  -1  -1 122.574 5.42224   1
  -1   1  -1 22.5374 2.28879  -4
  -1   1  -1 22.5374 2.28879   2
   1   1   1 25.3197 2.65474  -4
   1   1   1 25.3197 2.65474   2
  -1  -1  -1 119.925 5.24852  -3
   1   1   1 119.925 5.24852   1
   1  -1   1 123.425 5.09345  -3
  -1   1  -1 123.425 5.09345   1
  -1  -1  -1 16.1460 2.23351  -4
  -1  -1  -1 16.1460 2.23351   2
   1  -1   1 20.2740 2.48532  -4
   1  -1   1 20.2740 2.48532   2
   2   1   1 42.8045 4.69735  -4
   2   1   1 42.8045 4.69735   2
  -2   1  -1 44.5088 5.08551  -4
  -2   1  -1 44.5088 5.08551   2
  -2   1  -1 220.783 9.27502  -3
   2  -1   1 220.783 9.27502   1
   2   1   1 216.139 9.87831  -3
  -2  -1  -1 216.139 9.87831   1
   2  -1   1 222.859 10.0621  -3
  -2   1  -1 222.859 10.0621   1
  -2  -1  -1 211.397 9.30169  -3
   2   1   1 211.397 9.30169   1
   2  -1   1 49.5791 4.74761  -4
   2  -1   1 49.5791 4.74761   2
  -2  -1  -1 50.1587 4.90305  -4
  -2  -1  -1 50.1587 4.90305   2
   3  -1  -2 955.019 32.8441  -4
  -3   1  -1 955.019 32.8441  -3
   3  -1  -2 955.019 32.8441  -2
   3  -1   1 955.019 32.8441   1
   3   1  -2 953.642 32.7157  -4
  -3  -1  -1 953.642 32.7157  -3
   3   1  -2 953.642 32.7157  -2
   3   1   1 953.642 32.7157   1
  -4  -1   2 334.700 19.2445  -4
   4   1   1 334.700 19.2445  -3
  -4  -1   2 334.700 19.2445  -2
  -4  -1  -1 334.700 19.2445   1
  -4   1  -1 68.7956 4.54335  -4
  -4   1  -1 68.7956 4.54335   2
  -4   1  -1 60.4286 6.17388  -4
  -4   1  -1 60.4286 6.17388   2
   4   1   1 415.530 17.8839  -3
  -4  -1  -1 415.530 17.8839   1
  -4   1   2 363.954 19.2663  -4
   4  -1   1 363.954 19.2663  -3
  -4   1   2 363.954 19.2663  -2
  -4   1  -1 363.954 19.2663   1
   4  -1   1 425.621 17.6039  -3
  -4   1  -1 425.621 17.6039   1
   4  -1   1 409.619 22.9778  -3
  -4   1  -1 409.619 22.9778   1
  -4  -1  -1 59.3857 5.36622  -4
  -4  -1  -1 59.3857 5.36622   2
  -5  -1   3 74.4301 8.11632  -4
   5   1   1 74.4301 8.11632  -3
  -5  -1   3 74.4301 8.11632  -2
  -5  -1  -1 74.4301 8.11632   1
  -5   1   3 73.7555 7.50686  -4
   5  -1   1 73.7555 7.50686  -3
  -5   1   3 73.7555 7.50686  -2
  -5   1  -1 73.7555 7.50686   1
   6  -1  -3 3.36042 2.86779  -4
  -6   1  -1 3.36042 2.86779  -3
   6  -1  -3 3.36042 2.86779  -2
   6  -1   1 3.36042 2.86779   1
  -6  -1   3 6.29643 5.12944  -4
   6   1   1 6.29643 5.12944  -3
  -6  -1   3 6.29643 5.12944  -2
  -6  -1  -1 6.29643 5.12944   1
  -6   1   3 8.19204 4.65235  -4
   6  -1   1 8.19204 4.65235  -3
  -6   1   3 8.19204 4.65235  -2
  -6   1  -1 8.19204 4.65235   1
  -6   1   3 3.35442 4.89098  -4
   6  -1   1 3.35442 4.89098  -3
  -6   1   3 3.35442 4.89098  -2
  -6   1  -1 3.35442 4.89098   1
  -6  -2   1 11.3099 6.05889  -4
   6   2  -1 11.3099 6.05889  -3
  -6  -2   1 11.3099 6.05889  -2
  -6  -2   1 11.3099 6.05889   1
  -6   2   1 12.4324 5.12097  -4
   6  -2  -1 12.4324 5.12097  -3
  -6   2   1 12.4324 5.12097  -2
  -6   2   1 12.4324 5.12097   1
  -5  -2   1 332.089 16.8744  -4
   5   2  -1 332.089 16.8744  -3
  -5  -2   1 332.089 16.8744  -2
  -5  -2   1 332.089 16.8744   1
  -5   2   1 370.181 21.1508  -4
   5  -2  -1 370.181 21.1508  -3
  -5   2   1 370.181 21.1508  -2
  -5   2   1 370.181 21.1508   1
  -5   2   1 360.043 16.0509  -4
   5  -2  -1 360.043 16.0509  -3
  -5   2   1 360.043 16.0509  -2
  -5   2   1 360.043 16.0509   1
  -4   2   1 7.29965 6.27166  -4
  -4   2   1 7.29965 6.27166   2
  -4   2   1 5.64020 2.93678  -4
  -4   2   1 5.64020 2.93678   2
   4   2  -1 25.4836 7.61497  -3
  -4  -2   1 25.4836 7.61497   1
  -4  -2   0 57.9215 12.2668  -4
   4   2  -1 57.9215 12.2668  -3
  -4  -2   0 57.9215 12.2668  -2
  -4  -2   1 57.9215 12.2668   1
   4  -2  -1 23.6137 4.62247  -3
  -4   2   1 23.6137 4.62247   1
   4  -2  -1 17.4631 5.12398  -3
  -4   2   1 17.4631 5.12398   1
  -4   2   0 65.4111 11.5297  -4
   4  -2  -1 65.4111 11.5297  -3
  -4   2   0 65.4111 11.5297  -2
  -4   2   1 65.4111 11.5297   1
  -4   2   0 58.2156 14.5053  -4
   4  -2  -1 58.2156 14.5053  -3
  -4   2   0 58.2156 14.5053  -2
  -4   2   1 58.2156 14.5053   1
   3  -2   0 310.970 18.6638  -4
  -3   2   1 310.970 18.6638  -3
   3  -2   0 310.970 18.6638  -2
   3  -2  -1 310.970 18.6638   1
   3   2   0 308.416 18.3747  -4
  -3  -2   1 308.416 18.3747  -3
   3   2   0 308.416 18.3747  -2
   3   2  -1 308.416 18.3747   1
   3   2   0 267.489 16.3609  -4
  -3  -2   1 267.489 16.3609  -3
   3   2   0 267.489 16.3609  -2
   3   2  -1 267.489 16.3609   1
   2   2  -1 202.974 10.6124  -3
  -2  -2   1 202.974 10.6124   1
  -2   2   1 232.503 10.1201  -3
   2  -2  -1 232.503 10.1201   1
   2   2  -1 29.1373 7.77410  -4
   2   2  -1 29.1373 7.77410   2
  -2   2   1 33.5207 5.72661  -4
  -2   2   1 33.5207 5.72661   2
  -2  -2   1 36.7828 5.77734  -4
  -2  -2   1 36.7828 5.77734   2
   2  -2  -1 31.1870 4.84848  -4
   2  -2  -1 31.1870 4.84848   2
   2  -2  -1 225.645 10.0636  -3
  -2   2   1 225.645 10.0636   1
  -2  -2   1 220.471 10.9461  -3
   2   2  -1 220.471 10.9461   1
   1   2  -1 4681.84 139.439  -3
  -1  -2   1 4681.84 139.439   1
  -1   2   1 4878.69 138.931  -3
   1  -2  -1 4878.69 138.931   1
  -1   2   1 810.623 23.6108  -4
  -1   2   1 810.623 23.6108   2
   1   2  -1 779.003 24.1240  -4
   1   2  -1 779.003 24.1240   2
  -1  -2   1 4964.83 139.544  -3
   1   2  -1 4964.83 139.544   1
   1  -2  -1 5104.19 138.881  -3
  -1   2   1 5104.19 138.881   1
  -1  -2   1 818.719 24.3722  -4
  -1  -2   1 818.719 24.3722   2
   1  -2  -1 806.250 23.5679  -4
   1  -2  -1 806.250 23.5679   2
  -1   2  -1 32.3033 2.56648  -4
  -1   2  -1 32.3033 2.56648   2
   1   2   1 38.9907 3.43658  -4
   1   2   1 38.9907 3.43658   2
  -1   2  -1 160.863 5.85806  -3
   1  -2   1 160.863 5.85806   1
   1   2   1 162.075 6.89444  -3
  -1  -2  -1 162.075 6.89444   1
  -1  -2  -1 159.324 6.58584  -3
   1   2   1 159.324 6.58584   1
   1  -2   1 165.324 6.10502  -3
  -1   2  -1 165.324 6.10502   1
  -1  -2  -1 31.7266 3.15611  -4
  -1  -2  -1 31.7266 3.15611   2
   1  -2   1 28.3381 2.73630  -4
   1  -2   1 28.3381 2.73630   2
   2   2   1 -3.7534 3.32042  -3
  -2  -2  -1 -3.7534 3.32042   1
  -2   2  -1 0.58450 2.56780  -3
   2  -2   1 0.58450 2.56780   1
  -2   2  -1 3.38734 2.83851  -4
  -2   2  -1 3.38734 2.83851   2
   2  -2   1 4.74095 3.53929  -3
  -2   2  -1 4.74095 3.53929   1
  -2  -2  -1 1.57954 2.85520  -3
   2   2   1 1.57954 2.85520   1
  -2  -2  -1 -0.7019 2.98921  -4
  -2  -2  -1 -0.7019 2.98921   2
   2  -2   1 1.84271 2.68121  -4
   2  -2   1 1.84271 2.68121   2
   3  -2  -2 951.900 33.1369  -4
  -3   2  -1 951.900 33.1369  -3
   3  -2  -2 951.900 33.1369  -2
   3  -2   1 951.900 33.1369   1
   3   2  -2 867.616 32.2129  -4
  -3  -2  -1 867.616 32.2129  -3
   3   2  -2 867.616 32.2129  -2
   3   2   1 867.616 32.2129   1
   3   2  -2 908.026 41.6550  -4
  -3  -2  -1 908.026 41.6550  -3
   3   2  -2 908.026 41.6550  -2
   3   2   1 908.026 41.6550   1
  -4  -2   2 181.003 15.0375  -4
   4   2   1 181.003 15.0375  -3
  -4  -2   2 181.003 15.0375  -2
  -4  -2  -1 181.003 15.0375   1
  -4   2  -1 34.5494 5.15189  -4
  -4   2  -1 34.5494 5.15189   2
   4  -2   1 195.698 13.1632  -3
  -4   2  -1 195.698 13.1632   1
   4  -2   1 196.516 10.2960  -3
  -4   2  -1 196.516 10.2960   1
  -4  -2  -1 35.9107 5.71638  -4
  -4  -2  -1 35.9107 5.71638   2
  -4   2   2 252.953 16.7299  -4
   4  -2   1 252.953 16.7299  -3
  -4   2   2 252.953 16.7299  -2
  -4   2  -1 252.953 16.7299   1
  -5  -2   3 37.1850 8.12832  -4
   5   2   1 37.1850 8.12832  -3
  -5  -2   3 37.1850 8.12832  -2
  -5  -2  -1 37.1850 8.12832   1
  -5   2   3 38.1717 8.61812  -4
   5  -2   1 38.1717 8.61812  -3
  -5   2   3 38.1717 8.61812  -2
  -5   2  -1 38.1717 8.61812   1
  -5   2   3 43.9533 6.63776  -4
   5  -2   1 43.9533 6.63776  -3
  -5   2   3 43.9533 6.63776  -2
  -5   2  -1 43.9533 6.63776   1
  -5   2   3 57.8777 13.6881  -4
   5  -2   1 57.8777 13.6881  -3
  -5   2   3 57.8777 13.6881  -2
  -5   2  -1 57.8777 13.6881   1
   6  -2  -3 11.5521 2.67055  -4
  -6   2  -1 11.5521 2.67055  -3
   6  -2  -3 11.5521 2.67055  -2
   6  -2   1 11.5521 2.67055   1
  -6   2   3 9.80608 3.44990  -4
   6  -2   1 9.80608 3.44990  -3
  -6   2   3 9.80608 3.44990  -2
  -6   2  -1 9.80608 3.44990   1
   6  -3  -1 72.2641 3.87407  -4
  -6   3   1 72.2641 3.87407  -3
   6  -3  -1 72.2641 3.87407  -2
   6  -3  -1 72.2641 3.87407   1
  -6   3   1 66.9989 5.46467  -4
   6  -3  -1 66.9989 5.46467  -3
  -6   3   1 66.9989 5.46467  -2
  -6   3   1 66.9989 5.46467   1
  -5   3   1 152.876 13.2915  -4
   5  -3  -1 152.876 13.2915  -3
  -5   3   1 152.876 13.2915  -2
  -5   3   1 152.876 13.2915   1
  -5   3   1 142.551 9.42708  -4
   5  -3  -1 142.551 9.42708  -3
  -5   3   1 142.551 9.42708  -2
  -5   3   1 142.551 9.42708   1
  -4   3   1 79.2647 6.12540  -4
  -4   3   1 79.2647 6.12540   2
  -4   3   1 78.5096 8.36578  -4
  -4   3   1 78.5096 8.36578   2
  -4   3   1 83.2073 9.79312  -4
  -4   3   1 83.2073 9.79312   2
  -4  -3   0 407.736 22.1708  -4
   4   3  -1 407.736 22.1708  -3
  -4  -3   0 407.736 22.1708  -2
  -4  -3   1 407.736 22.1708   1
  -4   3   0 405.345 22.6003  -4
   4  -3  -1 405.345 22.6003  -3
  -4   3   0 405.345 22.6003  -2
  -4   3   1 405.345 22.6003   1
  -4   3   0 482.695 24.4393  -4
   4  -3  -1 482.695 24.4393  -3
  -4   3   0 482.695 24.4393  -2
  -4   3   1 482.695 24.4393   1
   4  -3  -1 421.441 17.6470  -3
  -4   3   1 421.441 17.6470   1
   3  -3   0 32.1090 18.6051  -4
  -3   3   1 32.1090 18.6051  -3
   3  -3   0 32.1090 18.6051  -2
   3  -3  -1 32.1090 18.6051   1
  -3   3   0 56.5782 5.13461  -4
   3  -3  -1 56.5782 5.13461  -3
  -3   3   0 56.5782 5.13461  -2
  -3   3   1 56.5782 5.13461   1
  -3   3   0 64.7743 8.22033  -4
   3  -3  -1 64.7743 8.22033  -3
  -3   3   0 64.7743 8.22033  -2
  -3   3   1 64.7743 8.22033   1
  -3   3   0 55.5867 8.16166  -4
   3  -3  -1 55.5867 8.16166  -3
  -3   3   0 55.5867 8.16166  -2
  -3   3   1 55.5867 8.16166   1
  -3   3   0 63.0344 5.97559  -4
   3  -3  -1 63.0344 5.97559  -3
  -3   3   0 63.0344 5.97559  -2
  -3   3   1 63.0344 5.97559   1
   2   3  -1 34.1632 6.94152  -4
   2   3  -1 34.1632 6.94152   2
  -2   3   1 30.7978 7.37941  -4
  -2   3   1 30.7978 7.37941   2
   2   3  -1 31.1907 6.29505  -4
   2   3  -1 31.1907 6.29505   2
   2   3  -1 182.088 12.0000  -3
  -2  -3   1 182.088 12.0000   1
  -2   3   1 175.443 9.37500  -3
   2  -3  -1 175.443 9.37500   1
   2  -3  -1 28.2092 6.04886  -4
   2  -3  -1 28.2092 6.04886   2
  -2  -3   1 28.5334 8.88146  -4
  -2  -3   1 28.5334 8.88146   2
  -2  -3   1 164.963 11.3988  -3
   2   3  -1 164.963 11.3988   1
  -2  -3   1 170.905 10.7281  -3
   2   3  -1 170.905 10.7281   1
   2  -3  -1 175.141 9.90361  -3
  -2   3   1 175.141 9.90361   1
   1   3  -1 63.4257 4.94085  -3
  -1  -3   1 63.4257 4.94085   1
   1   3  -1 14.2310 3.20369  -4
   1   3  -1 14.2310 3.20369   2
  -1  -3   1 67.8600 5.06939  -3
   1   3  -1 67.8600 5.06939   1
  -1  -3   1 16.5952 3.89515  -4
  -1  -3   1 16.5952 3.89515   2
   1   3   1 466.760 15.3991  -4
   1   3   1 466.760 15.3991   2
   1   3   1 2914.76 84.6847  -3
  -1  -3  -1 2914.76 84.6847   1
  -1  -3  -1 2960.65 84.3979  -3
   1   3   1 2960.65 84.3979   1
  -1  -3  -1 487.599 15.5568  -4
  -1  -3  -1 487.599 15.5568   2
  -2   3  -1 1152.65 34.9801  -3
   2  -3   1 1152.65 34.9801   1
   2   3   1 1141.69 37.6385  -3
  -2  -3  -1 1141.69 37.6385   1
  -2   3  -1 197.116 9.66558  -4
  -2   3  -1 197.116 9.66558   2
   2   3   1 199.619 10.7756  -4
   2   3   1 199.619 10.7756   2
   2   3   1 187.579 12.1361  -4
   2   3   1 187.579 12.1361   2
  -2  -3  -1 1162.31 36.5064  -3
   2   3   1 1162.31 36.5064   1
  -2  -3  -1 1137.12 50.2669  -3
   2   3   1 1137.12 50.2669   1
  -2  -3  -1 182.358 12.2617  -4
  -2  -3  -1 182.358 12.2617   2
   2  -3   1 198.261 9.73384  -4
   2  -3   1 198.261 9.73384   2
   3   3  -2 64.0152 7.86770  -4
  -3  -3  -1 64.0152 7.86770  -3
   3   3  -2 64.0152 7.86770  -2
   3   3   1 64.0152 7.86770   1
  -3   3   2 58.3186 7.99324  -4
   3  -3   1 58.3186 7.99324  -3
  -3   3   2 58.3186 7.99324  -2
  -3   3  -1 58.3186 7.99324   1
  -3   3   2 56.8004 5.96008  -4
   3  -3   1 56.8004 5.96008  -3
  -3   3   2 56.8004 5.96008  -2
  -3   3  -1 56.8004 5.96008   1
  -3   3   2 57.4590 8.14096  -4
   3  -3   1 57.4590 8.14096  -3
  -3   3   2 57.4590 8.14096  -2
  -3   3  -1 57.4590 8.14096   1
  -3   3   2 53.9173 4.72968  -4
   3  -3   1 53.9173 4.72968  -3
  -3   3   2 53.9173 4.72968  -2
  -3   3  -1 53.9173 4.72968   1
  -4   3  -1 44.3338 5.23686  -4
  -4   3  -1 44.3338 5.23686   2
   4  -3   1 207.727 13.3948  -3
  -4   3  -1 207.727 13.3948   1
   4  -3   1 208.190 10.5864  -3
  -4   3  -1 208.190 10.5864   1
  -4   3   2 238.301 16.0790  -4
   4  -3   1 238.301 16.0790  -3
  -4   3   2 238.301 16.0790  -2
  -4   3  -1 238.301 16.0790   1
  -5  -3   3 81.0342 8.30473  -4
   5   3   1 81.0342 8.30473  -3
  -5  -3   3 81.0342 8.30473  -2
  -5  -3  -1 81.0342 8.30473   1
  -5   3   3 79.0101 9.87904  -4
   5  -3   1 79.0101 9.87904  -3
  -5   3   3 79.0101 9.87904  -2
  -5   3  -1 79.0101 9.87904   1
  -5   3   3 79.5207 7.40022  -4
   5  -3   1 79.5207 7.40022  -3
  -5   3   3 79.5207 7.40022  -2
  -5   3  -1 79.5207 7.40022   1
  -5   3   3 85.0823 12.1673  -4
   5  -3   1 85.0823 12.1673  -3
  -5   3   3 85.0823 12.1673  -2
  -5   3  -1 85.0823 12.1673   1
   6  -3  -3 195.561 7.18680  -4
  -6   3  -1 195.561 7.18680  -3
   6  -3  -3 195.561 7.18680  -2
   6  -3   1 195.561 7.18680   1
  -6   3   3 197.558 8.73102  -4
   6  -3   1 197.558 8.73102  -3
  -6   3   3 197.558 8.73102  -2
  -6   3  -1 197.558 8.73102   1
  -6   3   3 177.979 10.2298  -4
   6  -3   1 177.979 10.2298  -3
  -6   3   3 177.979 10.2298  -2
  -6   3  -1 177.979 10.2298   1
  -6  -4   1 57.6885 6.16295  -4
   6   4  -1 57.6885 6.16295  -3
  -6  -4   1 57.6885 6.16295  -2
  -6  -4   1 57.6885 6.16295   1
  -6   4   1 59.6314 5.08137  -4
   6  -4  -1 59.6314 5.08137  -3
  -6   4   1 59.6314 5.08137  -2
  -6   4   1 59.6314 5.08137   1
  -4   4   1 31.7293 5.03680  -4
  -4   4   1 31.7293 5.03680   2
  -4  -4   1 147.185 15.2693  -3
   4   4  -1 147.185 15.2693   1
   4  -4  -1 161.513 9.00871  -3
  -4   4   1 161.513 9.00871   1
  -4   4   0 109.269 10.2077  -4
   4  -4  -1 109.269 10.2077  -3
  -4   4   0 109.269 10.2077  -2
  -4   4   1 109.269 10.2077   1
  -3   4   0 422.560 15.7679  -4
   3  -4  -1 422.560 15.7679  -3
  -3   4   0 422.560 15.7679  -2
  -3   4   1 422.560 15.7679   1
   3   4   0 456.828 23.9023  -4
  -3  -4   1 456.828 23.9023  -3
   3   4   0 456.828 23.9023  -2
   3   4  -1 456.828 23.9023   1
   3   4   0 432.995 20.2632  -4
  -3  -4   1 432.995 20.2632  -3
   3   4   0 432.995 20.2632  -2
   3   4  -1 432.995 20.2632   1
  -3   4   0 467.203 18.8401  -4
   3  -4  -1 467.203 18.8401  -3
  -3   4   0 467.203 18.8401  -2
  -3   4   1 467.203 18.8401   1
  -3   4   0 495.907 23.4713  -4
   3  -4  -1 495.907 23.4713  -3
  -3   4   0 495.907 23.4713  -2
  -3   4   1 495.907 23.4713   1
  -3   4   0 514.644 23.4058  -4
   3  -4  -1 514.644 23.4058  -3
  -3   4   0 514.644 23.4058  -2
  -3   4   1 514.644 23.4058   1
   2   4  -1 17.5304 6.19027  -4
   2   4  -1 17.5304 6.19027   2
   2   4  -1 17.8677 6.29266  -4
   2   4  -1 17.8677 6.29266   2
   2   4  -1 102.221 15.5770  -3
  -2  -4   1 102.221 15.5770   1
  -2  -4   1 127.487 12.6244  -3
   2   4  -1 127.487 12.6244   1
  -2  -4   1 124.836 9.75605  -3
   2   4  -1 124.836 9.75605   1
  -2  -4   1 49.6441 15.1743  -4
  -2  -4   1 49.6441 15.1743   2
   1   4  -1 598.864 19.4637  -3
  -1  -4   1 598.864 19.4637   1
   1   4  -1 106.446 6.25991  -4
   1   4  -1 106.446 6.25991   2
   1   4  -1 102.440 8.75919  -4
   1   4  -1 102.440 8.75919   2
  -1  -4   1 621.794 19.3113  -3
   1   4  -1 621.794 19.3113   1
  -1  -4   1 598.484 28.2015  -3
   1   4  -1 598.484 28.2015   1
  -1  -4   1 116.565 7.35284  -4
  -1  -4   1 116.565 7.35284   2
   0   4   1 2129.66 97.6449  -4
   0  -4   1 2129.66 97.6449  -3
   0   4   1 2129.66 97.6449  -2
   0   4  -1 2129.66 97.6449   1
   0   4  -1 2518.32 98.3383  -4
   0  -4  -1 2518.32 98.3383  -3
   0   4  -1 2518.32 98.3383  -2
   0   4   1 2518.32 98.3383   1
   1   4   1 7.71851 2.76170  -4
   1   4   1 7.71851 2.76170   2
   1   4   1 93.0459 7.49875  -3
  -1  -4  -1 93.0459 7.49875   1
  -1  -4  -1 87.0676 6.16643  -3
   1   4   1 87.0676 6.16643   1
  -1  -4  -1 85.6836 8.00115  -3
   1   4   1 85.6836 8.00115   1
  -1  -4  -1 14.4089 5.31633  -4
  -1  -4  -1 14.4089 5.31633   2
   2   4   1 77.2879 17.1332  -3
  -2  -4  -1 77.2879 17.1332   1
   2   4   1 12.0907 6.19617  -4
   2   4   1 12.0907 6.19617   2
  -2  -4  -1 78.6821 8.30089  -3
   2   4   1 78.6821 8.30089   1
  -2  -4  -1 87.1192 11.7472  -3
   2   4   1 87.1192 11.7472   1
  -2  -4  -1 19.1511 9.12891  -4
  -2  -4  -1 19.1511 9.12891   2
  -3   4   2 102.491 9.93364  -4
   3  -4   1 102.491 9.93364  -3
  -3   4   2 102.491 9.93364  -2
  -3   4  -1 102.491 9.93364   1
  -3   4   2 97.4547 7.01774  -4
   3  -4   1 97.4547 7.01774  -3
  -3   4   2 97.4547 7.01774  -2
  -3   4  -1 97.4547 7.01774   1
   3   4  -2 93.0348 8.89817  -4
  -3  -4  -1 93.0348 8.89817  -3
   3   4  -2 93.0348 8.89817  -2
   3   4   1 93.0348 8.89817   1
  -3   4   2 105.984 9.17382  -4
   3  -4   1 105.984 9.17382  -3
  -3   4   2 105.984 9.17382  -2
  -3   4  -1 105.984 9.17382   1
   3   4  -2 94.4736 10.5720  -4
  -3  -4  -1 94.4736 10.5720  -3
   3   4  -2 94.4736 10.5720  -2
   3   4   1 94.4736 10.5720   1
  -4   4  -1 38.0464 5.14014  -4
  -4   4  -1 38.0464 5.14014   2
  -4   4   2 163.197 14.4348  -4
   4  -4   1 163.197 14.4348  -3
  -4   4   2 163.197 14.4348  -2
  -4   4  -1 163.197 14.4348   1
  -4   4   2 160.389 13.9227  -4
   4  -4   1 160.389 13.9227  -3
  -4   4   2 160.389 13.9227  -2
  -4   4  -1 160.389 13.9227   1
  -4  -4  -1 146.771 15.1919  -3
   4   4   1 146.771 15.1919   1
   4  -4   1 143.778 8.39135  -3
  -4   4  -1 143.778 8.39135   1
  -5  -4   3 16.7537 7.30403  -4
   5   4   1 16.7537 7.30403  -3
  -5  -4   3 16.7537 7.30403  -2
  -5  -4  -1 16.7537 7.30403   1
   6  -4  -3 65.6142 3.43801  -4
  -6   4  -1 65.6142 3.43801  -3
   6  -4  -3 65.6142 3.43801  -2
   6  -4   1 65.6142 3.43801   1
   6  -5  -1 44.0461 2.80629  -4
  -6   5   1 44.0461 2.80629  -3
   6  -5  -1 44.0461 2.80629  -2
   6  -5  -1 44.0461 2.80629   1
  -6  -5   1 49.6033 5.20200  -4
   6   5  -1 49.6033 5.20200  -3
  -6  -5   1 49.6033 5.20200  -2
  -6  -5   1 49.6033 5.20200   1
  -6   5   1 51.0773 4.61777  -4
   6  -5  -1 51.0773 4.61777  -3
  -6   5   1 51.0773 4.61777  -2
  -6   5   1 51.0773 4.61777   1
  -6   5   1 39.9876 4.86753  -4
   6  -5  -1 39.9876 4.86753  -3
  -6   5   1 39.9876 4.86753  -2
  -6   5   1 39.9876 4.86753   1
  -5  -5   1 8.34573 8.86452  -4
   5   5  -1 8.34573 8.86452  -3
  -5  -5   1 8.34573 8.86452  -2
  -5  -5   1 8.34573 8.86452   1
  -5   5   1 13.7094 4.91020  -4
   5  -5  -1 13.7094 4.91020  -3
  -5   5   1 13.7094 4.91020  -2
  -5   5   1 13.7094 4.91020   1
  -4   5   1 25.0609 5.20127  -4
  -4   5   1 25.0609 5.20127   2
   4   5   0 126.640 20.3230  -4
  -4  -5   1 126.640 20.3230  -3
   4   5   0 126.640 20.3230  -2
   4   5  -1 126.640 20.3230   1
   4  -5  -1 74.5163 6.07919  -3
  -4   5   1 74.5163 6.07919   1
   3   5   0 676.119 29.8699  -4
  -3  -5   1 676.119 29.8699  -3
   3   5   0 676.119 29.8699  -2
   3   5  -1 676.119 29.8699   1
   3   5   0 775.239 36.4929  -4
  -3  -5   1 775.239 36.4929  -3
   3   5   0 775.239 36.4929  -2
   3   5  -1 775.239 36.4929   1
  -3   5   0 753.738 29.0883  -4
   3  -5  -1 753.738 29.0883  -3
  -3   5   0 753.738 29.0883  -2
  -3   5   1 753.738 29.0883   1
  -3   5   0 844.742 35.8456  -4
   3  -5  -1 844.742 35.8456  -3
  -3   5   0 844.742 35.8456  -2
  -3   5   1 844.742 35.8456   1
  -2   5   0 511.889 23.5388  -4
   2  -5  -1 511.889 23.5388  -3
  -2   5   0 511.889 23.5388  -2
  -2   5   1 511.889 23.5388   1
   2   5   0 460.981 23.3575  -4
  -2  -5   1 460.981 23.3575  -3
   2   5   0 460.981 23.3575  -2
   2   5  -1 460.981 23.3575   1
  -2   5   0 434.234 18.7244  -4
   2  -5  -1 434.234 18.7244  -3
  -2   5   0 434.234 18.7244  -2
  -2   5   1 434.234 18.7244   1
  -1   5   1 74.5639 11.5311  -4
  -1   5   1 74.5639 11.5311   2
   1   5  -1 87.2058 8.20923  -4
   1   5  -1 87.2058 8.20923   2
   1  -5  -1 500.813 21.7291  -3
  -1   5   1 500.813 21.7291   1
   1  -5  -1 522.716 26.4572  -3
  -1   5   1 522.716 26.4572   1
   0   5   1 82.6157 8.56997  -4
   0  -5   1 82.6157 8.56997  -3
   0   5   1 82.6157 8.56997  -2
   0   5  -1 82.6157 8.56997   1
   0   5  -1 92.8962 8.84697  -4
   0  -5  -1 92.8962 8.84697  -3
   0   5  -1 92.8962 8.84697  -2
   0   5   1 92.8962 8.84697   1
  -1   5  -1 6.16316 9.24927  -4
  -1   5  -1 6.16316 9.24927   2
   1  -5   1 20.5138 9.36013  -3
  -1   5  -1 20.5138 9.36013   1
  -1  -5  -1 25.7192 6.69463  -3
   1   5   1 25.7192 6.69463   1
   2   5   1 21.1210 9.86699  -4
   2   5   1 21.1210 9.86699   2
  -2   5   2 104.203 12.8745  -4
   2  -5   1 104.203 12.8745  -3
  -2   5   2 104.203 12.8745  -2
  -2   5  -1 104.203 12.8745   1
  -2   5   2 109.965 12.3453  -4
   2  -5   1 109.965 12.3453  -3
  -2   5   2 109.965 12.3453  -2
  -2   5  -1 109.965 12.3453   1
   2   5  -2 73.7641 11.5164  -4
  -2  -5  -1 73.7641 11.5164  -3
   2   5  -2 73.7641 11.5164  -2
   2   5   1 73.7641 11.5164   1
  -2   5   2 93.3937 8.55669  -4
   2  -5   1 93.3937 8.55669  -3
  -2   5   2 93.3937 8.55669  -2
  -2   5  -1 93.3937 8.55669   1
   3   5  -2 248.129 16.5704  -4
  -3  -5  -1 248.129 16.5704  -3
   3   5  -2 248.129 16.5704  -2
   3   5   1 248.129 16.5704   1
  -3   5   2 283.099 15.2971  -4
   3  -5   1 283.099 15.2971  -3
  -3   5   2 283.099 15.2971  -2
  -3   5  -1 283.099 15.2971   1
   3   5  -2 214.388 12.9771  -4
  -3  -5  -1 214.388 12.9771  -3
   3   5  -2 214.388 12.9771  -2
   3   5   1 214.388 12.9771   1
  -3   5   2 269.712 12.4127  -4
   3  -5   1 269.712 12.4127  -3
  -3   5   2 269.712 12.4127  -2
  -3   5  -1 269.712 12.4127   1
   4   5  -2 108.462 19.6239  -4
  -4  -5  -1 108.462 19.6239  -3
   4   5  -2 108.462 19.6239  -2
   4   5   1 108.462 19.6239   1
  -5   5   3 40.8129 8.63047  -4
   5  -5   1 40.8129 8.63047  -3
  -5   5   3 40.8129 8.63047  -2
  -5   5  -1 40.8129 8.63047   1
  -6  -5   3 37.6691 5.03850  -4
   6   5   1 37.6691 5.03850  -3
  -6  -5   3 37.6691 5.03850  -2
  -6  -5  -1 37.6691 5.03850   1
   6  -5  -3 30.4260 2.35526  -4
  -6   5  -1 30.4260 2.35526  -3
   6  -5  -3 30.4260 2.35526  -2
   6  -5   1 30.4260 2.35526   1
  -6   5   3 32.5572 3.47699  -4
   6  -5   1 32.5572 3.47699  -3
  -6   5   3 32.5572 3.47699  -2
  -6   5  -1 32.5572 3.47699   1
   5  -6  -1 37.2168 4.59551  -4
  -5   6   1 37.2168 4.59551  -3
   5  -6  -1 37.2168 4.59551  -2
   5  -6  -1 37.2168 4.59551   1
  -5   6   1 34.5082 5.35099  -4
   5  -6  -1 34.5082 5.35099  -3
  -5   6   1 34.5082 5.35099  -2
  -5   6   1 34.5082 5.35099   1
  -4   6   0 101.999 8.19501  -4
   4  -6  -1 101.999 8.19501  -3
  -4   6   0 101.999 8.19501  -2
  -4   6   1 101.999 8.19501   1
   4   6   0 138.805 19.4840  -4
  -4  -6   1 138.805 19.4840  -3
   4   6   0 138.805 19.4840  -2
   4   6  -1 138.805 19.4840   1
  -3   6   0 81.1488 6.47550  -4
   3  -6  -1 81.1488 6.47550  -3
  -3   6   0 81.1488 6.47550  -2
  -3   6   1 81.1488 6.47550   1
   3   6   0 79.0106 9.77808  -4
  -3  -6   1 79.0106 9.77808  -3
   3   6   0 79.0106 9.77808  -2
   3   6  -1 79.0106 9.77808   1
  -3   6   0 92.8750 9.04820  -4
   3  -6  -1 92.8750 9.04820  -3
  -3   6   0 92.8750 9.04820  -2
  -3   6   1 92.8750 9.04820   1
   2   6   0 35.3315 12.5599  -4
  -2  -6   1 35.3315 12.5599  -3
   2   6   0 35.3315 12.5599  -2
   2   6  -1 35.3315 12.5599   1
  -1   6  -1 73.1423 9.82192  -4
   1  -6  -1 73.1423 9.82192  -3
  -1   6  -1 73.1423 9.82192  -2
  -1   6   1 73.1423 9.82192   1
   1   6   1 50.9620 9.04878  -4
  -1  -6   1 50.9620 9.04878  -3
   1   6   1 50.9620 9.04878  -2
   1   6  -1 50.9620 9.04878   1
  -1   6  -1 64.4581 7.06376  -4
   1  -6  -1 64.4581 7.06376  -3
  -1   6  -1 64.4581 7.06376  -2
  -1   6   1 64.4581 7.06376   1
   1   6   1 65.0345 11.1343  -4
  -1  -6   1 65.0345 11.1343  -3
   1   6   1 65.0345 11.1343  -2
   1   6  -1 65.0345 11.1343   1
   1  -6  -1 32.5903 14.0079  -3
  -1   6   1 32.5903 14.0079   1
  -1  -6   1 34.7376 8.65756  -3
   1   6  -1 34.7376 8.65756   1
   0   6   1 52.2884 8.55760  -4
   0  -6   1 52.2884 8.55760  -3
   0   6   1 52.2884 8.55760  -2
   0   6  -1 52.2884 8.55760   1
   0   6  -1 45.1633 5.43852  -4
   0  -6  -1 45.1633 5.43852  -3
   0   6  -1 45.1633 5.43852  -2
   0   6   1 45.1633 5.43852   1
   0   6   1 48.0640 6.50819  -4
   0  -6   1 48.0640 6.50819  -3
   0   6   1 48.0640 6.50819  -2
   0   6  -1 48.0640 6.50819   1
   0   6   1 39.5769 6.62648  -4
   0  -6   1 39.5769 6.62648  -3
   0   6   1 39.5769 6.62648  -2
   0   6  -1 39.5769 6.62648   1
   0   6  -1 48.8070 8.29758  -4
   0  -6  -1 48.8070 8.29758  -3
   0   6  -1 48.8070 8.29758  -2
   0   6   1 48.8070 8.29758   1
  -1   6  -1 40.2186 14.4151  -4
  -1   6  -1 40.2186 14.4151   2
   1   6   1 45.8414 6.37555  -4
   1   6   1 45.8414 6.37555   2
   1   6  -1 297.046 18.3505  -4
  -1  -6  -1 297.046 18.3505  -3
   1   6  -1 297.046 18.3505  -2
   1   6   1 297.046 18.3505   1
  -1   6   1 275.083 17.8227  -4
   1  -6   1 275.083 17.8227  -3
  -1   6   1 275.083 17.8227  -2
  -1   6  -1 275.083 17.8227   1
  -1   6   1 309.074 14.2905  -4
   1  -6   1 309.074 14.2905  -3
  -1   6   1 309.074 14.2905  -2
  -1   6  -1 309.074 14.2905   1
   1   6  -1 257.323 16.9186  -4
  -1  -6  -1 257.323 16.9186  -3
   1   6  -1 257.323 16.9186  -2
   1   6   1 257.323 16.9186   1
   1  -6   1 299.948 19.4315  -3
  -1   6  -1 299.948 19.4315   1
  -1  -6  -1 287.729 14.3345  -3
   1   6   1 287.729 14.3345   1
   2   6  -2 164.736 13.5832  -4
  -2  -6  -1 164.736 13.5832  -3
   2   6  -2 164.736 13.5832  -2
   2   6   1 164.736 13.5832   1
   2   6  -2 239.624 16.8922  -4
  -2  -6  -1 239.624 16.8922  -3
   2   6  -2 239.624 16.8922  -2
   2   6   1 239.624 16.8922   1
   3  -6  -2 77.5508 6.30838  -4
  -3   6  -1 77.5508 6.30838  -3
   3  -6  -2 77.5508 6.30838  -2
   3  -6   1 77.5508 6.30838   1
   3   6  -2 76.5489 8.15643  -4
  -3  -6  -1 76.5489 8.15643  -3
   3   6  -2 76.5489 8.15643  -2
   3   6   1 76.5489 8.15643   1
  -3   6   2 90.0499 6.41265  -4
   3  -6   1 90.0499 6.41265  -3
  -3   6   2 90.0499 6.41265  -2
  -3   6  -1 90.0499 6.41265   1
  -3   6   2 87.5270 9.84887  -4
   3  -6   1 87.5270 9.84887  -3
  -3   6   2 87.5270 9.84887  -2
  -3   6  -1 87.5270 9.84887   1
  -4   6   2 35.0466 10.3677  -4
   4  -6   1 35.0466 10.3677  -3
  -4   6   2 35.0466 10.3677  -2
  -4   6  -1 35.0466 10.3677   1
   4   6  -2 33.7894 18.1783  -4
  -4  -6  -1 33.7894 18.1783  -3
   4   6  -2 33.7894 18.1783  -2
   4   6   1 33.7894 18.1783   1
  -4   6   2 22.4955 5.92508  -4
   4  -6   1 22.4955 5.92508  -3
  -4   6   2 22.4955 5.92508  -2
  -4   6  -1 22.4955 5.92508   1
   5  -6  -3 35.8920 4.43074  -4
  -5   6  -1 35.8920 4.43074  -3
   5  -6  -3 35.8920 4.43074  -2
   5  -6   1 35.8920 4.43074   1
  -5   6   3 24.0184 7.27429  -4
   5  -6   1 24.0184 7.27429  -3
  -5   6   3 24.0184 7.27429  -2
  -5   6  -1 24.0184 7.27429   1
  -5   7   1 1.04422 5.09519  -4
   5  -7  -1 1.04422 5.09519  -3
  -5   7   1 1.04422 5.09519  -2
  -5   7   1 1.04422 5.09519   1
  -3   7   0 9.56107 4.96409  -4
   3  -7  -1 9.56107 4.96409  -3
  -3   7   0 9.56107 4.96409  -2
  -3   7   1 9.56107 4.96409   1
   3   7   0 11.2329 7.75897  -4
  -3  -7   1 11.2329 7.75897  -3
   3   7   0 11.2329 7.75897  -2
   3   7  -1 11.2329 7.75897   1
   2   7   0 75.8923 13.4921  -4
  -2  -7   1 75.8923 13.4921  -3
   2   7   0 75.8923 13.4921  -2
   2   7  -1 75.8923 13.4921   1
   1   7  -1 12.5377 5.08804  -4
   1   7  -1 12.5377 5.08804   2
   1   7   1 49.1246 9.98902  -4
  -1  -7   1 49.1246 9.98902  -3
   1   7   1 49.1246 9.98902  -2
   1   7  -1 49.1246 9.98902   1
  -1  -7   1 44.3921 8.01811  -3
   1   7  -1 44.3921 8.01811   1
   0  -7  -1 93.9795 11.1051  -4
   0   7  -1 93.9795 11.1051  -3
   0  -7  -1 93.9795 11.1051  -2
   0  -7   1 93.9795 11.1051   1
   0   7  -1 80.2471 6.69873  -4
   0  -7  -1 80.2471 6.69873  -3
   0   7  -1 80.2471 6.69873  -2
   0   7   1 80.2471 6.69873   1
   0   7  -1 95.4865 11.3835  -4
   0  -7  -1 95.4865 11.3835  -3
   0   7  -1 95.4865 11.3835  -2
   0   7   1 95.4865 11.3835   1
   0   7  -1 67.3873 7.27542  -4
   0  -7  -1 67.3873 7.27542  -3
   0   7  -1 67.3873 7.27542  -2
   0   7   1 67.3873 7.27542   1
   0   7   1 74.2940 7.01652  -4
   0  -7   1 74.2940 7.01652  -3
   0   7   1 74.2940 7.01652  -2
   0   7  -1 74.2940 7.01652   1
   1   7   1 18.8818 5.91178  -4
   1   7   1 18.8818 5.91178   2
   1   7  -1 111.834 13.7894  -4
  -1  -7  -1 111.834 13.7894  -3
   1   7  -1 111.834 13.7894  -2
   1   7   1 111.834 13.7894   1
  -1   7   1 104.995 13.5076  -4
   1  -7   1 104.995 13.5076  -3
  -1   7   1 104.995 13.5076  -2
  -1   7  -1 104.995 13.5076   1
  -1   7   1 103.731 9.09641  -4
   1  -7   1 103.731 9.09641  -3
  -1   7   1 103.731 9.09641  -2
  -1   7  -1 103.731 9.09641   1
  -1  -7  -1 83.5019 7.82256  -3
   1   7   1 83.5019 7.82256   1
  -2   7   2 60.0225 10.6999  -4
   2  -7   1 60.0225 10.6999  -3
  -2   7   2 60.0225 10.6999  -2
  -2   7  -1 60.0225 10.6999   1
   2   7  -2 69.2588 10.8194  -4
  -2  -7  -1 69.2588 10.8194  -3
   2   7  -2 69.2588 10.8194  -2
   2   7   1 69.2588 10.8194   1
  -3   7   2 20.9454 5.20563  -4
   3  -7   1 20.9454 5.20563  -3
  -3   7   2 20.9454 5.20563  -2
  -3   7  -1 20.9454 5.20563   1
  -3   7   2 27.4246 7.17618  -4
   3  -7   1 27.4246 7.17618  -3
  -3   7   2 27.4246 7.17618  -2
  -3   7  -1 27.4246 7.17618   1
   3   7  -2 29.0399 6.71880  -4
  -3  -7  -1 29.0399 6.71880  -3
   3   7  -2 29.0399 6.71880  -2
   3   7   1 29.0399 6.71880   1
   4   7   1 37.3685 15.9676  -4
   4   7   1 37.3685 15.9676   2
  -4   7  -1 78.6329 6.64081  -3
   4  -7   1 78.6329 6.64081   1
  -4   7   2 68.0436 9.28278  -4
   4  -7   1 68.0436 9.28278  -3
  -4   7   2 68.0436 9.28278  -2
  -4   7  -1 68.0436 9.28278   1
  -5   7   3 33.0027 7.51769  -4
   5  -7   1 33.0027 7.51769  -3
  -5   7   3 33.0027 7.51769  -2
  -5   7  -1 33.0027 7.51769   1
   4   8   0 -4.3316 17.9453  -4
  -4  -8   1 -4.3316 17.9453  -3
   4   8   0 -4.3316 17.9453  -2
   4   8  -1 -4.3316 17.9453   1
  -3   8   0 38.3316 5.09108  -4
   3  -8  -1 38.3316 5.09108  -3
  -3   8   0 38.3316 5.09108  -2
  -3   8   1 38.3316 5.09108   1
   3   8   0 34.0669 10.6378  -4
  -3  -8   1 34.0669 10.6378  -3
   3   8   0 34.0669 10.6378  -2
   3   8  -1 34.0669 10.6378   1
  -2   8   0 13.6903 6.83141  -4
   2  -8  -1 13.6903 6.83141  -3
  -2   8   0 13.6903 6.83141  -2
  -2   8   1 13.6903 6.83141   1
   2   8   0 23.3044 13.6569  -4
  -2  -8   1 23.3044 13.6569  -3
   2   8   0 23.3044 13.6569  -2
   2   8  -1 23.3044 13.6569   1
   2   8   0 26.6967 10.0012  -4
  -2  -8   1 26.6967 10.0012  -3
   2   8   0 26.6967 10.0012  -2
   2   8  -1 26.6967 10.0012   1
  -2   8   0 12.2009 6.71710  -4
   2  -8  -1 12.2009 6.71710  -3
  -2   8   0 12.2009 6.71710  -2
  -2   8   1 12.2009 6.71710   1
   1   8  -1 30.6089 5.59430  -4
   1   8  -1 30.6089 5.59430   2
   1   8   1 190.386 17.9147  -4
  -1  -8   1 190.386 17.9147  -3
   1   8   1 190.386 17.9147  -2
   1   8  -1 190.386 17.9147   1
  -1  -8   1 144.760 10.2530  -3
   1   8  -1 144.760 10.2530   1
   0   8  -1 77.1085 7.50049  -4
   0  -8  -1 77.1085 7.50049  -3
   0   8  -1 77.1085 7.50049  -2
   0   8   1 77.1085 7.50049   1
   0   8   1 100.793 13.7097  -4
   0  -8   1 100.793 13.7097  -3
   0   8   1 100.793 13.7097  -2
   0   8  -1 100.793 13.7097   1
   0   8   1 68.6847 7.03557  -4
   0  -8   1 68.6847 7.03557  -3
   0   8   1 68.6847 7.03557  -2
   0   8  -1 68.6847 7.03557   1
   0   8  -1 77.0381 6.97170  -4
   0  -8  -1 77.0381 6.97170  -3
   0   8  -1 77.0381 6.97170  -2
   0   8   1 77.0381 6.97170   1
   1   8   1 27.1151 6.55852  -4
   1   8   1 27.1151 6.55852   2
  -1  -8  -1 15.6137 6.58661  -3
   1   8   1 15.6137 6.58661   1
  -1   8   1 40.1445 6.71511  -4
   1  -8   1 40.1445 6.71511  -3
  -1   8   1 40.1445 6.71511  -2
  -1   8  -1 40.1445 6.71511   1
  -1   8   1 26.0179 7.53175  -4
   1  -8   1 26.0179 7.53175  -3
  -1   8   1 26.0179 7.53175  -2
  -1   8  -1 26.0179 7.53175   1
   2   8   1 8.54631 6.55538  -4
   2   8   1 8.54631 6.55538   2
   2   8  -2 38.7030 7.09022  -4
  -2  -8  -1 38.7030 7.09022  -3
   2   8  -2 38.7030 7.09022  -2
   2   8   1 38.7030 7.09022   1
  -2   8   2 47.2400 8.64369  -4
   2  -8   1 47.2400 8.64369  -3
  -2   8   2 47.2400 8.64369  -2
  -2   8  -1 47.2400 8.64369   1
   2   8  -2 65.9362 13.9578  -4
  -2  -8  -1 65.9362 13.9578  -3
   2   8  -2 65.9362 13.9578  -2
   2   8   1 65.9362 13.9578   1
   3   8  -2 35.8305 8.75255  -4
  -3  -8  -1 35.8305 8.75255  -3
   3   8  -2 35.8305 8.75255  -2
   3   8   1 35.8305 8.75255   1
  -3   8   2 39.4709 5.35848  -4
   3  -8   1 39.4709 5.35848  -3
  -3   8   2 39.4709 5.35848  -2
  -3   8  -1 39.4709 5.35848   1
   3   8  -2 26.7313 6.53697  -4
  -3  -8  -1 26.7313 6.53697  -3
   3   8  -2 26.7313 6.53697  -2
   3   8   1 26.7313 6.53697   1
  -3   8   2 43.7528 8.44069  -4
   3  -8   1 43.7528 8.44069  -3
  -3   8   2 43.7528 8.44069  -2
  -3   8  -1 43.7528 8.44069   1
   4   8  -2 36.6183 18.6929  -4
  -4  -8  -1 36.6183 18.6929  -3
   4   8  -2 36.6183 18.6929  -2
   4   8   1 36.6183 18.6929   1
  -3  -9   0 54.0903 6.49232  -4
   3   9  -1 54.0903 6.49232  -3
  -3  -9   0 54.0903 6.49232  -2
  -3  -9   1 54.0903 6.49232   1
   3  -9   0 54.5650 6.46221  -4
  -3   9   1 54.5650 6.46221  -3
   3  -9   0 54.5650 6.46221  -2
   3  -9  -1 54.5650 6.46221   1
   3   9   0 45.8539 9.38799  -4
  -3  -9   1 45.8539 9.38799  -3
   3   9   0 45.8539 9.38799  -2
   3   9  -1 45.8539 9.38799   1
  -3   9   0 44.9778 4.60606  -4
   3  -9  -1 44.9778 4.60606  -3
  -3   9   0 44.9778 4.60606  -2
  -3   9   1 44.9778 4.60606   1
   2  -9   0 69.1428 10.6290  -4
  -2   9   1 69.1428 10.6290  -3
   2  -9   0 69.1428 10.6290  -2
   2  -9  -1 69.1428 10.6290   1
  -2   9   0 52.6902 5.82578  -4
   2  -9  -1 52.6902 5.82578  -3
  -2   9   0 52.6902 5.82578  -2
  -2   9   1 52.6902 5.82578   1
   1   9  -1 20.1629 4.83205  -4
   1   9  -1 20.1629 4.83205   2
  -1   9  -1 123.536 11.4069  -4
   1  -9  -1 123.536 11.4069  -3
  -1   9  -1 123.536 11.4069  -2
  -1   9   1 123.536 11.4069   1
  -1   9  -1 137.223 9.58971  -4
   1  -9  -1 137.223 9.58971  -3
  -1   9  -1 137.223 9.58971  -2
  -1   9   1 137.223 9.58971   1
   1   9   1 167.222 17.8630  -4
  -1  -9   1 167.222 17.8630  -3
   1   9   1 167.222 17.8630  -2
   1   9  -1 167.222 17.8630   1
  -1  -9   1 108.407 8.87277  -3
   1   9  -1 108.407 8.87277   1
   0   9  -1 32.3418 15.0553  -4
   0  -9  -1 32.3418 15.0553  -3
   0   9  -1 32.3418 15.0553  -2
   0   9   1 32.3418 15.0553   1
   0   9  -1 22.6627 4.92688  -4
   0  -9  -1 22.6627 4.92688  -3
   0   9  -1 22.6627 4.92688  -2
   0   9   1 22.6627 4.92688   1
   0   9   1 27.8742 14.8099  -4
   0  -9   1 27.8742 14.8099  -3
   0   9   1 27.8742 14.8099  -2
   0   9  -1 27.8742 14.8099   1
   0   9   1 21.7310 5.33472  -4
   0  -9   1 21.7310 5.33472  -3
   0   9   1 21.7310 5.33472  -2
   0   9  -1 21.7310 5.33472   1
   1   9   1 24.5793 6.08736  -4
   1   9   1 24.5793 6.08736   2
  -1   9   1 37.5548 6.49974  -4
   1  -9   1 37.5548 6.49974  -3
  -1   9   1 37.5548 6.49974  -2
  -1   9  -1 37.5548 6.49974   1
  -1   9   1 26.6891 8.20100  -4
   1  -9   1 26.6891 8.20100  -3
  -1   9   1 26.6891 8.20100  -2
  -1   9  -1 26.6891 8.20100   1
   1   9  -1 46.3173 15.6376  -4
  -1  -9  -1 46.3173 15.6376  -3
   1   9  -1 46.3173 15.6376  -2
   1   9   1 46.3173 15.6376   1
  -1  -9  -1 14.2252 5.77607  -3
   1   9   1 14.2252 5.77607   1
   2  -9  -2 26.8081 8.76112  -4
  -2   9  -1 26.8081 8.76112  -3
   2  -9  -2 26.8081 8.76112  -2
   2  -9   1 26.8081 8.76112   1
  -2   9   2 29.9130 7.33448  -4
   2  -9   1 29.9130 7.33448  -3
  -2   9   2 29.9130 7.33448  -2
  -2   9  -1 29.9130 7.33448   1
   2   9  -2 21.6894 8.22004  -4
  -2  -9  -1 21.6894 8.22004  -3
   2   9  -2 21.6894 8.22004  -2
   2   9   1 21.6894 8.22004   1
  -2   9   2 33.1747 6.24275  -4
   2  -9   1 33.1747 6.24275  -3
  -2   9   2 33.1747 6.24275  -2
  -2   9  -1 33.1747 6.24275   1
   3  -9  -2 42.9181 5.57668  -4
  -3   9  -1 42.9181 5.57668  -3
   3  -9  -2 42.9181 5.57668  -2
   3  -9   1 42.9181 5.57668   1
   3   9  -2 27.7730 9.69746  -4
  -3  -9  -1 27.7730 9.69746  -3
   3   9  -2 27.7730 9.69746  -2
   3   9   1 27.7730 9.69746   1
  -3   9   2 37.4592 5.71824  -4
   3  -9   1 37.4592 5.71824  -3
  -3   9   2 37.4592 5.71824  -2
  -3   9  -1 37.4592 5.71824   1
  -3   9   2 41.0072 4.48952  -4
   3  -9   1 41.0072 4.48952  -3
  -3   9   2 41.0072 4.48952  -2
  -3   9  -1 41.0072 4.48952   1
   1  10  -1 4.79495 6.18990  -4
   1  10  -1 4.79495 6.18990   2
   1  10   1 13.0340 20.1939  -4
  -1 -10   1 13.0340 20.1939  -3
   1  10   1 13.0340 20.1939  -2
   1  10  -1 13.0340 20.1939   1
   0  10  -1 131.360 7.41068  -4
   0 -10  -1 131.360 7.41068  -3
   0  10  -1 131.360 7.41068  -2
   0  10   1 131.360 7.41068   1
   0  10   1 123.977 7.93614  -4
   0 -10   1 123.977 7.93614  -3
   0  10   1 123.977 7.93614  -2
   0  10  -1 123.977 7.93614   1
   0  10   1 134.940 7.85149  -4
   0 -10   1 134.940 7.85149  -3
   0  10   1 134.940 7.85149  -2
   0  10  -1 134.940 7.85149   1
  -1 -10  -1 6.95969 5.31641  -3
   1  10   1 6.95969 5.31641   1
  -1  10   1 -0.3045 6.09080  -4
   1 -10   1 -0.3045 6.09080  -3
  -1  10   1 -0.3045 6.09080  -2
  -1  10  -1 -0.3045 6.09080   1
   2 -10   1 39.3806 4.36271  -3
  -2  10  -1 39.3806 4.36271   1
  -2  10   2 57.8749 8.27676  -4
   2 -10   1 57.8749 8.27676  -3
  -2  10   2 57.8749 8.27676  -2
  -2  10  -1 57.8749 8.27676   1
  -5   0   0 121.572 10.4166  -4
   5   0  -2 121.572 10.4166  -3
  -5   0   0 121.572 10.4166  -2
  -5   0   2 121.572 10.4166   1
  -4   0   2 89.9455 6.65338  -4
  -4   0   2 89.9455 6.65338   2
   4   0  -2 531.004 18.1311  -3
  -4   0   2 531.004 18.1311   1
   4   0  -2 506.982 27.9286  -3
  -4   0   2 506.982 27.9286   1
   4   0  -2 540.206 21.6900  -3
  -4   0   2 540.206 21.6900   1
  -4   0  -1 525.734 25.8397  -4
   4   0  -2 525.734 25.8397  -3
  -4   0  -1 525.734 25.8397  -2
  -4   0   2 525.734 25.8397   1
   3   0   1 575.206 23.0252  -4
  -3   0   2 575.206 23.0252  -3
   3   0   1 575.206 23.0252  -2
   3   0  -2 575.206 23.0252   1
   2   0  -2 118.339 6.77691  -3
  -2   0   2 118.339 6.77691   1
  -2   0   2 120.142 6.91316  -3
   2   0  -2 120.142 6.91316   1
   2   0  -2 18.8225 3.38350  -4
   2   0  -2 18.8225 3.38350   2
  -2   0   2 25.0194 4.41829  -4
  -2   0   2 25.0194 4.41829   2
   1   0  -2 37.8317 2.84395  -4
   1   0  -2 37.8317 2.84395   2
  -1   0   2 47.2490 3.21011  -4
  -1   0   2 47.2490 3.21011   2
   1   0  -2 254.421 8.79829  -3
  -1   0   2 254.421 8.79829   1
  -1   0   2 256.705 8.87165  -3
   1   0  -2 256.705 8.87165   1
   0   0   2 444.691 13.2835  -4
   0   0   2 444.691 13.2835  -3
   0   0   2 444.691 13.2835  -2
   0   0  -2 444.691 13.2835   1
   0   0  -2 400.883 13.0853  -4
   0   0  -2 400.883 13.0853  -3
   0   0  -2 400.883 13.0853  -2
   0   0   2 400.883 13.0853   1
  -1   0  -2 21.1260 2.57727  -3
   1   0   2 21.1260 2.57727   1
   1   0   2 26.9706 2.95057  -3
  -1   0  -2 26.9706 2.95057   1
   1   0   2 7.10180 2.17636  -4
   1   0   2 7.10180 2.17636   2
  -1   0  -2 4.00432 1.29325  -4
  -1   0  -2 4.00432 1.29325   2
  -2   0  -2 91.2619 5.80165  -4
  -2   0  -2 91.2619 5.80165   2
   2   0   2 94.0750 5.73623  -4
   2   0   2 94.0750 5.73623   2
  -2   0  -2 555.382 18.7596  -3
   2   0   2 555.382 18.7596   1
   2   0   2 566.012 19.3552  -3
  -2   0  -2 566.012 19.3552   1
   3   0  -3 98.8143 10.2670  -4
  -3   0  -2 98.8143 10.2670  -3
   3   0  -3 98.8143 10.2670  -2
   3   0   2 98.8143 10.2670   1
  -4   0   3 27.3596 11.9942  -4
   4   0   2 27.3596 11.9942  -3
  -4   0   3 27.3596 11.9942  -2
  -4   0  -2 27.3596 11.9942   1
   4   0   2 2.79759 3.80807  -3
  -4   0  -2 2.79759 3.80807   1
  -5   0   4 24.9662 6.24348  -4
   5   0   2 24.9662 6.24348  -3
  -5   0   4 24.9662 6.24348  -2
  -5   0  -2 24.9662 6.24348   1
  -6   0   4 8.74366 4.39147  -4
   6   0   2 8.74366 4.39147  -3
  -6   0   4 8.74366 4.39147  -2
  -6   0  -2 8.74366 4.39147   1
  -6   0   4 7.46698 5.20715  -4
   6   0   2 7.46698 5.20715  -3
  -6   0   4 7.46698 5.20715  -2
  -6   0  -2 7.46698 5.20715   1
   6   0  -4 15.5760 3.65749  -4
  -6   0  -2 15.5760 3.65749  -3
   6   0  -4 15.5760 3.65749  -2
   6   0   2 15.5760 3.65749   1
  -6  -1   0 2.27174 3.18169  -4
   6   1  -2 2.27174 3.18169  -3
  -6  -1   0 2.27174 3.18169  -2
  -6  -1   2 2.27174 3.18169   1
  -5   1   0 175.324 17.6097  -4
   5  -1  -2 175.324 17.6097  -3
  -5   1   0 175.324 17.6097  -2
  -5   1   2 175.324 17.6097   1
  -5   1   0 160.710 10.9931  -4
   5  -1  -2 160.710 10.9931  -3
  -5   1   0 160.710 10.9931  -2
  -5   1   2 160.710 10.9931   1
  -4   1   2 20.7241 11.1759  -4
  -4   1   2 20.7241 11.1759   2
  -4   1   2 19.6476 4.57400  -4
  -4   1   2 19.6476 4.57400   2
   4   1  -2 114.337 7.21666  -3
  -4  -1   2 114.337 7.21666   1
   4   1  -2 102.354 9.73782  -3
  -4  -1   2 102.354 9.73782   1
  -4  -1  -1 188.839 15.1267  -4
   4   1  -2 188.839 15.1267  -3
  -4  -1  -1 188.839 15.1267  -2
  -4  -1   2 188.839 15.1267   1
   4  -1  -2 109.463 8.38045  -3
  -4   1   2 109.463 8.38045   1
   4  -1  -2 109.930 6.42269  -3
  -4   1   2 109.930 6.42269   1
  -4   1  -1 174.584 17.5186  -4
   4  -1  -2 174.584 17.5186  -3
  -4   1  -1 174.584 17.5186  -2
  -4   1   2 174.584 17.5186   1
  -4   1  -1 206.368 15.4155  -4
   4  -1  -2 206.368 15.4155  -3
  -4   1  -1 206.368 15.4155  -2
  -4   1   2 206.368 15.4155   1
  -4  -1   2 21.4718 4.88439  -4
  -4  -1   2 21.4718 4.88439   2
   3  -1   1 848.379 30.3094  -4
  -3   1   2 848.379 30.3094  -3
   3  -1   1 848.379 30.3094  -2
   3  -1  -2 848.379 30.3094   1
   3   1   1 793.241 29.2961  -4
  -3  -1   2 793.241 29.2961  -3
   3   1   1 793.241 29.2961  -2
   3   1  -2 793.241 29.2961   1
   2   1  -2 354.012 13.0072  -4
   2   1  -2 354.012 13.0072   2
  -2   1   2 366.254 13.5094  -4
  -2   1   2 366.254 13.5094   2
  -2   1   2 2195.36 64.3124  -3
   2  -1  -2 2195.36 64.3124   1
   2   1  -2 2136.34 64.5058  -3
  -2  -1   2 2136.34 64.5058   1
   2  -1  -2 2183.17 64.2496  -3
  -2   1   2 2183.17 64.2496   1
  -2  -1   2 2189.91 64.6088  -3
   2   1  -2 2189.91 64.6088   1
   2  -1  -2 352.316 12.9531  -4
   2  -1  -2 352.316 12.9531   2
  -2  -1   2 359.954 13.6997  -4
  -2  -1   2 359.954 13.6997   2
  -1   1   2 9845.80 279.424  -3
   1  -1  -2 9845.80 279.424   1
   1   1  -2 9608.92 277.512  -3
  -1  -1   2 9608.92 277.512   1
   1   1  -2 1767.26 51.1227  -4
   1   1  -2 1767.26 51.1227   2
  -1   1   2 1768.43 50.9921  -4
  -1   1   2 1768.43 50.9921   2
  -1  -1   2 9859.15 278.039  -3
   1   1  -2 9859.15 278.039   1
   1  -1  -2 9999.99 278.946  -3
  -1   1   2 9999.99 278.946   1
  -1  -1   2 1800.84 51.3304  -4
  -1  -1   2 1800.84 51.3304   2
   1  -1  -2 1730.29 50.8389  -4
   1  -1  -2 1730.29 50.8389   2
   0  -1   2 131.180 4.90220  -4
   0   1   2 131.180 4.90220  -3
   0  -1   2 131.180 4.90220  -2
   0  -1  -2 131.180 4.90220   1
   0   1  -2 133.978 4.74405  -4
   0  -1  -2 133.978 4.74405  -3
   0   1  -2 133.978 4.74405  -2
   0   1   2 133.978 4.74405   1
   0   1   2 129.946 4.66693  -4
   0  -1   2 129.946 4.66693  -3
   0   1   2 129.946 4.66693  -2
   0   1  -2 129.946 4.66693   1
  -1   1  -2 86.8637 4.05606  -4
  -1   1  -2 86.8637 4.05606   2
   1   1   2 80.3344 4.23116  -4
   1   1   2 80.3344 4.23116   2
   1   1   2 519.329 16.2645  -3
  -1  -1  -2 519.329 16.2645   1
  -1   1  -2 503.357 15.7303  -3
   1  -1   2 503.357 15.7303   1
  -1  -1  -2 90.8967 4.23523  -4
  -1  -1  -2 90.8967 4.23523   2
   1  -1   2 89.9478 4.57325  -4
   1  -1   2 89.9478 4.57325   2
  -1  -1  -2 504.878 16.0469  -3
   1   1   2 504.878 16.0469   1
   1  -1   2 512.946 15.9465  -3
  -1   1  -2 512.946 15.9465   1
   2   1   2 15.5321 4.04659  -4
   2   1   2 15.5321 4.04659   2
  -2   1  -2 19.4265 4.38826  -4
  -2   1  -2 19.4265 4.38826   2
  -2   1  -2 96.2293 6.02926  -3
   2  -1   2 96.2293 6.02926   1
   2   1   2 94.8803 6.99104  -3
  -2  -1  -2 94.8803 6.99104   1
   2  -1   2 18.7892 4.00967  -4
   2  -1   2 18.7892 4.00967   2
  -2  -1  -2 12.7800 4.18539  -4
  -2  -1  -2 12.7800 4.18539   2
   2  -1   2 96.3710 6.85878  -3
  -2   1  -2 96.3710 6.85878   1
  -2  -1  -2 101.292 6.08224  -3
   2   1   2 101.292 6.08224   1
   3  -1  -3 266.675 14.6907  -4
  -3   1  -2 266.675 14.6907  -3
   3  -1  -3 266.675 14.6907  -2
   3  -1   2 266.675 14.6907   1
   3   1  -3 223.969 13.2228  -4
  -3  -1  -2 223.969 13.2228  -3
   3   1  -3 223.969 13.2228  -2
   3   1   2 223.969 13.2228   1
   4   1   2 71.4578 6.59623  -3
  -4  -1  -2 71.4578 6.59623   1
  -4  -1   3 149.146 14.7647  -4
   4   1   2 149.146 14.7647  -3
  -4  -1   3 149.146 14.7647  -2
  -4  -1  -2 149.146 14.7647   1
  -4   1  -2 13.1345 5.32461  -4
  -4   1  -2 13.1345 5.32461   2
   4  -1   2 63.7643 6.12681  -3
  -4   1  -2 63.7643 6.12681   1
  -4  -1  -2 11.6005 8.53291  -4
  -4  -1  -2 11.6005 8.53291   2
  -4   1   3 173.262 14.5468  -4
   4  -1   2 173.262 14.5468  -3
  -4   1   3 173.262 14.5468  -2
  -4   1  -2 173.262 14.5468   1
  -5  -1   4 242.527 12.6094  -4
   5   1   2 242.527 12.6094  -3
  -5  -1   4 242.527 12.6094  -2
  -5  -1  -2 242.527 12.6094   1
  -5   1   4 243.429 12.4836  -4
   5  -1   2 243.429 12.4836  -3
  -5   1   4 243.429 12.4836  -2
  -5   1  -2 243.429 12.4836   1
  -6  -1   4 168.470 10.5450  -4
   6   1   2 168.470 10.5450  -3
  -6  -1   4 168.470 10.5450  -2
  -6  -1  -2 168.470 10.5450   1
   6  -1  -4 164.425 6.89664  -4
  -6   1  -2 164.425 6.89664  -3
   6  -1  -4 164.425 6.89664  -2
   6  -1   2 164.425 6.89664   1
  -6  -1   4 168.867 8.80206  -4
   6   1   2 168.867 8.80206  -3
  -6  -1   4 168.867 8.80206  -2
  -6  -1  -2 168.867 8.80206   1
  -6   1   4 169.030 10.3509  -4
   6  -1   2 169.030 10.3509  -3
  -6   1   4 169.030 10.3509  -2
  -6   1  -2 169.030 10.3509   1
  -6   1   4 160.244 8.07048  -4
   6  -1   2 160.244 8.07048  -3
  -6   1   4 160.244 8.07048  -2
  -6   1  -2 160.244 8.07048   1
  -6  -2   0 34.8406 5.88738  -4
   6   2  -2 34.8406 5.88738  -3
  -6  -2   0 34.8406 5.88738  -2
  -6  -2   2 34.8406 5.88738   1
  -6   2   0 32.7246 5.89806  -4
   6  -2  -2 32.7246 5.89806  -3
  -6   2   0 32.7246 5.89806  -2
  -6   2   2 32.7246 5.89806   1
  -5   2   0 144.761 13.2158  -4
   5  -2  -2 144.761 13.2158  -3
  -5   2   0 144.761 13.2158  -2
  -5   2   2 144.761 13.2158   1
  -5   2   0 128.134 9.91831  -4
   5  -2  -2 128.134 9.91831  -3
  -5   2   0 128.134 9.91831  -2
  -5   2   2 128.134 9.91831   1
  -4   2   2 35.6878 4.79739  -4
  -4   2   2 35.6878 4.79739   2
  -4   2   2 35.0636 3.54271  -4
  -4   2   2 35.0636 3.54271   2
  -4   2   2 36.5128 7.70594  -4
  -4   2   2 36.5128 7.70594   2
   4   2  -2 236.288 12.0595  -3
  -4  -2   2 236.288 12.0595   1
  -4   2  -1 281.252 18.0596  -4
   4  -2  -2 281.252 18.0596  -3
  -4   2  -1 281.252 18.0596  -2
  -4   2   2 281.252 18.0596   1
  -4   2  -1 276.053 18.7744  -4
   4  -2  -2 276.053 18.7744  -3
  -4   2  -1 276.053 18.7744  -2
  -4   2   2 276.053 18.7744   1
  -4   2  -1 268.068 11.9339  -4
   4  -2  -2 268.068 11.9339  -3
  -4   2  -1 268.068 11.9339  -2
  -4   2   2 268.068 11.9339   1
   4  -2  -2 231.131 11.5200  -3
  -4   2   2 231.131 11.5200   1
   3  -2   1 214.333 17.0819  -4
  -3   2   2 214.333 17.0819  -3
   3  -2   1 214.333 17.0819  -2
   3  -2  -2 214.333 17.0819   1
   3   2   1 199.125 15.1862  -4
  -3  -2   2 199.125 15.1862  -3
   3   2   1 199.125 15.1862  -2
   3   2  -2 199.125 15.1862   1
   3   2   1 198.387 15.0510  -4
  -3  -2   2 198.387 15.0510  -3
   3   2   1 198.387 15.0510  -2
   3   2  -2 198.387 15.0510   1
   2   2  -2 224.816 10.8273  -3
  -2  -2   2 224.816 10.8273   1
  -2   2   2 232.745 10.3159  -3
   2  -2  -2 232.745 10.3159   1
   2   2  -2 41.2514 4.52761  -4
   2   2  -2 41.2514 4.52761   2
  -2   2   2 41.9474 6.18541  -4
  -2   2   2 41.9474 6.18541   2
  -2  -2   2 31.2913 6.60537  -4
  -2  -2   2 31.2913 6.60537   2
   2  -2  -2 33.9423 4.97612  -4
   2  -2  -2 33.9423 4.97612   2
  -2  -2   2 202.541 12.2092  -3
   2   2  -2 202.541 12.2092   1
   2  -2  -2 240.706 10.2984  -3
  -2   2   2 240.706 10.2984   1
  -1   2   2 2381.76 69.1099  -3
   1  -2  -2 2381.76 69.1099   1
   1   2  -2 2453.20 69.5555  -3
  -1  -2   2 2453.20 69.5555   1
   1   2  -2 404.792 13.1071  -4
   1   2  -2 404.792 13.1071   2
  -1   2   2 416.229 12.6871  -4
  -1   2   2 416.229 12.6871   2
  -1  -2   2 406.440 13.4323  -4
  -1  -2   2 406.440 13.4323   2
   1  -2  -2 385.724 12.3963  -4
   1  -2  -2 385.724 12.3963   2
  -1  -2   2 2399.06 69.5909  -3
   1   2  -2 2399.06 69.5909   1
   0  -2   2 4876.72 145.775  -4
   0   2   2 4876.72 145.775  -3
   0  -2   2 4876.72 145.775  -2
   0  -2  -2 4876.72 145.775   1
   0   2  -2 5132.08 146.908  -4
   0  -2  -2 5132.08 146.908  -3
   0   2  -2 5132.08 146.908  -2
   0   2   2 5132.08 146.908   1
   1   2   2 1000.92 30.5446  -3
  -1  -2  -2 1000.92 30.5446   1
  -1   2  -2 1031.47 29.5930  -3
   1  -2   2 1031.47 29.5930   1
   1   2   2 172.484 6.82477  -4
   1   2   2 172.484 6.82477   2
   1  -2   2 162.111 6.34608  -4
   1  -2   2 162.111 6.34608   2
  -1  -2  -2 176.138 6.84891  -4
  -1  -2  -2 176.138 6.84891   2
  -1  -2  -2 994.057 30.2569  -3
   1   2   2 994.057 30.2569   1
   1  -2   2 1018.22 29.8361  -3
  -1   2  -2 1018.22 29.8361   1
   2   2   2 4.15982 3.07010  -4
   2   2   2 4.15982 3.07010   2
  -2   2  -2 -0.1248 3.00844  -4
  -2   2  -2 -0.1248 3.00844   2
  -2   2  -2 10.6790 2.98304  -3
   2  -2   2 10.6790 2.98304   1
   2   2   2 10.4836 3.80625  -3
  -2  -2  -2 10.4836 3.80625   1
  -2  -2  -2 1.85113 3.11456  -4
  -2  -2  -2 1.85113 3.11456   2
   2  -2   2 3.85336 2.80985  -4
   2  -2   2 3.85336 2.80985   2
   2  -2   2 11.8883 4.05416  -3
  -2   2  -2 11.8883 4.05416   1
  -2  -2  -2 14.1744 4.55525  -3
   2   2   2 14.1744 4.55525   1
  -2  -2  -2 20.0671 9.54001  -3
   2   2   2 20.0671 9.54001   1
   3  -2  -3 280.286 17.5715  -4
  -3   2  -2 280.286 17.5715  -3
   3  -2  -3 280.286 17.5715  -2
   3  -2   2 280.286 17.5715   1
   3   2  -3 268.483 16.9816  -4
  -3  -2  -2 268.483 16.9816  -3
   3   2  -3 268.483 16.9816  -2
   3   2   2 268.483 16.9816   1
  -4   2  -2 24.4538 5.26461  -4
  -4   2  -2 24.4538 5.26461   2
  -4   2   3 174.661 16.7437  -4
   4  -2   2 174.661 16.7437  -3
  -4   2   3 174.661 16.7437  -2
  -4   2  -2 174.661 16.7437   1
   4  -2   2 158.383 8.92143  -3
  -4   2  -2 158.383 8.92143   1
   4  -2   2 159.237 12.1032  -3
  -4   2  -2 159.237 12.1032   1
  -4  -2  -2 20.4203 6.15208  -4
  -4  -2  -2 20.4203 6.15208   2
  -5  -2   4 110.894 9.38401  -4
   5   2   2 110.894 9.38401  -3
  -5  -2   4 110.894 9.38401  -2
  -5  -2  -2 110.894 9.38401   1
  -5   2   4 105.785 8.27809  -4
   5  -2   2 105.785 8.27809  -3
  -5   2   4 105.785 8.27809  -2
  -5   2  -2 105.785 8.27809   1
  -5   2   4 110.340 11.0865  -4
   5  -2   2 110.340 11.0865  -3
  -5   2   4 110.340 11.0865  -2
  -5   2  -2 110.340 11.0865   1
  -5   2   4 127.442 16.6357  -4
   5  -2   2 127.442 16.6357  -3
  -5   2   4 127.442 16.6357  -2
  -5   2  -2 127.442 16.6357   1
  -6  -2   4 113.937 7.44602  -4
   6   2   2 113.937 7.44602  -3
  -6  -2   4 113.937 7.44602  -2
  -6  -2  -2 113.937 7.44602   1
   6  -2  -4 100.796 5.07341  -4
  -6   2  -2 100.796 5.07341  -3
   6  -2  -4 100.796 5.07341  -2
   6  -2   2 100.796 5.07341   1
  -6   2   4 100.760 6.11840  -4
   6  -2   2 100.760 6.11840  -3
  -6   2   4 100.760 6.11840  -2
  -6   2  -2 100.760 6.11840   1
  -6   2   4 101.360 8.23261  -4
   6  -2   2 101.360 8.23261  -3
  -6   2   4 101.360 8.23261  -2
  -6   2  -2 101.360 8.23261   1
  -6  -3   0 54.2878 8.93252  -4
   6   3  -2 54.2878 8.93252  -3
  -6  -3   0 54.2878 8.93252  -2
  -6  -3   2 54.2878 8.93252   1
  -6   3   0 78.9458 8.67064  -4
   6  -3  -2 78.9458 8.67064  -3
  -6   3   0 78.9458 8.67064  -2
  -6   3   2 78.9458 8.67064   1
  -5   3   0 150.047 13.1440  -4
   5  -3  -2 150.047 13.1440  -3
  -5   3   0 150.047 13.1440  -2
  -5   3   2 150.047 13.1440   1
  -5   3   0 138.047 9.21364  -4
   5  -3  -2 138.047 9.21364  -3
  -5   3   0 138.047 9.21364  -2
  -5   3   2 138.047 9.21364   1
  -4   3   2 38.5982 7.60802  -4
  -4   3   2 38.5982 7.60802   2
  -4   3   2 39.9440 4.99102  -4
  -4   3   2 39.9440 4.99102   2
  -4  -3  -1 214.028 15.9270  -4
   4   3  -2 214.028 15.9270  -3
  -4  -3  -1 214.028 15.9270  -2
  -4  -3   2 214.028 15.9270   1
  -4   3  -1 276.140 17.6590  -4
   4  -3  -2 276.140 17.6590  -3
  -4   3  -1 276.140 17.6590  -2
  -4   3   2 276.140 17.6590   1
  -4   3  -1 247.737 11.3139  -4
   4  -3  -2 247.737 11.3139  -3
  -4   3  -1 247.737 11.3139  -2
  -4   3   2 247.737 11.3139   1
   4  -3  -2 203.174 10.5358  -3
  -4   3   2 203.174 10.5358   1
  -3  -3  -1 107.759 11.8243  -4
   3   3  -2 107.759 11.8243  -3
  -3  -3  -1 107.759 11.8243  -2
  -3  -3   2 107.759 11.8243   1
   3  -3   1 108.555 21.1497  -4
  -3   3   2 108.555 21.1497  -3
   3  -3   1 108.555 21.1497  -2
   3  -3  -2 108.555 21.1497   1
  -3   3  -1 114.010 9.48010  -4
   3  -3  -2 114.010 9.48010  -3
  -3   3  -1 114.010 9.48010  -2
  -3   3   2 114.010 9.48010   1
  -3   3  -1 90.5132 6.10425  -4
   3  -3  -2 90.5132 6.10425  -3
  -3   3  -1 90.5132 6.10425  -2
  -3   3   2 90.5132 6.10425   1
  -3   3  -1 97.1065 7.39057  -4
   3  -3  -2 97.1065 7.39057  -3
  -3   3  -1 97.1065 7.39057  -2
  -3   3   2 97.1065 7.39057   1
  -3   3  -1 102.548 9.13226  -4
   3  -3  -2 102.548 9.13226  -3
  -3   3  -1 102.548 9.13226  -2
  -3   3   2 102.548 9.13226   1
   2   3  -2 49.9311 9.76235  -3
  -2  -3   2 49.9311 9.76235   1
  -2   3   2 61.9575 7.68929  -3
   2  -3  -2 61.9575 7.68929   1
  -2   3   2 8.76841 5.18571  -4
  -2   3   2 8.76841 5.18571   2
   2   3  -2 7.50605 3.80534  -4
   2   3  -2 7.50605 3.80534   2
  -2  -3   2 58.7846 8.54386  -3
   2   3  -2 58.7846 8.54386   1
  -2  -3   2 67.8786 8.14934  -3
   2   3  -2 67.8786 8.14934   1
   2  -3  -2 64.8207 7.37199  -3
  -2   3   2 64.8207 7.37199   1
   2  -3  -2 14.7065 5.46471  -4
   2  -3  -2 14.7065 5.46471   2
  -2  -3   2 11.2711 5.51401  -4
  -2  -3   2 11.2711 5.51401   2
   1   3  -2 232.939 13.0571  -4
   1   3  -2 232.939 13.0571   2
   1   3  -2 238.299 8.82372  -4
   1   3  -2 238.299 8.82372   2
   1   3  -2 1369.55 41.9252  -3
  -1  -3   2 1369.55 41.9252   1
  -1  -3   2 1400.33 42.0093  -3
   1   3  -2 1400.33 42.0093   1
  -1  -3   2 1494.04 62.0141  -3
   1   3  -2 1494.04 62.0141   1
  -1  -3   2 236.637 9.61617  -4
  -1  -3   2 236.637 9.61617   2
   1   3   2 35.7257 4.49432  -4
   1   3   2 35.7257 4.49432   2
   1   3   2 185.198 8.70042  -3
  -1  -3  -2 185.198 8.70042   1
   1  -3   2 38.6820 3.63271  -4
   1  -3   2 38.6820 3.63271   2
   1  -3   2 36.4843 3.34191  -4
   1  -3   2 36.4843 3.34191   2
  -1  -3  -2 36.5671 4.26715  -4
  -1  -3  -2 36.5671 4.26715   2
  -1  -3  -2 184.328 7.54310  -3
   1   3   2 184.328 7.54310   1
  -1  -3  -2 175.219 11.2292  -3
   1   3   2 175.219 11.2292   1
   2   3   2 265.847 13.0556  -4
   2   3   2 265.847 13.0556   2
  -2   3  -2 1354.56 41.1629  -3
   2  -3   2 1354.56 41.1629   1
   2   3   2 1363.07 44.3064  -3
  -2  -3  -2 1363.07 44.3064   1
  -2  -3  -2 1350.18 59.3944  -3
   2   3   2 1350.18 59.3944   1
   2  -3   2 1438.48 42.1865  -3
  -2   3  -2 1438.48 42.1865   1
  -2  -3  -2 1354.01 42.7886  -3
   2   3   2 1354.01 42.7886   1
  -2  -3  -2 242.172 13.6390  -4
  -2  -3  -2 242.172 13.6390   2
   2  -3   2 262.096 12.1654  -4
   2  -3   2 262.096 12.1654   2
   3   3  -3 222.414 12.3519  -4
  -3  -3  -2 222.414 12.3519  -3
   3   3  -3 222.414 12.3519  -2
   3   3   2 222.414 12.3519   1
  -3   3   3 242.798 14.3262  -4
   3  -3   2 242.798 14.3262  -3
  -3   3   3 242.798 14.3262  -2
  -3   3  -2 242.798 14.3262   1
  -3   3   3 243.481 15.3053  -4
   3  -3   2 243.481 15.3053  -3
  -3   3   3 243.481 15.3053  -2
  -3   3  -2 243.481 15.3053   1
  -3   3   3 270.117 11.6280  -4
   3  -3   2 270.117 11.6280  -3
  -3   3   3 270.117 11.6280  -2
  -3   3  -2 270.117 11.6280   1
  -4  -3   3 132.689 12.0629  -4
   4   3   2 132.689 12.0629  -3
  -4  -3   3 132.689 12.0629  -2
  -4  -3  -2 132.689 12.0629   1
  -4   3  -2 32.6280 5.35388  -4
  -4   3  -2 32.6280 5.35388   2
  -4   3  -2 29.9508 8.30958  -4
  -4   3  -2 29.9508 8.30958   2
  -4  -3  -2 129.270 24.3288  -3
   4   3   2 129.270 24.3288   1
   4  -3   2 135.968 11.1485  -3
  -4   3  -2 135.968 11.1485   1
   4  -3   2 134.599 11.0909  -3
  -4   3  -2 134.599 11.0909   1
   4  -3   2 135.082 8.29224  -3
  -4   3  -2 135.082 8.29224   1
  -5  -3   4 55.9909 7.15368  -4
   5   3   2 55.9909 7.15368  -3
  -5  -3   4 55.9909 7.15368  -2
  -5  -3  -2 55.9909 7.15368   1
  -5   3   4 55.4212 9.29809  -4
   5  -3   2 55.4212 9.29809  -3
  -5   3   4 55.4212 9.29809  -2
  -5   3  -2 55.4212 9.29809   1
   6  -3  -4 104.880 4.71446  -4
  -6   3  -2 104.880 4.71446  -3
   6  -3  -4 104.880 4.71446  -2
   6  -3   2 104.880 4.71446   1
  -6   3   4 107.488 7.99409  -4
   6  -3   2 107.488 7.99409  -3
  -6   3   4 107.488 7.99409  -2
  -6   3  -2 107.488 7.99409   1
  -6   3   4 103.154 5.83738  -4
   6  -3   2 103.154 5.83738  -3
  -6   3   4 103.154 5.83738  -2
  -6   3  -2 103.154 5.83738   1
   6  -4   0 29.8314 2.61024  -4
  -6   4   2 29.8314 2.61024  -3
   6  -4   0 29.8314 2.61024  -2
   6  -4  -2 29.8314 2.61024   1
  -6   4   0 34.1123 5.03775  -4
   6  -4  -2 34.1123 5.03775  -3
  -6   4   0 34.1123 5.03775  -2
  -6   4   2 34.1123 5.03775   1
   4   4  -2 11.9550 8.11413  -4
   4   4  -2 11.9550 8.11413   2
  -4   4   2 18.2568 4.73637  -4
  -4   4   2 18.2568 4.73637   2
   4   4   1 81.1476 23.4036  -4
  -4  -4   2 81.1476 23.4036  -3
   4   4   1 81.1476 23.4036  -2
   4   4  -2 81.1476 23.4036   1
  -4   4  -1 101.189 12.0168  -4
   4  -4  -2 101.189 12.0168  -3
  -4   4  -1 101.189 12.0168  -2
  -4   4   2 101.189 12.0168   1
   4  -4  -2 54.7255 6.03139  -3
  -4   4   2 54.7255 6.03139   1
  -3   4  -1 22.6427 4.66019  -4
   3  -4  -2 22.6427 4.66019  -3
  -3   4  -1 22.6427 4.66019  -2
  -3   4   2 22.6427 4.66019   1
  -3   4  -1 27.8448 5.56251  -4
   3  -4  -2 27.8448 5.56251  -3
  -3   4  -1 27.8448 5.56251  -2
  -3   4   2 27.8448 5.56251   1
  -3   4  -1 29.8078 7.80818  -4
   3  -4  -2 29.8078 7.80818  -3
  -3   4  -1 29.8078 7.80818  -2
  -3   4   2 29.8078 7.80818   1
   3   4   1 30.7974 8.47057  -4
  -3  -4   2 30.7974 8.47057  -3
   3   4   1 30.7974 8.47057  -2
   3   4  -2 30.7974 8.47057   1
  -3   4  -1 34.4525 8.21585  -4
   3  -4  -2 34.4525 8.21585  -3
  -3   4  -1 34.4525 8.21585  -2
  -3   4   2 34.4525 8.21585   1
   2   4  -2 63.3420 10.9298  -4
   2   4  -2 63.3420 10.9298   2
   2   4  -2 57.0884 8.28995  -4
   2   4  -2 57.0884 8.28995   2
   2   4  -2 259.918 17.9276  -3
  -2  -4   2 259.918 17.9276   1
  -2  -4   2 253.676 15.6721  -3
   2   4  -2 253.676 15.6721   1
  -2  -4   2 56.8939 16.7218  -4
  -2  -4   2 56.8939 16.7218   2
   1   4  -2 63.7910 7.03164  -4
   1   4  -2 63.7910 7.03164   2
   1   4  -2 67.3029 5.67753  -4
   1   4  -2 67.3029 5.67753   2
   1   4   2 345.748 18.9612  -4
  -1  -4   2 345.748 18.9612  -3
   1   4   2 345.748 18.9612  -2
   1   4  -2 345.748 18.9612   1
  -1  -4   2 295.099 11.1842  -3
   1   4  -2 295.099 11.1842   1
  -1  -4   2 62.3080 7.49380  -4
  -1  -4   2 62.3080 7.49380   2
   0   4  -2 1078.46 45.6495  -4
   0  -4  -2 1078.46 45.6495  -3
   0   4  -2 1078.46 45.6495  -2
   0   4   2 1078.46 45.6495   1
   0   4   2 994.372 45.0339  -4
   0  -4   2 994.372 45.0339  -3
   0   4   2 994.372 45.0339  -2
   0   4  -2 994.372 45.0339   1
   1   4   2 50.6272 5.82529  -4
   1   4   2 50.6272 5.82529   2
   1   4   2 216.223 10.9983  -3
  -1  -4  -2 216.223 10.9983   1
  -1  -4  -2 230.189 13.2238  -3
   1   4   2 230.189 13.2238   1
  -1  -4  -2 230.480 9.71532  -3
   1   4   2 230.480 9.71532   1
   2   4   2 5.62995 9.92336  -3
  -2  -4  -2 5.62995 9.92336   1
   2   4   2 2.36688 6.86023  -4
   2   4   2 2.36688 6.86023   2
  -2  -4  -2 13.7340 6.58476  -3
   2   4   2 13.7340 6.58476   1
  -2  -4  -2 -10.511 8.39436  -4
  -2  -4  -2 -10.511 8.39436   2
  -3   4   3 24.9830 5.23054  -4
   3  -4   2 24.9830 5.23054  -3
  -3   4   3 24.9830 5.23054  -2
  -3   4  -2 24.9830 5.23054   1
  -3   4   3 29.0830 9.96950  -4
   3  -4   2 29.0830 9.96950  -3
  -3   4   3 29.0830 9.96950  -2
  -3   4  -2 29.0830 9.96950   1
  -3   4   3 24.3505 7.21384  -4
   3  -4   2 24.3505 7.21384  -3
  -3   4   3 24.3505 7.21384  -2
  -3   4  -2 24.3505 7.21384   1
   3   4  -3 10.3072 8.91761  -4
  -3  -4  -2 10.3072 8.91761  -3
   3   4  -3 10.3072 8.91761  -2
   3   4   2 10.3072 8.91761   1
   3   4  -3 16.3930 6.84116  -4
  -3  -4  -2 16.3930 6.84116  -3
   3   4  -3 16.3930 6.84116  -2
   3   4   2 16.3930 6.84116   1
  -4   4  -2 48.0019 5.86642  -4
  -4   4  -2 48.0019 5.86642   2
   4   4   2 59.2673 13.7961  -4
   4   4   2 59.2673 13.7961   2
  -4   4   3 244.090 17.2045  -4
   4  -4   2 244.090 17.2045  -3
  -4   4   3 244.090 17.2045  -2
  -4   4  -2 244.090 17.2045   1
  -4   4   3 254.800 17.2917  -4
   4  -4   2 254.800 17.2917  -3
  -4   4   3 254.800 17.2917  -2
  -4   4  -2 254.800 17.2917   1
  -4  -4  -2 174.126 17.0087  -3
   4   4   2 174.126 17.0087   1
   4  -4   2 184.542 9.90665  -3
  -4   4  -2 184.542 9.90665   1
  -5  -4   4 17.1647 6.75812  -4
   5   4   2 17.1647 6.75812  -3
  -5  -4   4 17.1647 6.75812  -2
  -5  -4  -2 17.1647 6.75812   1
  -6   4   4 12.7200 5.89744  -4
   6  -4   2 12.7200 5.89744  -3
  -6   4   4 12.7200 5.89744  -2
  -6   4  -2 12.7200 5.89744   1
  -6  -5   0 7.90469 4.36075  -4
   6   5  -2 7.90469 4.36075  -3
  -6  -5   0 7.90469 4.36075  -2
  -6  -5   2 7.90469 4.36075   1
   6  -5   0 11.2437 2.07940  -4
  -6   5   2 11.2437 2.07940  -3
   6  -5   0 11.2437 2.07940  -2
   6  -5  -2 11.2437 2.07940   1
  -6   5   0 11.8980 3.49888  -4
   6  -5  -2 11.8980 3.49888  -3
  -6   5   0 11.8980 3.49888  -2
  -6   5   2 11.8980 3.49888   1
  -5   5   0 37.7813 5.83011  -4
   5  -5  -2 37.7813 5.83011  -3
  -5   5   0 37.7813 5.83011  -2
  -5   5   2 37.7813 5.83011   1
  -4   5  -1 459.514 18.9539  -4
   4  -5  -2 459.514 18.9539  -3
  -4   5  -1 459.514 18.9539  -2
  -4   5   2 459.514 18.9539   1
   3   5   1 327.251 19.6696  -4
  -3  -5   2 327.251 19.6696  -3
   3   5   1 327.251 19.6696  -2
   3   5  -2 327.251 19.6696   1
  -3   5  -1 341.506 18.4249  -4
   3  -5  -2 341.506 18.4249  -3
  -3   5  -1 341.506 18.4249  -2
  -3   5   2 341.506 18.4249   1
  -3   5  -1 368.366 18.8447  -4
   3  -5  -2 368.366 18.8447  -3
  -3   5  -1 368.366 18.8447  -2
  -3   5   2 368.366 18.8447   1
  -2   5  -1 54.8679 12.5150  -4
   2  -5  -2 54.8679 12.5150  -3
  -2   5  -1 54.8679 12.5150  -2
  -2   5   2 54.8679 12.5150   1
  -2   5  -1 72.0958 10.2740  -4
   2  -5  -2 72.0958 10.2740  -3
  -2   5  -1 72.0958 10.2740  -2
  -2   5   2 72.0958 10.2740   1
  -2   5  -1 61.3783 6.82263  -4
   2  -5  -2 61.3783 6.82263  -3
  -2   5  -1 61.3783 6.82263  -2
  -2   5   2 61.3783 6.82263   1
  -1   5   2 19.6034 9.89037  -4
  -1   5   2 19.6034 9.89037   2
   1   5   2 144.361 13.1042  -4
  -1  -5   2 144.361 13.1042  -3
   1   5   2 144.361 13.1042  -2
   1   5  -2 144.361 13.1042   1
   1  -5  -2 33.2730 5.57887  -3
  -1   5   2 33.2730 5.57887   1
   1  -5  -2 28.4750 13.4317  -3
  -1   5   2 28.4750 13.4317   1
   0   5  -2 76.5005 8.28021  -4
   0  -5  -2 76.5005 8.28021  -3
   0   5  -2 76.5005 8.28021  -2
   0   5   2 76.5005 8.28021   1
   0   5   2 60.1800 8.03942  -4
   0  -5   2 60.1800 8.03942  -3
   0   5   2 60.1800 8.03942  -2
   0   5  -2 60.1800 8.03942   1
  -1   5  -2 112.304 7.24320  -4
  -1   5  -2 112.304 7.24320   2
  -1   5  -2 102.737 14.3202  -4
  -1   5  -2 102.737 14.3202   2
   1   5  -2 696.055 30.6645  -4
  -1  -5  -2 696.055 30.6645  -3
   1   5  -2 696.055 30.6645  -2
   1   5   2 696.055 30.6645   1
   1   5  -2 545.799 29.1292  -4
  -1  -5  -2 545.799 29.1292  -3
   1   5  -2 545.799 29.1292  -2
   1   5   2 545.799 29.1292   1
   1  -5   2 612.675 30.0774  -3
  -1   5  -2 612.675 30.0774   1
  -2   5   3 34.6131 11.9505  -4
   2  -5   2 34.6131 11.9505  -3
  -2   5   3 34.6131 11.9505  -2
  -2   5  -2 34.6131 11.9505   1
  -2   5   3 42.3292 7.51442  -4
   2  -5   2 42.3292 7.51442  -3
  -2   5   3 42.3292 7.51442  -2
  -2   5  -2 42.3292 7.51442   1
  -2   5   3 52.7874 12.0145  -4
   2  -5   2 52.7874 12.0145  -3
  -2   5   3 52.7874 12.0145  -2
  -2   5  -2 52.7874 12.0145   1
   3   5  -3 137.637 11.9035  -4
  -3  -5  -2 137.637 11.9035  -3
   3   5  -3 137.637 11.9035  -2
   3   5   2 137.637 11.9035   1
  -4   5  -2 31.3018 5.12194  -4
  -4   5  -2 31.3018 5.12194   2
  -4  -5  -2 71.4951 14.2396  -3
   4   5   2 71.4951 14.2396   1
  -4   5   3 101.945 12.7227  -4
   4  -5   2 101.945 12.7227  -3
  -4   5   3 101.945 12.7227  -2
  -4   5  -2 101.945 12.7227   1
  -5  -5   4 50.6015 9.23206  -4
   5   5   2 50.6015 9.23206  -3
  -5  -5   4 50.6015 9.23206  -2
  -5  -5  -2 50.6015 9.23206   1
  -5  -5   4 34.3624 7.26663  -4
   5   5   2 34.3624 7.26663  -3
  -5  -5   4 34.3624 7.26663  -2
  -5  -5  -2 34.3624 7.26663   1
  -5   5   4 47.6876 9.20132  -4
   5  -5   2 47.6876 9.20132  -3
  -5   5   4 47.6876 9.20132  -2
  -5   5  -2 47.6876 9.20132   1
  -6  -5   4 29.8757 4.97097  -4
   6   5   2 29.8757 4.97097  -3
  -6  -5   4 29.8757 4.97097  -2
  -6  -5  -2 29.8757 4.97097   1
   6  -5  -4 34.6908 2.55791  -4
  -6   5  -2 34.6908 2.55791  -3
   6  -5  -4 34.6908 2.55791  -2
   6  -5   2 34.6908 2.55791   1
  -6   5   4 32.9933 3.24285  -4
   6  -5   2 32.9933 3.24285  -3
  -6   5   4 32.9933 3.24285  -2
  -6   5  -2 32.9933 3.24285   1
   5  -6   0 41.5329 4.52338  -4
  -5   6   2 41.5329 4.52338  -3
   5  -6   0 41.5329 4.52338  -2
   5  -6  -2 41.5329 4.52338   1
  -5   6   0 46.6949 5.70947  -4
   5  -6  -2 46.6949 5.70947  -3
  -5   6   0 46.6949 5.70947  -2
  -5   6   2 46.6949 5.70947   1
  -4  -6  -1 29.2873 8.97734  -4
   4   6  -2 29.2873 8.97734  -3
  -4  -6  -1 29.2873 8.97734  -2
  -4  -6   2 29.2873 8.97734   1
   4   6   1 47.7889 16.9248  -4
  -4  -6   2 47.7889 16.9248  -3
   4   6   1 47.7889 16.9248  -2
   4   6  -2 47.7889 16.9248   1
  -4   6  -1 33.4743 6.40724  -4
   4  -6  -2 33.4743 6.40724  -3
  -4   6  -1 33.4743 6.40724  -2
  -4   6   2 33.4743 6.40724   1
  -3   6  -1 178.961 12.2347  -4
   3  -6  -2 178.961 12.2347  -3
  -3   6  -1 178.961 12.2347  -2
  -3   6   2 178.961 12.2347   1
  -3   6  -1 149.951 9.03116  -4
   3  -6  -2 149.951 9.03116  -3
  -3   6  -1 149.951 9.03116  -2
  -3   6   2 149.951 9.03116   1
   2   6   1 46.0248 11.4285  -4
  -2  -6   2 46.0248 11.4285  -3
   2   6   1 46.0248 11.4285  -2
   2   6  -2 46.0248 11.4285   1
   2   6   1 48.8360 13.7795  -4
  -2  -6   2 48.8360 13.7795  -3
   2   6   1 48.8360 13.7795  -2
   2   6  -2 48.8360 13.7795   1
   1   6  -2 82.1114 6.38379  -4
   1   6  -2 82.1114 6.38379   2
  -1  -6   2 460.779 21.0502  -3
   1   6  -2 460.779 21.0502   1
   1  -6  -2 488.477 27.4566  -3
  -1   6   2 488.477 27.4566   1
   1   6   2 513.094 25.6973  -4
  -1  -6   2 513.094 25.6973  -3
   1   6   2 513.094 25.6973  -2
   1   6  -2 513.094 25.6973   1
  -1   6  -2 506.848 20.0384  -4
   1  -6  -2 506.848 20.0384  -3
  -1   6  -2 506.848 20.0384  -2
  -1   6   2 506.848 20.0384   1
  -1   6  -2 436.199 23.4020  -4
   1  -6  -2 436.199 23.4020  -3
  -1   6  -2 436.199 23.4020  -2
  -1   6   2 436.199 23.4020   1
   1   6   2 442.754 24.1014  -4
  -1  -6   2 442.754 24.1014  -3
   1   6   2 442.754 24.1014  -2
   1   6  -2 442.754 24.1014   1
   0   6   2 145.713 11.0679  -4
   0  -6   2 145.713 11.0679  -3
   0   6   2 145.713 11.0679  -2
   0   6  -2 145.713 11.0679   1
   0   6   2 122.724 8.67896  -4
   0  -6   2 122.724 8.67896  -3
   0   6   2 122.724 8.67896  -2
   0   6  -2 122.724 8.67896   1
   0   6   2 109.064 9.05193  -4
   0  -6   2 109.064 9.05193  -3
   0   6   2 109.064 9.05193  -2
   0   6  -2 109.064 9.05193   1
   0   6  -2 150.948 8.34711  -4
   0  -6  -2 150.948 8.34711  -3
   0   6  -2 150.948 8.34711  -2
   0   6   2 150.948 8.34711   1
   1   6   2 52.1330 6.99018  -4
   1   6   2 52.1330 6.99018   2
  -1   6  -2 53.6208 13.1653  -4
  -1   6  -2 53.6208 13.1653   2
  -1   6   2 194.937 15.0954  -4
   1  -6   2 194.937 15.0954  -3
  -1   6   2 194.937 15.0954  -2
  -1   6  -2 194.937 15.0954   1
  -1   6   2 244.527 12.3609  -4
   1  -6   2 244.527 12.3609  -3
  -1   6   2 244.527 12.3609  -2
  -1   6  -2 244.527 12.3609   1
  -1   6   2 252.516 23.4979  -4
   1  -6   2 252.516 23.4979  -3
  -1   6   2 252.516 23.4979  -2
  -1   6  -2 252.516 23.4979   1
   1   6  -2 194.100 13.3997  -4
  -1  -6  -2 194.100 13.3997  -3
   1   6  -2 194.100 13.3997  -2
   1   6   2 194.100 13.3997   1
  -1  -6  -2 175.970 10.3217  -3
   1   6   2 175.970 10.3217   1
   2   6  -3 203.148 16.5086  -4
  -2  -6  -2 203.148 16.5086  -3
   2   6  -3 203.148 16.5086  -2
   2   6   2 203.148 16.5086   1
   3  -6  -3 59.9984 5.47468  -4
  -3   6  -2 59.9984 5.47468  -3
   3  -6  -3 59.9984 5.47468  -2
   3  -6   2 59.9984 5.47468   1
  -3   6   3 57.1282 9.61691  -4
   3  -6   2 57.1282 9.61691  -3
  -3   6   3 57.1282 9.61691  -2
  -3   6  -2 57.1282 9.61691   1
   3   6  -3 53.1145 7.72723  -4
  -3  -6  -2 53.1145 7.72723  -3
   3   6  -3 53.1145 7.72723  -2
   3   6   2 53.1145 7.72723   1
  -3   6   3 54.2147 5.77051  -4
   3  -6   2 54.2147 5.77051  -3
  -3   6   3 54.2147 5.77051  -2
  -3   6  -2 54.2147 5.77051   1
  -3   6   3 66.4244 8.53637  -4
   3  -6   2 66.4244 8.53637  -3
  -3   6   3 66.4244 8.53637  -2
  -3   6  -2 66.4244 8.53637   1
  -4   6   3 62.3918 10.1918  -4
   4  -6   2 62.3918 10.1918  -3
  -4   6   3 62.3918 10.1918  -2
  -4   6  -2 62.3918 10.1918   1
   4   6  -3 82.6960 19.8061  -4
  -4  -6  -2 82.6960 19.8061  -3
   4   6  -3 82.6960 19.8061  -2
   4   6   2 82.6960 19.8061   1
   4  -6   2 11.0960 3.75995  -3
  -4   6  -2 11.0960 3.75995   1
  -5   6   4 23.8101 7.92744  -4
   5  -6   2 23.8101 7.92744  -3
  -5   6   4 23.8101 7.92744  -2
  -5   6  -2 23.8101 7.92744   1
  -5   6   4 22.1164 4.48154  -4
   5  -6   2 22.1164 4.48154  -3
  -5   6   4 22.1164 4.48154  -2
  -5   6  -2 22.1164 4.48154   1
  -5   7   0 30.4527 5.06526  -4
   5  -7  -2 30.4527 5.06526  -3
  -5   7   0 30.4527 5.06526  -2
  -5   7   2 30.4527 5.06526   1
  -5   7   0 26.2665 4.65297  -4
   5  -7  -2 26.2665 4.65297  -3
  -5   7   0 26.2665 4.65297  -2
  -5   7   2 26.2665 4.65297   1
   4  -7  -2 11.4052 3.93975  -4
   4  -7  -2 11.4052 3.93975   2
  -4  -7   2 44.3031 13.4934  -3
   4   7  -2 44.3031 13.4934   1
  -3   7  -1 57.7630 8.96012  -4
   3  -7  -2 57.7630 8.96012  -3
  -3   7  -1 57.7630 8.96012  -2
  -3   7   2 57.7630 8.96012   1
  -3   7  -1 57.0424 5.78041  -4
   3  -7  -2 57.0424 5.78041  -3
  -3   7  -1 57.0424 5.78041  -2
  -3   7   2 57.0424 5.78041   1
  -3   7  -1 48.5216 7.71847  -4
   3  -7  -2 48.5216 7.71847  -3
  -3   7  -1 48.5216 7.71847  -2
  -3   7   2 48.5216 7.71847   1
   2   7   1 31.1478 13.6198  -4
  -2  -7   2 31.1478 13.6198  -3
   2   7   1 31.1478 13.6198  -2
   2   7  -2 31.1478 13.6198   1
  -1  -7   2 91.5033 9.34099  -3
   1   7  -2 91.5033 9.34099   1
   1   7   2 109.008 11.6005  -4
  -1  -7   2 109.008 11.6005  -3
   1   7   2 109.008 11.6005  -2
   1   7  -2 109.008 11.6005   1
  -1   7  -2 138.239 9.45407  -4
   1  -7  -2 138.239 9.45407  -3
  -1   7  -2 138.239 9.45407  -2
  -1   7   2 138.239 9.45407   1
   0  -7  -2 30.7451 8.69786  -4
   0   7  -2 30.7451 8.69786  -3
   0  -7  -2 30.7451 8.69786  -2
   0  -7   2 30.7451 8.69786   1
   0   7   2 28.6347 6.65953  -4
   0  -7   2 28.6347 6.65953  -3
   0   7   2 28.6347 6.65953  -2
   0   7  -2 28.6347 6.65953   1
   0   7  -2 24.6220 5.99179  -4
   0  -7  -2 24.6220 5.99179  -3
   0   7  -2 24.6220 5.99179  -2
   0   7   2 24.6220 5.99179   1
   0   7   2 38.5027 9.65728  -4
   0  -7   2 38.5027 9.65728  -3
   0   7   2 38.5027 9.65728  -2
   0   7  -2 38.5027 9.65728   1
   0   7  -2 41.7269 10.4249  -4
   0  -7  -2 41.7269 10.4249  -3
   0   7  -2 41.7269 10.4249  -2
   0   7   2 41.7269 10.4249   1
   1   7   2 45.4634 6.86879  -4
   1   7   2 45.4634 6.86879   2
  -1   7   2 295.204 14.8881  -4
   1  -7   2 295.204 14.8881  -3
  -1   7   2 295.204 14.8881  -2
  -1   7  -2 295.204 14.8881   1
   1   7  -2 281.512 14.7432  -4
  -1  -7  -2 281.512 14.7432  -3
   1   7  -2 281.512 14.7432  -2
   1   7   2 281.512 14.7432   1
   1   7  -2 244.686 16.2943  -4
  -1  -7  -2 244.686 16.2943  -3
   1   7  -2 244.686 16.2943  -2
   1   7   2 244.686 16.2943   1
   1   7  -2 305.021 19.8898  -4
  -1  -7  -2 305.021 19.8898  -3
   1   7  -2 305.021 19.8898  -2
   1   7   2 305.021 19.8898   1
  -1   7   2 293.933 18.2092  -4
   1  -7   2 293.933 18.2092  -3
  -1   7   2 293.933 18.2092  -2
  -1   7  -2 293.933 18.2092   1
  -2   7   3 363.002 16.0920  -4
   2  -7   2 363.002 16.0920  -3
  -2   7   3 363.002 16.0920  -2
  -2   7  -2 363.002 16.0920   1
  -2   7   3 297.395 18.8289  -4
   2  -7   2 297.395 18.8289  -3
  -2   7   3 297.395 18.8289  -2
  -2   7  -2 297.395 18.8289   1
   2   7  -3 351.986 17.4923  -4
  -2  -7  -2 351.986 17.4923  -3
   2   7  -3 351.986 17.4923  -2
   2   7   2 351.986 17.4923   1
  -3   7   3 111.471 9.57200  -4
   3  -7   2 111.471 9.57200  -3
  -3   7   3 111.471 9.57200  -2
  -3   7  -2 111.471 9.57200   1
   3   7  -3 88.5713 8.09668  -4
  -3  -7  -2 88.5713 8.09668  -3
   3   7  -3 88.5713 8.09668  -2
   3   7   2 88.5713 8.09668   1
   4  -7  -3 49.5889 8.24350  -4
  -4   7  -2 49.5889 8.24350  -3
   4  -7  -3 49.5889 8.24350  -2
   4  -7   2 49.5889 8.24350   1
   4  -7   2 22.2193 4.06336  -3
  -4   7  -2 22.2193 4.06336   1
  -5  -7   4 -2.2492 6.03540  -4
   5   7   2 -2.2492 6.03540  -3
  -5  -7   4 -2.2492 6.03540  -2
  -5  -7  -2 -2.2492 6.03540   1
  -5   7  -2 1.20842 2.55446  -4
  -5   7  -2 1.20842 2.55446   2
  -5   7   4 7.99960 3.55028  -4
   5  -7   2 7.99960 3.55028  -3
  -5   7   4 7.99960 3.55028  -2
  -5   7  -2 7.99960 3.55028   1
   4   8   1 31.4100 19.2656  -4
  -4  -8   2 31.4100 19.2656  -3
   4   8   1 31.4100 19.2656  -2
   4   8  -2 31.4100 19.2656   1
  -3  -8  -1 38.6396 8.82472  -4
   3   8  -2 38.6396 8.82472  -3
  -3  -8  -1 38.6396 8.82472  -2
  -3  -8   2 38.6396 8.82472   1
  -3   8  -1 44.1460 4.95886  -4
   3  -8  -2 44.1460 4.95886  -3
  -3   8  -1 44.1460 4.95886  -2
  -3   8   2 44.1460 4.95886   1
   3   8   1 36.2644 11.4256  -4
  -3  -8   2 36.2644 11.4256  -3
   3   8   1 36.2644 11.4256  -2
   3   8  -2 36.2644 11.4256   1
   2   8   1 58.5057 13.6252  -4
  -2  -8   2 58.5057 13.6252  -3
   2   8   1 58.5057 13.6252  -2
   2   8  -2 58.5057 13.6252   1
  -2   8  -1 57.9016 7.50004  -4
   2  -8  -2 57.9016 7.50004  -3
  -2   8  -1 57.9016 7.50004  -2
  -2   8   2 57.9016 7.50004   1
  -1  -8   2 227.473 13.4052  -3
   1   8  -2 227.473 13.4052   1
   1   8   2 279.461 20.2976  -4
  -1  -8   2 279.461 20.2976  -3
   1   8   2 279.461 20.2976  -2
   1   8  -2 279.461 20.2976   1
   1   8   2 275.374 16.2941  -4
  -1  -8   2 275.374 16.2941  -3
   1   8   2 275.374 16.2941  -2
   1   8  -2 275.374 16.2941   1
   0  -8  -2 168.330 13.3649  -4
   0   8  -2 168.330 13.3649  -3
   0  -8  -2 168.330 13.3649  -2
   0  -8   2 168.330 13.3649   1
   0   8   2 163.787 10.1047  -4
   0  -8   2 163.787 10.1047  -3
   0   8   2 163.787 10.1047  -2
   0   8  -2 163.787 10.1047   1
   0   8  -2 181.458 9.72845  -4
   0  -8  -2 181.458 9.72845  -3
   0   8  -2 181.458 9.72845  -2
   0   8   2 181.458 9.72845   1
   0   8   2 168.736 11.1627  -4
   0  -8   2 168.736 11.1627  -3
   0   8   2 168.736 11.1627  -2
   0   8  -2 168.736 11.1627   1
   1   8   2 57.5381 7.79517  -4
   1   8   2 57.5381 7.79517   2
   1  -8  -2 269.395 16.9167  -4
  -1   8  -2 269.395 16.9167  -3
   1  -8  -2 269.395 16.9167  -2
   1  -8   2 269.395 16.9167   1
   1   8  -2 251.552 13.9329  -4
  -1  -8  -2 251.552 13.9329  -3
   1   8  -2 251.552 13.9329  -2
   1   8   2 251.552 13.9329   1
   1   8  -2 283.156 20.1905  -4
  -1  -8  -2 283.156 20.1905  -3
   1   8  -2 283.156 20.1905  -2
   1   8   2 283.156 20.1905   1
  -1   8   2 236.633 15.2209  -4
   1  -8   2 236.633 15.2209  -3
  -1   8   2 236.633 15.2209  -2
  -1   8  -2 236.633 15.2209   1
  -1   8   2 232.851 13.1722  -4
   1  -8   2 232.851 13.1722  -3
  -1   8   2 232.851 13.1722  -2
  -1   8  -2 232.851 13.1722   1
  -2   8   3 34.4909 7.17472  -4
   2  -8   2 34.4909 7.17472  -3
  -2   8   3 34.4909 7.17472  -2
  -2   8  -2 34.4909 7.17472   1
   2   8  -3 21.4722 8.15878  -4
  -2  -8  -2 21.4722 8.15878  -3
   2   8  -3 21.4722 8.15878  -2
   2   8   2 21.4722 8.15878   1
   3   8  -3 106.318 7.62391  -4
  -3  -8  -2 106.318 7.62391  -3
   3   8  -3 106.318 7.62391  -2
   3   8   2 106.318 7.62391   1
   4  -8   2 22.0429 6.53161  -3
  -4   8  -2 22.0429 6.53161   1
  -3  -9  -1 20.6311 5.48635  -4
   3   9  -2 20.6311 5.48635  -3
  -3  -9  -1 20.6311 5.48635  -2
  -3  -9   2 20.6311 5.48635   1
   3   9   1 19.9489 8.47639  -4
  -3  -9   2 19.9489 8.47639  -3
   3   9   1 19.9489 8.47639  -2
   3   9  -2 19.9489 8.47639   1
   2  -9   1 54.5539 12.1302  -4
  -2   9   2 54.5539 12.1302  -3
   2  -9   1 54.5539 12.1302  -2
   2  -9  -2 54.5539 12.1302   1
   1   9  -2 12.4667 4.60168  -4
   1   9  -2 12.4667 4.60168   2
  -1   9  -2 53.0072 7.04557  -4
   1  -9  -2 53.0072 7.04557  -3
  -1   9  -2 53.0072 7.04557  -2
  -1   9   2 53.0072 7.04557   1
  -1   9  -2 68.5106 9.19567  -4
   1  -9  -2 68.5106 9.19567  -3
  -1   9  -2 68.5106 9.19567  -2
  -1   9   2 68.5106 9.19567   1
   1   9   2 67.9809 15.8995  -4
  -1  -9   2 67.9809 15.8995  -3
   1   9   2 67.9809 15.8995  -2
   1   9  -2 67.9809 15.8995   1
  -1  -9   2 51.7407 8.87775  -3
   1   9  -2 51.7407 8.87775   1
   0   9  -2 97.5880 17.2913  -4
   0  -9  -2 97.5880 17.2913  -3
   0   9  -2 97.5880 17.2913  -2
   0   9   2 97.5880 17.2913   1
   0   9   2 86.1883 7.87117  -4
   0  -9   2 86.1883 7.87117  -3
   0   9   2 86.1883 7.87117  -2
   0   9  -2 86.1883 7.87117   1
   0   9  -2 78.7789 6.30886  -4
   0  -9  -2 78.7789 6.30886  -3
   0   9  -2 78.7789 6.30886  -2
   0   9   2 78.7789 6.30886   1
   0   9   2 71.6718 6.85840  -4
   0  -9   2 71.6718 6.85840  -3
   0   9   2 71.6718 6.85840  -2
   0   9  -2 71.6718 6.85840   1
   1  -9  -2 52.0474 11.5870  -4
  -1   9  -2 52.0474 11.5870  -3
   1  -9  -2 52.0474 11.5870  -2
   1  -9   2 52.0474 11.5870   1
   1   9   2 25.0588 7.85455  -4
   1   9   2 25.0588 7.85455   2
  -1   9   2 55.1905 10.4861  -4
   1  -9   2 55.1905 10.4861  -3
  -1   9   2 55.1905 10.4861  -2
  -1   9  -2 55.1905 10.4861   1
   1   9  -2 61.1430 14.9525  -4
  -1  -9  -2 61.1430 14.9525  -3
   1   9  -2 61.1430 14.9525  -2
   1   9   2 61.1430 14.9525   1
  -1   9   2 54.6857 7.58727  -4
   1  -9   2 54.6857 7.58727  -3
  -1   9   2 54.6857 7.58727  -2
  -1   9  -2 54.6857 7.58727   1
  -1  -9  -2 39.1730 6.00231  -3
   1   9   2 39.1730 6.00231   1
   2  -9  -3 62.1264 9.10485  -4
  -2   9  -2 62.1264 9.10485  -3
   2  -9  -3 62.1264 9.10485  -2
   2  -9   2 62.1264 9.10485   1
   2   9  -3 46.0484 7.47381  -4
  -2  -9  -2 46.0484 7.47381  -3
   2   9  -3 46.0484 7.47381  -2
   2   9   2 46.0484 7.47381   1
  -2   9   3 60.2150 9.39744  -4
   2  -9   2 60.2150 9.39744  -3
  -2   9   3 60.2150 9.39744  -2
  -2   9  -2 60.2150 9.39744   1
  -2   9   3 60.0771 7.08978  -4
   2  -9   2 60.0771 7.08978  -3
  -2   9   3 60.0771 7.08978  -2
  -2   9  -2 60.0771 7.08978   1
   3  -9  -3 35.5230 4.75101  -4
  -3   9  -2 35.5230 4.75101  -3
   3  -9  -3 35.5230 4.75101  -2
   3  -9   2 35.5230 4.75101   1
  -3  -9   3 40.4655 5.88709  -4
   3   9   2 40.4655 5.88709  -3
  -3  -9   3 40.4655 5.88709  -2
  -3  -9  -2 40.4655 5.88709   1
   3   9  -3 40.7924 9.47896  -4
  -3  -9  -2 40.7924 9.47896  -3
   3   9  -3 40.7924 9.47896  -2
   3   9   2 40.7924 9.47896   1
  -2  10   2 8.33030 3.69598  -4
  -2  10   2 8.33030 3.69598   2
  -2 -10  -1 19.3327 7.76766  -4
   2  10  -2 19.3327 7.76766  -3
  -2 -10  -1 19.3327 7.76766  -2
  -2 -10   2 19.3327 7.76766   1
   1  10  -2 9.45207 4.28496  -4
   1  10  -2 9.45207 4.28496   2
  -1  10  -2 11.6339 5.42815  -4
   1 -10  -2 11.6339 5.42815  -3
  -1  10  -2 11.6339 5.42815  -2
  -1  10   2 11.6339 5.42815   1
   0  10  -2 6.24420 3.91921  -4
   0 -10  -2 6.24420 3.91921  -3
   0  10  -2 6.24420 3.91921  -2
   0  10   2 6.24420 3.91921   1
   0  10   2 -1.5392 4.55089  -4
   0 -10   2 -1.5392 4.55089  -3
   0  10   2 -1.5392 4.55089  -2
   0  10  -2 -1.5392 4.55089   1
  -1 -10  -2 45.6895 5.42531  -3
   1  10   2 45.6895 5.42531   1
   2 -10   2 82.4472 9.14079  -3
  -2  10  -2 82.4472 9.14079   1
   2 -10   2 93.4939 5.88218  -3
  -2  10  -2 93.4939 5.88218   1
  -6   0  -1 63.2139 6.66294  -4
   6   0  -3 63.2139 6.66294  -3
  -6   0  -1 63.2139 6.66294  -2
  -6   0   3 63.2139 6.66294   1
  -4   0  -2 -2.7731 9.56139  -4
   4   0  -3 -2.7731 9.56139  -3
  -4   0  -2 -2.7731 9.56139  -2
  -4   0   3 -2.7731 9.56139   1
  -4   0  -2 23.5331 16.7220  -4
   4   0  -3 23.5331 16.7220  -3
  -4   0  -2 23.5331 16.7220  -2
  -4   0   3 23.5331 16.7220   1
  -4   0  -2 11.2809 7.92975  -4
   4   0  -3 11.2809 7.92975  -3
  -4   0  -2 11.2809 7.92975  -2
  -4   0   3 11.2809 7.92975   1
  -4   0   3 1.03471 3.07859  -4
  -4   0   3 1.03471 3.07859   2
   3   0   2 534.869 21.9970  -4
  -3   0   3 534.869 21.9970  -3
   3   0   2 534.869 21.9970  -2
   3   0  -3 534.869 21.9970   1
  -2   0   3 385.264 14.1349  -3
   2   0  -3 385.264 14.1349   1
   2   0  -3 375.198 14.0537  -3
  -2   0   3 375.198 14.0537   1
  -2   0   3 68.3986 6.05769  -4
  -2   0   3 68.3986 6.05769   2
   2   0  -3 67.6566 4.70783  -4
   2   0  -3 67.6566 4.70783   2
   1   0  -3 792.689 24.2407  -4
   1   0  -3 792.689 24.2407   2
  -1   0   3 828.561 24.4871  -4
  -1   0   3 828.561 24.4871   2
  -1   0   3 4966.66 141.647  -3
   1   0  -3 4966.66 141.647   1
   1   0  -3 4999.97 141.590  -3
  -1   0   3 4999.97 141.590   1
   0   0   3 335.813 10.5427  -4
   0   0   3 335.813 10.5427  -3
   0   0   3 335.813 10.5427  -2
   0   0  -3 335.813 10.5427   1
   0   0  -3 313.889 10.4076  -4
   0   0  -3 313.889 10.4076  -3
   0   0  -3 313.889 10.4076  -2
   0   0   3 313.889 10.4076   1
   1   0   3 2791.79 76.9619  -3
  -1   0  -3 2791.79 76.9619   1
  -1   0  -3 2555.85 76.7645  -3
   1   0   3 2555.85 76.7645   1
  -1   0  -3 485.540 15.3236  -4
  -1   0  -3 485.540 15.3236   2
   1   0   3 484.075 15.8401  -4
   1   0   3 484.075 15.8401   2
   2   0   3 13.2269 3.94080  -4
   2   0   3 13.2269 3.94080   2
  -2   0  -3 9.89280 2.52545  -4
  -2   0  -3 9.89280 2.52545   2
   2   0   3 54.6176 5.87440  -3
  -2   0  -3 54.6176 5.87440   1
  -2   0  -3 66.1489 5.16366  -3
   2   0   3 66.1489 5.16366   1
   3   0  -4 1310.42 42.7417  -4
  -3   0  -3 1310.42 42.7417  -3
   3   0  -4 1310.42 42.7417  -2
   3   0   3 1310.42 42.7417   1
   4   0   3 287.205 13.2685  -3
  -4   0  -3 287.205 13.2685   1
  -4   0  -3 44.6165 9.24464  -4
  -4   0  -3 44.6165 9.24464   2
  -4   0  -3 48.6074 5.17872  -4
  -4   0  -3 48.6074 5.17872   2
  -4   0   4 298.157 20.3725  -4
   4   0   3 298.157 20.3725  -3
  -4   0   4 298.157 20.3725  -2
  -4   0  -3 298.157 20.3725   1
  -5   0   5 78.1932 11.4823  -4
   5   0   3 78.1932 11.4823  -3
  -5   0   5 78.1932 11.4823  -2
  -5   0  -3 78.1932 11.4823   1
  -5   0   5 66.8365 7.13407  -4
   5   0   3 66.8365 7.13407  -3
  -5   0   5 66.8365 7.13407  -2
  -5   0  -3 66.8365 7.13407   1
  -6   0   5 192.792 11.3235  -4
   6   0   3 192.792 11.3235  -3
  -6   0   5 192.792 11.3235  -2
  -6   0  -3 192.792 11.3235   1
  -6   0   5 175.225 8.80483  -4
   6   0   3 175.225 8.80483  -3
  -6   0   5 175.225 8.80483  -2
  -6   0  -3 175.225 8.80483   1
   6   0  -5 194.103 7.86449  -4
  -6   0  -3 194.103 7.86449  -3
   6   0  -5 194.103 7.86449  -2
   6   0   3 194.103 7.86449   1
  -6   1  -1 6.63488 4.73625  -4
   6  -1  -3 6.63488 4.73625  -3
  -6   1  -1 6.63488 4.73625  -2
  -6   1   3 6.63488 4.73625   1
  -5   1  -1 210.439 17.3937  -4
   5  -1  -3 210.439 17.3937  -3
  -5   1  -1 210.439 17.3937  -2
  -5   1   3 210.439 17.3937   1
  -5   1  -1 195.617 12.6392  -4
   5  -1  -3 195.617 12.6392  -3
  -5   1  -1 195.617 12.6392  -2
  -5   1   3 195.617 12.6392   1
  -4   1   3 118.741 11.9502  -4
  -4   1   3 118.741 11.9502   2
  -4   1   3 124.233 7.31917  -4
  -4   1   3 124.233 7.31917   2
  -4  -1  -2 676.203 33.4287  -4
   4   1  -3 676.203 33.4287  -3
  -4  -1  -2 676.203 33.4287  -2
  -4  -1   3 676.203 33.4287   1
  -4  -1  -2 730.188 24.7114  -4
   4   1  -3 730.188 24.7114  -3
  -4  -1  -2 730.188 24.7114  -2
  -4  -1   3 730.188 24.7114   1
  -4  -1   3 111.808 7.05778  -4
  -4  -1   3 111.808 7.05778   2
  -4   1  -2 711.107 35.6610  -4
   4  -1  -3 711.107 35.6610  -3
  -4   1  -2 711.107 35.6610  -2
  -4   1   3 711.107 35.6610   1
  -4   1  -2 736.690 33.5288  -4
   4  -1  -3 736.690 33.5288  -3
  -4   1  -2 736.690 33.5288  -2
  -4   1   3 736.690 33.5288   1
   4  -1  -3 719.805 23.1764  -3
  -4   1   3 719.805 23.1764   1
   4  -1  -3 681.195 27.2167  -3
  -4   1   3 681.195 27.2167   1
   3  -1   2 479.122 22.0609  -4
  -3   1   3 479.122 22.0609  -3
   3  -1   2 479.122 22.0609  -2
   3  -1  -3 479.122 22.0609   1
   3   1   2 434.010 20.1162  -4
  -3  -1   3 434.010 20.1162  -3
   3   1   2 434.010 20.1162  -2
   3   1  -3 434.010 20.1162   1
   2   1  -3 1346.86 41.6478  -3
  -2  -1   3 1346.86 41.6478   1
  -2   1   3 1370.57 41.4458  -3
   2  -1  -3 1370.57 41.4458   1
   2   1  -3 236.471 9.74664  -4
   2   1  -3 236.471 9.74664   2
  -2   1   3 233.629 10.2744  -4
  -2   1   3 233.629 10.2744   2
   2  -1  -3 1339.02 41.2717  -3
  -2   1   3 1339.02 41.2717   1
  -2  -1   3 1361.39 41.8424  -3
   2   1  -3 1361.39 41.8424   1
   2  -1  -3 214.499 9.17233  -4
   2  -1  -3 214.499 9.17233   2
  -2  -1   3 209.209 10.3829  -4
  -2  -1   3 209.209 10.3829   2
   1   1  -3 297.550 10.0669  -4
   1   1  -3 297.550 10.0669   2
  -1   1   3 313.229 10.1131  -4
  -1   1   3 313.229 10.1131   2
   1   1  -3 1870.88 54.4161  -3
  -1  -1   3 1870.88 54.4161   1
  -1   1   3 1844.33 54.2642  -3
   1  -1  -3 1844.33 54.2642   1
  -1  -1   3 1845.74 54.4531  -3
   1   1  -3 1845.74 54.4531   1
   1  -1  -3 1930.20 54.2506  -3
  -1   1   3 1930.20 54.2506   1
  -1  -1   3 292.061 10.2747  -4
  -1  -1   3 292.061 10.2747   2
   1  -1  -3 284.852 9.87175  -4
   1  -1  -3 284.852 9.87175   2
   0  -1   3 3110.34 94.9017  -4
   0   1   3 3110.34 94.9017  -3
   0  -1   3 3110.34 94.9017  -2
   0  -1  -3 3110.34 94.9017   1
   0   1   3 3537.16 95.9238  -4
   0  -1   3 3537.16 95.9238  -3
   0   1   3 3537.16 95.9238  -2
   0   1  -3 3537.16 95.9238   1
   0   1  -3 3214.33 95.4596  -4
   0  -1  -3 3214.33 95.4596  -3
   0   1  -3 3214.33 95.4596  -2
   0   1   3 3214.33 95.4596   1
   1   1   3 651.528 20.5688  -3
  -1  -1  -3 651.528 20.5688   1
  -1   1  -3 639.535 20.8096  -3
   1  -1   3 639.535 20.8096   1
   1   1   3 106.792 5.78549  -4
   1   1   3 106.792 5.78549   2
   1  -1   3 695.253 20.3585  -3
  -1   1  -3 695.253 20.3585   1
  -1  -1  -3 644.836 20.3344  -3
   1   1   3 644.836 20.3344   1
   1  -1   3 120.059 5.47752  -4
   1  -1   3 120.059 5.47752   2
  -1  -1  -3 123.901 5.25895  -4
  -1  -1  -3 123.901 5.25895   2
  -2   1  -3 579.011 19.8713  -4
  -2   1  -3 579.011 19.8713   2
   2   1   3 587.847 20.1446  -4
   2   1   3 587.847 20.1446   2
   2   1   3 3283.70 99.1151  -3
  -2  -1  -3 3283.70 99.1151   1
  -2   1  -3 3474.91 98.3843  -3
   2  -1   3 3474.91 98.3843   1
  -2  -1  -3 3411.96 98.6664  -3
   2   1   3 3411.96 98.6664   1
   2  -1   3 3391.07 98.8500  -3
  -2   1  -3 3391.07 98.8500   1
   2  -1   3 585.511 19.8391  -4
   2  -1   3 585.511 19.8391   2
  -2  -1  -3 592.699 20.1036  -4
  -2  -1  -3 592.699 20.1036   2
   3  -1  -4 182.975 13.9508  -4
  -3   1  -3 182.975 13.9508  -3
   3  -1  -4 182.975 13.9508  -2
   3  -1   3 182.975 13.9508   1
   3   1  -4 155.712 11.7248  -4
  -3  -1  -3 155.712 11.7248  -3
   3   1  -4 155.712 11.7248  -2
   3   1   3 155.712 11.7248   1
  -4  -1   4 55.8432 12.8794  -4
   4   1   3 55.8432 12.8794  -3
  -4  -1   4 55.8432 12.8794  -2
  -4  -1  -3 55.8432 12.8794   1
   4   1   3 70.6830 6.25869  -3
  -4  -1  -3 70.6830 6.25869   1
   4  -1   3 53.7126 5.86563  -3
  -4   1  -3 53.7126 5.86563   1
  -4  -1  -3 21.6654 10.9213  -4
  -4  -1  -3 21.6654 10.9213   2
  -4  -1  -3 30.4522 5.47510  -4
  -4  -1  -3 30.4522 5.47510   2
  -5  -1   5 84.3502 8.19146  -4
   5   1   3 84.3502 8.19146  -3
  -5  -1   5 84.3502 8.19146  -2
  -5  -1  -3 84.3502 8.19146   1
  -5  -1   5 71.6984 11.3753  -4
   5   1   3 71.6984 11.3753  -3
  -5  -1   5 71.6984 11.3753  -2
  -5  -1  -3 71.6984 11.3753   1
  -5   1   5 70.9346 7.26395  -4
   5  -1   3 70.9346 7.26395  -3
  -5   1   5 70.9346 7.26395  -2
  -5   1  -3 70.9346 7.26395   1
   5   1  -5 80.6704 7.83183  -4
  -5  -1  -3 80.6704 7.83183  -3
   5   1  -5 80.6704 7.83183  -2
   5   1   3 80.6704 7.83183   1
  -5   1   5 69.0140 10.8979  -4
   5  -1   3 69.0140 10.8979  -3
  -5   1   5 69.0140 10.8979  -2
  -5   1  -3 69.0140 10.8979   1
  -6  -1   5 42.1043 4.38812  -4
   6   1   3 42.1043 4.38812  -3
  -6  -1   5 42.1043 4.38812  -2
  -6  -1  -3 42.1043 4.38812   1
   6  -1  -5 40.3524 3.77949  -4
  -6   1  -3 40.3524 3.77949  -3
   6  -1  -5 40.3524 3.77949  -2
   6  -1   3 40.3524 3.77949   1
  -6  -1   5 44.2153 6.52962  -4
   6   1   3 44.2153 6.52962  -3
  -6  -1   5 44.2153 6.52962  -2
  -6  -1  -3 44.2153 6.52962   1
  -6   1   5 35.8403 4.00732  -4
   6  -1   3 35.8403 4.00732  -3
  -6   1   5 35.8403 4.00732  -2
  -6   1  -3 35.8403 4.00732   1
  -6   1   5 37.8784 6.96439  -4
   6  -1   3 37.8784 6.96439  -3
  -6   1   5 37.8784 6.96439  -2
  -6   1  -3 37.8784 6.96439   1
  -6  -2  -1 25.2360 5.85685  -4
   6   2  -3 25.2360 5.85685  -3
  -6  -2  -1 25.2360 5.85685  -2
  -6  -2   3 25.2360 5.85685   1
  -6   2  -1 28.3011 9.21796  -4
   6  -2  -3 28.3011 9.21796  -3
  -6   2  -1 28.3011 9.21796  -2
  -6   2   3 28.3011 9.21796   1
  -5   2  -1 37.7967 8.32772  -4
   5  -2  -3 37.7967 8.32772  -3
  -5   2  -1 37.7967 8.32772  -2
  -5   2   3 37.7967 8.32772   1
  -5   2  -1 37.6580 12.4161  -4
   5  -2  -3 37.6580 12.4161  -3
  -5   2  -1 37.6580 12.4161  -2
  -5   2   3 37.6580 12.4161   1
  -4   2   3 6.82040 5.91478  -4
  -4   2   3 6.82040 5.91478   2
  -4   2   3 5.94416 2.74231  -4
  -4   2   3 5.94416 2.74231   2
   4   2  -3 22.5122 6.88220  -3
  -4  -2   3 22.5122 6.88220   1
   4  -2  -3 33.9810 6.40134  -3
  -4   2   3 33.9810 6.40134   1
  -4   2  -2 61.2376 12.9623  -4
   4  -2  -3 61.2376 12.9623  -3
  -4   2  -2 61.2376 12.9623  -2
  -4   2   3 61.2376 12.9623   1
   3  -2   2 456.455 23.9973  -4
  -3   2   3 456.455 23.9973  -3
   3  -2   2 456.455 23.9973  -2
   3  -2  -3 456.455 23.9973   1
   3   2   2 421.364 23.5487  -4
  -3  -2   3 421.364 23.5487  -3
   3   2   2 421.364 23.5487  -2
   3   2  -3 421.364 23.5487   1
   2   2  -3 678.493 23.2677  -3
  -2  -2   3 678.493 23.2677   1
  -2   2   3 680.650 22.8596  -3
   2  -2  -3 680.650 22.8596   1
   2   2  -3 112.700 6.81483  -4
   2   2  -3 112.700 6.81483   2
   2   2  -3 102.465 10.1900  -4
   2   2  -3 102.465 10.1900   2
  -2   2   3 109.016 8.33526  -4
  -2   2   3 109.016 8.33526   2
   2  -2  -3 679.909 22.6841  -3
  -2   2   3 679.909 22.6841   1
  -2  -2   3 671.597 23.1459  -3
   2   2  -3 671.597 23.1459   1
  -2  -2   3 102.993 8.45934  -4
  -2  -2   3 102.993 8.45934   2
   2  -2  -3 115.268 6.75689  -4
   2  -2  -3 115.268 6.75689   2
  -1   2   3 980.574 29.6457  -4
  -1   2   3 980.574 29.6457   2
   1   2  -3 1015.82 30.0693  -4
   1   2  -3 1015.82 30.0693   2
   1   2  -3 6004.00 170.839  -3
  -1  -2   3 6004.00 170.839   1
  -1   2   3 6047.82 170.608  -3
   1  -2  -3 6047.82 170.608   1
  -1  -2   3 5995.69 170.938  -3
   1   2  -3 5995.69 170.938   1
   1  -2  -3 994.425 29.3911  -4
   1  -2  -3 994.425 29.3911   2
  -1  -2   3 1020.24 30.3062  -4
  -1  -2   3 1020.24 30.3062   2
   0  -2   3 2190.78 65.7458  -4
   0   2   3 2190.78 65.7458  -3
   0  -2   3 2190.78 65.7458  -2
   0  -2  -3 2190.78 65.7458   1
   0   2   3 2390.81 66.5239  -4
   0  -2   3 2390.81 66.5239  -3
   0   2   3 2390.81 66.5239  -2
   0   2  -3 2390.81 66.5239   1
   0   2   3 2217.65 66.2942  -4
   0  -2   3 2217.65 66.2942  -3
   0   2   3 2217.65 66.2942  -2
   0   2  -3 2217.65 66.2942   1
   1   2   3 52.4524 4.37444  -3
  -1  -2  -3 52.4524 4.37444   1
  -1   2  -3 55.0459 3.47937  -3
   1  -2   3 55.0459 3.47937   1
   1   2   3 15.2483 2.93518  -4
   1   2   3 15.2483 2.93518   2
  -1  -2  -3 7.80854 2.04782  -4
  -1  -2  -3 7.80854 2.04782   2
   1  -2   3 7.63186 2.71446  -4
   1  -2   3 7.63186 2.71446   2
  -1  -2  -3 54.9965 3.86119  -3
   1   2   3 54.9965 3.86119   1
   1  -2   3 53.8698 4.11161  -3
  -1   2  -3 53.8698 4.11161   1
   2   2   3 272.816 11.7938  -4
   2   2   3 272.816 11.7938   2
  -2   2  -3 266.103 11.4935  -4
  -2   2  -3 266.103 11.4935   2
  -2   2  -3 1537.37 45.3648  -3
   2  -2   3 1537.37 45.3648   1
   2   2   3 1472.72 46.9051  -3
  -2  -2  -3 1472.72 46.9051   1
  -2  -2  -3 1502.09 46.0260  -3
   2   2   3 1502.09 46.0260   1
  -2  -2  -3 1432.43 64.5262  -3
   2   2   3 1432.43 64.5262   1
   2  -2   3 1573.17 46.2859  -3
  -2   2  -3 1573.17 46.2859   1
  -2  -2  -3 266.930 12.1013  -4
  -2  -2  -3 266.930 12.1013   2
   2  -2   3 266.400 11.6652  -4
   2  -2   3 266.400 11.6652   2
   3  -2  -4 25.8483 13.9911  -4
  -3   2  -3 25.8483 13.9911  -3
   3  -2  -4 25.8483 13.9911  -2
   3  -2   3 25.8483 13.9911   1
   3   2  -4 22.8497 9.71110  -4
  -3  -2  -3 22.8497 9.71110  -3
   3   2  -4 22.8497 9.71110  -2
   3   2   3 22.8497 9.71110   1
  -3   2   4 28.9313 5.00032  -4
   3  -2   3 28.9313 5.00032  -3
  -3   2   4 28.9313 5.00032  -2
  -3   2  -3 28.9313 5.00032   1
  -4   2  -3 39.2485 10.3016  -4
  -4   2  -3 39.2485 10.3016   2
   4  -2   3 19.7628 4.64780  -3
  -4   2  -3 19.7628 4.64780   1
  -4   2   4 56.1133 13.7339  -4
   4  -2   3 56.1133 13.7339  -3
  -4   2   4 56.1133 13.7339  -2
  -4   2  -3 56.1133 13.7339   1
  -5  -2   5 379.478 16.4474  -4
   5   2   3 379.478 16.4474  -3
  -5  -2   5 379.478 16.4474  -2
  -5  -2  -3 379.478 16.4474   1
  -5   2   5 349.142 19.5413  -4
   5  -2   3 349.142 19.5413  -3
  -5   2   5 349.142 19.5413  -2
  -5   2  -3 349.142 19.5413   1
   6  -2  -5 30.2034 3.36017  -4
  -6   2  -3 30.2034 3.36017  -3
   6  -2  -5 30.2034 3.36017  -2
   6  -2   3 30.2034 3.36017   1
  -6  -2   5 33.9850 6.70732  -4
   6   2   3 33.9850 6.70732  -3
  -6  -2   5 33.9850 6.70732  -2
  -6  -2  -3 33.9850 6.70732   1
  -6   2   5 28.1483 6.52587  -4
   6  -2   3 28.1483 6.52587  -3
  -6   2   5 28.1483 6.52587  -2
  -6   2  -3 28.1483 6.52587   1
  -6   2   5 26.0376 3.70230  -4
   6  -2   3 26.0376 3.70230  -3
  -6   2   5 26.0376 3.70230  -2
  -6   2  -3 26.0376 3.70230   1
  -6   3  -1 75.7142 8.68689  -4
   6  -3  -3 75.7142 8.68689  -3
  -6   3  -1 75.7142 8.68689  -2
  -6   3   3 75.7142 8.68689   1
  -5   3  -1 299.784 14.4869  -4
   5  -3  -3 299.784 14.4869  -3
  -5   3  -1 299.784 14.4869  -2
  -5   3   3 299.784 14.4869   1
  -5   3  -1 317.103 18.1455  -4
   5  -3  -3 317.103 18.1455  -3
  -5   3  -1 317.103 18.1455  -2
  -5   3   3 317.103 18.1455   1
  -4   3   3 14.7840 3.91913  -4
  -4   3   3 14.7840 3.91913   2
  -4   3   3 23.9022 6.84473  -4
  -4   3   3 23.9022 6.84473   2
  -4   3   3 11.1154 5.37016  -4
  -4   3   3 11.1154 5.37016   2
  -4  -3  -2 80.1386 12.1547  -4
   4   3  -3 80.1386 12.1547  -3
  -4  -3  -2 80.1386 12.1547  -2
  -4  -3   3 80.1386 12.1547   1
   4  -3  -3 79.8093 6.98090  -3
  -4   3   3 79.8093 6.98090   1
   4  -3  -3 83.2521 8.47047  -3
  -4   3   3 83.2521 8.47047   1
  -4   3  -2 115.025 8.01531  -4
   4  -3  -3 115.025 8.01531  -3
  -4   3  -2 115.025 8.01531  -2
  -4   3   3 115.025 8.01531   1
  -3  -3  -2 335.038 19.3268  -4
   3   3  -3 335.038 19.3268  -3
  -3  -3  -2 335.038 19.3268  -2
  -3  -3   3 335.038 19.3268   1
   3  -3   2 356.645 24.5591  -4
  -3   3   3 356.645 24.5591  -3
   3  -3   2 356.645 24.5591  -2
   3  -3  -3 356.645 24.5591   1
  -3   3  -2 326.626 14.5402  -4
   3  -3  -3 326.626 14.5402  -3
  -3   3  -2 326.626 14.5402  -2
  -3   3   3 326.626 14.5402   1
  -3   3  -2 300.312 12.4874  -4
   3  -3  -3 300.312 12.4874  -3
  -3   3  -2 300.312 12.4874  -2
  -3   3   3 300.312 12.4874   1
  -3   3  -2 361.772 18.2129  -4
   3  -3  -3 361.772 18.2129  -3
  -3   3  -2 361.772 18.2129  -2
  -3   3   3 361.772 18.2129   1
  -3   3  -2 345.640 18.2820  -4
   3  -3  -3 345.640 18.2820  -3
  -3   3  -2 345.640 18.2820  -2
  -3   3   3 345.640 18.2820   1
   2   3  -3 949.015 32.3098  -3
  -2  -3   3 949.015 32.3098   1
  -2   3   3 986.151 30.9432  -3
   2  -3  -3 986.151 30.9432   1
   2   3  -3 174.760 11.0539  -4
   2   3  -3 174.760 11.0539   2
  -2   3   3 168.743 10.5889  -4
  -2   3   3 168.743 10.5889   2
   2   3  -3 168.218 9.72012  -4
   2   3  -3 168.218 9.72012   2
   2   3   2 1170.13 51.8172  -4
  -2  -3   3 1170.13 51.8172  -3
   2   3   2 1170.13 51.8172  -2
   2   3  -3 1170.13 51.8172   1
  -2  -3   3 955.096 32.1869  -3
   2   3  -3 955.096 32.1869   1
  -2  -3   3 160.463 12.9981  -4
  -2  -3   3 160.463 12.9981   2
   2  -3  -3 166.649 8.55919  -4
   2  -3  -3 166.649 8.55919   2
  -1   3   3 2136.22 61.5991  -3
   1  -3  -3 2136.22 61.5991   1
   1   3  -3 2154.59 62.0985  -3
  -1  -3   3 2154.59 62.0985   1
  -1   3   3 2173.53 61.5609  -3
   1  -3  -3 2173.53 61.5609   1
   1   3  -3 364.419 17.7003  -4
   1   3  -3 364.419 17.7003   2
   1   3  -3 382.822 12.5744  -4
   1   3  -3 382.822 12.5744   2
   1   3   3 1910.14 81.1894  -4
  -1  -3   3 1910.14 81.1894  -3
   1   3   3 1910.14 81.1894  -2
   1   3  -3 1910.14 81.1894   1
  -1  -3   3 2072.29 62.1866  -3
   1   3  -3 2072.29 62.1866   1
  -1  -3   3 331.507 14.0810  -4
  -1  -3   3 331.507 14.0810   2
   0  -3   3 1043.61 31.1646  -4
   0   3   3 1043.61 31.1646  -3
   0  -3   3 1043.61 31.1646  -2
   0  -3  -3 1043.61 31.1646   1
   1   3   3 77.9409 5.61549  -4
   1   3   3 77.9409 5.61549   2
   1   3   3 466.410 16.6413  -3
  -1  -3  -3 466.410 16.6413   1
   1  -3   3 85.5160 5.13210  -4
   1  -3   3 85.5160 5.13210   2
   1  -3   3 89.2552 4.99675  -4
   1  -3   3 89.2552 4.99675   2
  -1  -3  -3 90.1052 5.51867  -4
  -1  -3  -3 90.1052 5.51867   2
  -1  -3  -3 483.977 15.7852  -3
   1   3   3 483.977 15.7852   1
  -1  -3  -3 451.201 22.2638  -3
   1   3   3 451.201 22.2638   1
   2   3   3 58.3586 9.14736  -4
   2   3   3 58.3586 9.14736   2
  -2   3  -3 296.572 12.1389  -3
   2  -3   3 296.572 12.1389   1
   2   3   3 274.991 16.9039  -3
  -2  -3  -3 274.991 16.9039   1
   2  -3   3 55.7543 8.16934  -4
   2  -3   3 55.7543 8.16934   2
  -2  -3  -3 40.4165 6.96922  -4
  -2  -3  -3 40.4165 6.96922   2
   2  -3   3 301.627 14.4468  -3
  -2   3  -3 301.627 14.4468   1
  -2  -3  -3 294.528 13.8832  -3
   2   3   3 294.528 13.8832   1
   2   3  -4 338.510 19.4945  -4
  -2  -3  -3 338.510 19.4945  -3
   2   3  -4 338.510 19.4945  -2
   2   3   3 338.510 19.4945   1
  -3   3   4 349.908 14.4978  -4
   3  -3   3 349.908 14.4978  -3
  -3   3   4 349.908 14.4978  -2
  -3   3  -3 349.908 14.4978   1
  -3   3   4 333.288 17.5693  -4
   3  -3   3 333.288 17.5693  -3
  -3   3   4 333.288 17.5693  -2
  -3   3  -3 333.288 17.5693   1
   3   3  -4 287.787 14.4294  -4
  -3  -3  -3 287.787 14.4294  -3
   3   3  -4 287.787 14.4294  -2
   3   3   3 287.787 14.4294   1
  -3   3   4 322.622 18.4861  -4
   3  -3   3 322.622 18.4861  -3
  -3   3   4 322.622 18.4861  -2
  -3   3  -3 322.622 18.4861   1
   3   3  -4 310.963 18.1537  -4
  -3  -3  -3 310.963 18.1537  -3
   3   3  -4 310.963 18.1537  -2
   3   3   3 310.963 18.1537   1
  -4   3  -3 8.12240 4.48436  -4
  -4   3  -3 8.12240 4.48436   2
  -4  -3  -3 17.8704 12.6366  -3
   4   3   3 17.8704 12.6366   1
   4  -3   3 12.6051 5.81833  -3
  -4   3  -3 12.6051 5.81833   1
   4  -3   3 11.6005 4.61572  -3
  -4   3  -3 11.6005 4.61572   1
   4  -3   3 16.7269 8.66983  -3
  -4   3  -3 16.7269 8.66983   1
  -5  -3   5 62.1972 6.95619  -4
   5   3   3 62.1972 6.95619  -3
  -5  -3   5 62.1972 6.95619  -2
  -5  -3  -3 62.1972 6.95619   1
  -5  -3   5 62.1165 11.8590  -4
   5   3   3 62.1165 11.8590  -3
  -5  -3   5 62.1165 11.8590  -2
  -5  -3  -3 62.1165 11.8590   1
  -5   3   5 57.3857 6.22951  -4
   5  -3   3 57.3857 6.22951  -3
  -5   3   5 57.3857 6.22951  -2
  -5   3  -3 57.3857 6.22951   1
  -5   3   5 57.5039 10.1140  -4
   5  -3   3 57.5039 10.1140  -3
  -5   3   5 57.5039 10.1140  -2
  -5   3  -3 57.5039 10.1140   1
  -6  -3   5 31.0021 5.53468  -4
   6   3   3 31.0021 5.53468  -3
  -6  -3   5 31.0021 5.53468  -2
  -6  -3  -3 31.0021 5.53468   1
  -6   3   5 24.1742 3.32101  -4
   6  -3   3 24.1742 3.32101  -3
  -6   3   5 24.1742 3.32101  -2
  -6   3  -3 24.1742 3.32101   1
   6  -4   1 69.8911 3.49395  -4
  -6   4   3 69.8911 3.49395  -3
   6  -4   1 69.8911 3.49395  -2
   6  -4  -3 69.8911 3.49395   1
   4   4  -3 46.2954 12.0130  -4
   4   4  -3 46.2954 12.0130   2
  -4   4   3 51.1411 5.39507  -4
  -4   4   3 51.1411 5.39507   2
  -4  -4   3 236.230 19.2276  -3
   4   4  -3 236.230 19.2276   1
   4  -4  -3 227.887 11.4398  -3
  -4   4   3 227.887 11.4398   1
  -3   4  -2 26.1750 5.24278  -4
   3  -4  -3 26.1750 5.24278  -3
  -3   4  -2 26.1750 5.24278  -2
  -3   4   3 26.1750 5.24278   1
  -3   4  -2 41.6680 7.63956  -4
   3  -4  -3 41.6680 7.63956  -3
  -3   4  -2 41.6680 7.63956  -2
  -3   4   3 41.6680 7.63956   1
   3   4   2 33.5185 8.51803  -4
  -3  -4   3 33.5185 8.51803  -3
   3   4   2 33.5185 8.51803  -2
   3   4  -3 33.5185 8.51803   1
  -3   4  -2 30.9784 7.60869  -4
   3  -4  -3 30.9784 7.60869  -3
  -3   4  -2 30.9784 7.60869  -2
  -3   4   3 30.9784 7.60869   1
  -3   4  -2 30.7459 5.57284  -4
   3  -4  -3 30.7459 5.57284  -3
  -3   4  -2 30.7459 5.57284  -2
  -3   4   3 30.7459 5.57284   1
   2   4  -3 48.4282 11.7047  -4
   2   4  -3 48.4282 11.7047   2
   2   4  -3 246.922 18.6480  -3
  -2  -4   3 246.922 18.6480   1
  -2  -4   3 54.5152 17.5180  -4
  -2  -4   3 54.5152 17.5180   2
  -2  -4   3 225.391 17.4359  -3
   2   4  -3 225.391 17.4359   1
   1   4  -3 42.7431 6.02777  -4
   1   4  -3 42.7431 6.02777   2
   1   4  -3 44.2582 6.38810  -4
   1   4  -3 44.2582 6.38810   2
  -1  -4   3 153.392 8.72254  -3
   1   4  -3 153.392 8.72254   1
  -1  -4   3 36.9815 8.45735  -4
  -1  -4   3 36.9815 8.45735   2
   1   4   3 170.024 13.0317  -4
  -1  -4   3 170.024 13.0317  -3
   1   4   3 170.024 13.0317  -2
   1   4  -3 170.024 13.0317   1
   0   4   3 164.045 11.5502  -4
   0  -4   3 164.045 11.5502  -3
   0   4   3 164.045 11.5502  -2
   0   4  -3 164.045 11.5502   1
   0   4  -3 205.823 12.2234  -4
   0  -4  -3 205.823 12.2234  -3
   0   4  -3 205.823 12.2234  -2
   0   4   3 205.823 12.2234   1
   1   4   3 32.7267 6.58026  -4
   1   4   3 32.7267 6.58026   2
   1   4   3 114.890 10.1934  -3
  -1  -4  -3 114.890 10.1934   1
   1  -4   3 111.759 13.6341  -3
  -1   4  -3 111.759 13.6341   1
  -1  -4  -3 124.615 9.31966  -3
   1   4   3 124.615 9.31966   1
  -1  -4  -3 113.634 7.80405  -3
   1   4   3 113.634 7.80405   1
   2   4   3 6.05390 7.84843  -4
   2   4   3 6.05390 7.84843   2
   2  -4   3 29.7404 7.27571  -3
  -2   4  -3 29.7404 7.27571   1
  -2  -4  -3 35.9336 13.2835  -3
   2   4   3 35.9336 13.2835   1
  -2  -4  -3 6.38222 9.74217  -4
  -2  -4  -3 6.38222 9.74217   2
   2   4  -4 105.415 12.1286  -4
  -2  -4  -3 105.415 12.1286  -3
   2   4  -4 105.415 12.1286  -2
   2   4   3 105.415 12.1286   1
  -3   4   4 94.5723 9.00481  -4
   3  -4   3 94.5723 9.00481  -3
  -3   4   4 94.5723 9.00481  -2
  -3   4  -3 94.5723 9.00481   1
  -3   4   4 93.6075 11.9362  -4
   3  -4   3 93.6075 11.9362  -3
  -3   4   4 93.6075 11.9362  -2
  -3   4  -3 93.6075 11.9362   1
  -3   4   4 99.9843 7.15619  -4
   3  -4   3 99.9843 7.15619  -3
  -3   4   4 99.9843 7.15619  -2
  -3   4  -3 99.9843 7.15619   1
   3   4  -4 81.9060 9.95025  -4
  -3  -4  -3 81.9060 9.95025  -3
   3   4  -4 81.9060 9.95025  -2
   3   4   3 81.9060 9.95025   1
  -4   4  -3 9.92425 4.12714  -4
  -4   4  -3 9.92425 4.12714   2
  -4   4   4 78.5416 12.1034  -4
   4  -4   3 78.5416 12.1034  -3
  -4   4   4 78.5416 12.1034  -2
  -4   4  -3 78.5416 12.1034   1
  -4   4   4 96.2859 13.1674  -4
   4  -4   3 96.2859 13.1674  -3
  -4   4   4 96.2859 13.1674  -2
  -4   4  -3 96.2859 13.1674   1
  -4  -4  -3 29.4271 12.6699  -3
   4   4   3 29.4271 12.6699   1
   4  -4   3 19.3477 5.07601  -3
  -4   4  -3 19.3477 5.07601   1
  -5  -4   5 56.1276 7.23612  -4
   5   4   3 56.1276 7.23612  -3
  -5  -4   5 56.1276 7.23612  -2
  -5  -4  -3 56.1276 7.23612   1
  -5   4   5 56.6339 10.2986  -4
   5  -4   3 56.6339 10.2986  -3
  -5   4   5 56.6339 10.2986  -2
  -5   4  -3 56.6339 10.2986   1
  -6   4   5 83.1647 8.55830  -4
   6  -4   3 83.1647 8.55830  -3
  -6   4   5 83.1647 8.55830  -2
  -6   4  -3 83.1647 8.55830   1
   6  -5   1 40.8746 2.71766  -4
  -6   5   3 40.8746 2.71766  -3
   6  -5   1 40.8746 2.71766  -2
   6  -5  -3 40.8746 2.71766   1
  -6  -5  -1 39.3613 4.76774  -4
   6   5  -3 39.3613 4.76774  -3
  -6  -5  -1 39.3613 4.76774  -2
  -6  -5   3 39.3613 4.76774   1
  -6   5  -1 33.7707 3.94988  -4
   6  -5  -3 33.7707 3.94988  -3
  -6   5  -1 33.7707 3.94988  -2
  -6   5   3 33.7707 3.94988   1
  -5   5  -1 39.2232 6.31848  -4
   5  -5  -3 39.2232 6.31848  -3
  -5   5  -1 39.2232 6.31848  -2
  -5   5   3 39.2232 6.31848   1
  -5   5  -1 30.2224 6.98521  -4
   5  -5  -3 30.2224 6.98521  -3
  -5   5  -1 30.2224 6.98521  -2
  -5   5   3 30.2224 6.98521   1
   4   5  -3 51.1280 12.3250  -4
   4   5  -3 51.1280 12.3250   2
   4   5   2 293.333 25.8034  -4
  -4  -5   3 293.333 25.8034  -3
   4   5   2 293.333 25.8034  -2
   4   5  -3 293.333 25.8034   1
   4  -5  -3 204.075 10.0333  -3
  -4   5   3 204.075 10.0333   1
  -3   5  -2 80.4185 6.05357  -4
   3  -5  -3 80.4185 6.05357  -3
  -3   5  -2 80.4185 6.05357  -2
  -3   5   3 80.4185 6.05357   1
  -3   5  -2 94.8900 8.97115  -4
   3  -5  -3 94.8900 8.97115  -3
  -3   5  -2 94.8900 8.97115  -2
  -3   5   3 94.8900 8.97115   1
   3   5   2 85.2045 10.5032  -4
  -3  -5   3 85.2045 10.5032  -3
   3   5   2 85.2045 10.5032  -2
   3   5  -3 85.2045 10.5032   1
   2   5   2 45.4399 10.8240  -4
  -2  -5   3 45.4399 10.8240  -3
   2   5   2 45.4399 10.8240  -2
   2   5  -3 45.4399 10.8240   1
  -2   5  -2 39.1851 6.93827  -4
   2  -5  -3 39.1851 6.93827  -3
  -2   5  -2 39.1851 6.93827  -2
  -2   5   3 39.1851 6.93827   1
   1   5  -3 41.2297 5.59558  -4
   1   5  -3 41.2297 5.59558   2
  -1   5  -3 141.986 12.8465  -4
   1  -5  -3 141.986 12.8465  -3
  -1   5  -3 141.986 12.8465  -2
  -1   5   3 141.986 12.8465   1
   1   5   3 177.380 12.9780  -4
  -1  -5   3 177.380 12.9780  -3
   1   5   3 177.380 12.9780  -2
   1   5  -3 177.380 12.9780   1
   1  -5  -3 135.901 14.7136  -3
  -1   5   3 135.901 14.7136   1
   1  -5  -3 119.576 8.18637  -3
  -1   5   3 119.576 8.18637   1
   0   5  -3 378.832 19.1992  -4
   0  -5  -3 378.832 19.1992  -3
   0   5  -3 378.832 19.1992  -2
   0   5   3 378.832 19.1992   1
   0   5   3 341.407 18.5594  -4
   0  -5   3 341.407 18.5594  -3
   0   5   3 341.407 18.5594  -2
   0   5  -3 341.407 18.5594   1
  -1   5  -3 64.6346 5.41140  -4
  -1   5  -3 64.6346 5.41140   2
  -1   5  -3 68.0597 12.8603  -4
  -1   5  -3 68.0597 12.8603   2
  -1  -5  -3 341.031 15.5184  -3
   1   5   3 341.031 15.5184   1
   1   5  -3 385.266 20.4183  -4
  -1  -5  -3 385.266 20.4183  -3
   1   5  -3 385.266 20.4183  -2
   1   5   3 385.266 20.4183   1
  -1   5   3 361.601 24.0740  -4
   1  -5   3 361.601 24.0740  -3
  -1   5   3 361.601 24.0740  -2
  -1   5  -3 361.601 24.0740   1
   1   5  -3 304.137 19.2062  -4
  -1  -5  -3 304.137 19.2062  -3
   1   5  -3 304.137 19.2062  -2
   1   5   3 304.137 19.2062   1
  -2   5  -3 44.0251 7.16936  -3
   2  -5   3 44.0251 7.16936   1
   2   5  -4 43.4526 10.1285  -4
  -2  -5  -3 43.4526 10.1285  -3
   2   5  -4 43.4526 10.1285  -2
   2   5   3 43.4526 10.1285   1
  -2   5   4 65.0247 13.6020  -4
   2  -5   3 65.0247 13.6020  -3
  -2   5   4 65.0247 13.6020  -2
  -2   5  -3 65.0247 13.6020   1
  -2   5   4 72.8952 8.06765  -4
   2  -5   3 72.8952 8.06765  -3
  -2   5   4 72.8952 8.06765  -2
  -2   5  -3 72.8952 8.06765   1
  -3   5   4 36.2834 7.57706  -4
   3  -5   3 36.2834 7.57706  -3
  -3   5   4 36.2834 7.57706  -2
  -3   5  -3 36.2834 7.57706   1
  -3   5   4 37.2640 5.56246  -4
   3  -5   3 37.2640 5.56246  -3
  -3   5   4 37.2640 5.56246  -2
  -3   5  -3 37.2640 5.56246   1
   3   5  -4 28.4432 6.23570  -4
  -3  -5  -3 28.4432 6.23570  -3
   3   5  -4 28.4432 6.23570  -2
   3   5   3 28.4432 6.23570   1
   3   5  -4 43.5371 8.55906  -4
  -3  -5  -3 43.5371 8.55906  -3
   3   5  -4 43.5371 8.55906  -2
   3   5   3 43.5371 8.55906   1
  -4   5  -3 19.1745 5.14782  -4
  -4   5  -3 19.1745 5.14782   2
   4  -5  -4 73.5267 6.74318  -4
  -4   5  -3 73.5267 6.74318  -3
   4  -5  -4 73.5267 6.74318  -2
   4  -5   3 73.5267 6.74318   1
   4  -5   3 33.8558 8.85532  -3
  -4   5  -3 33.8558 8.85532   1
  -4  -5  -3 29.0680 13.3191  -3
   4   5   3 29.0680 13.3191   1
   4  -5   3 34.7386 5.27961  -3
  -4   5  -3 34.7386 5.27961   1
   5  -5  -5 41.2564 4.34632  -4
  -5   5  -3 41.2564 4.34632  -3
   5  -5  -5 41.2564 4.34632  -2
   5  -5   3 41.2564 4.34632   1
  -5   5   5 36.6099 5.20277  -4
   5  -5   3 36.6099 5.20277  -3
  -5   5   5 36.6099 5.20277  -2
  -5   5  -3 36.6099 5.20277   1
  -5   5   5 42.3271 9.46588  -4
   5  -5   3 42.3271 9.46588  -3
  -5   5   5 42.3271 9.46588  -2
  -5   5  -3 42.3271 9.46588   1
   5  -6   1 29.7541 4.37702  -4
  -5   6   3 29.7541 4.37702  -3
   5  -6   1 29.7541 4.37702  -2
   5  -6  -3 29.7541 4.37702   1
  -5   6  -1 38.4623 5.80835  -4
   5  -6  -3 38.4623 5.80835  -3
  -5   6  -1 38.4623 5.80835  -2
  -5   6   3 38.4623 5.80835   1
  -4   6   3 53.8424 6.38462  -4
  -4   6   3 53.8424 6.38462   2
   4   6  -3 219.503 13.1979  -3
  -4  -6   3 219.503 13.1979   1
   4  -6  -3 240.488 11.0123  -3
  -4   6   3 240.488 11.0123   1
   4   6   2 317.120 25.4209  -4
  -4  -6   3 317.120 25.4209  -3
   4   6   2 317.120 25.4209  -2
   4   6  -3 317.120 25.4209   1
  -4   6  -2 274.832 16.6870  -4
   4  -6  -3 274.832 16.6870  -3
  -4   6  -2 274.832 16.6870  -2
  -4   6   3 274.832 16.6870   1
  -3   6  -2 69.5003 9.38877  -4
   3  -6  -3 69.5003 9.38877  -3
  -3   6  -2 69.5003 9.38877  -2
  -3   6   3 69.5003 9.38877   1
  -3   6  -2 58.7193 6.06258  -4
   3  -6  -3 58.7193 6.06258  -3
  -3   6  -2 58.7193 6.06258  -2
  -3   6   3 58.7193 6.06258   1
   2   6   2 58.7674 11.4986  -4
  -2  -6   3 58.7674 11.4986  -3
   2   6   2 58.7674 11.4986  -2
   2   6  -3 58.7674 11.4986   1
  -1   6   3 14.3928 5.46769  -4
  -1   6   3 14.3928 5.46769   2
  -1   6   3 3.88628 9.25918  -4
  -1   6   3 3.88628 9.25918   2
   1   6  -3 18.9210 5.06209  -4
   1   6  -3 18.9210 5.06209   2
  -1   6  -3 49.1883 8.27125  -4
   1  -6  -3 49.1883 8.27125  -3
  -1   6  -3 49.1883 8.27125  -2
  -1   6   3 49.1883 8.27125   1
   1   6   3 62.1792 11.3519  -4
  -1  -6   3 62.1792 11.3519  -3
   1   6   3 62.1792 11.3519  -2
   1   6  -3 62.1792 11.3519   1
   1   6   3 44.0229 9.93131  -4
  -1  -6   3 44.0229 9.93131  -3
   1   6   3 44.0229 9.93131  -2
   1   6  -3 44.0229 9.93131   1
   1  -6  -3 19.9182 5.08725  -3
  -1   6   3 19.9182 5.08725   1
   1  -6  -3 16.9583 13.3761  -3
  -1   6   3 16.9583 13.3761   1
  -1  -6   3 40.9341 11.0688  -3
   1   6  -3 40.9341 11.0688   1
   0  -6  -3 388.165 21.0283  -4
   0   6  -3 388.165 21.0283  -3
   0  -6  -3 388.165 21.0283  -2
   0  -6   3 388.165 21.0283   1
   0   6  -3 409.696 17.0753  -4
   0  -6  -3 409.696 17.0753  -3
   0   6  -3 409.696 17.0753  -2
   0   6   3 409.696 17.0753   1
   0   6   3 385.118 17.6501  -4
   0  -6   3 385.118 17.6501  -3
   0   6   3 385.118 17.6501  -2
   0   6  -3 385.118 17.6501   1
   0   6   3 447.358 22.0297  -4
   0  -6   3 447.358 22.0297  -3
   0   6   3 447.358 22.0297  -2
   0   6  -3 447.358 22.0297   1
  -1   6  -3 44.9092 4.51125  -4
  -1   6  -3 44.9092 4.51125   2
   1   6   3 44.8585 8.88152  -4
   1   6   3 44.8585 8.88152   2
  -1   6  -3 47.3767 13.9471  -4
  -1   6  -3 47.3767 13.9471   2
   1   6  -3 327.016 19.3997  -4
  -1  -6  -3 327.016 19.3997  -3
   1   6  -3 327.016 19.3997  -2
   1   6   3 327.016 19.3997   1
   1   6  -3 270.291 17.0019  -4
  -1  -6  -3 270.291 17.0019  -3
   1   6  -3 270.291 17.0019  -2
   1   6   3 270.291 17.0019   1
  -1   6   3 259.681 19.3375  -4
   1  -6   3 259.681 19.3375  -3
  -1   6   3 259.681 19.3375  -2
  -1   6  -3 259.681 19.3375   1
   1  -6   3 279.675 17.6521  -3
  -1   6  -3 279.675 17.6521   1
  -1  -6  -3 270.045 13.2321  -3
   1   6   3 270.045 13.2321   1
   1  -6   3 264.695 12.6766  -3
  -1   6  -3 264.695 12.6766   1
   2   6  -4 667.634 34.3296  -4
  -2  -6  -3 667.634 34.3296  -3
   2   6  -4 667.634 34.3296  -2
   2   6   3 667.634 34.3296   1
   3  -6  -4 202.112 8.67179  -4
  -3   6  -3 202.112 8.67179  -3
   3  -6  -4 202.112 8.67179  -2
   3  -6   3 202.112 8.67179   1
  -3   6   4 196.525 10.1118  -4
   3  -6   3 196.525 10.1118  -3
  -3   6   4 196.525 10.1118  -2
  -3   6  -3 196.525 10.1118   1
  -3   6   4 197.943 13.1671  -4
   3  -6   3 197.943 13.1671  -3
  -3   6   4 197.943 13.1671  -2
  -3   6  -3 197.943 13.1671   1
   3   6  -4 155.871 10.5531  -4
  -3  -6  -3 155.871 10.5531  -3
   3   6  -4 155.871 10.5531  -2
   3   6   3 155.871 10.5531   1
   4   6  -4 104.286 20.6593  -4
  -4  -6  -3 104.286 20.6593  -3
   4   6  -4 104.286 20.6593  -2
   4   6   3 104.286 20.6593   1
   4  -6   3 89.8464 6.31728  -3
  -4   6  -3 89.8464 6.31728   1
   5  -6  -5 78.8031 5.00544  -4
  -5   6  -3 78.8031 5.00544  -3
   5  -6  -5 78.8031 5.00544  -2
   5  -6   3 78.8031 5.00544   1
  -5  -7  -1 37.2727 7.17415  -4
   5   7  -3 37.2727 7.17415  -3
  -5  -7  -1 37.2727 7.17415  -2
  -5  -7   3 37.2727 7.17415   1
  -5   7  -1 35.1019 3.99603  -4
   5  -7  -3 35.1019 3.99603  -3
  -5   7  -1 35.1019 3.99603  -2
  -5   7   3 35.1019 3.99603   1
  -5   7  -1 36.7208 4.90488  -4
   5  -7  -3 36.7208 4.90488  -3
  -5   7  -1 36.7208 4.90488  -2
  -5   7   3 36.7208 4.90488   1
  -4   7   3 4.69526 3.43710  -4
  -4   7   3 4.69526 3.43710   2
  -4   7  -2 17.6169 5.91190  -4
   4  -7  -3 17.6169 5.91190  -3
  -4   7  -2 17.6169 5.91190  -2
  -4   7   3 17.6169 5.91190   1
   3   7   2 54.2142 10.1919  -4
  -3  -7   3 54.2142 10.1919  -3
   3   7   2 54.2142 10.1919  -2
   3   7  -3 54.2142 10.1919   1
  -3   7  -2 62.7741 7.97077  -4
   3  -7  -3 62.7741 7.97077  -3
  -3   7  -2 62.7741 7.97077  -2
  -3   7   3 62.7741 7.97077   1
  -3   7  -2 58.3379 5.57189  -4
   3  -7  -3 58.3379 5.57189  -3
  -3   7  -2 58.3379 5.57189  -2
  -3   7   3 58.3379 5.57189   1
  -2   7  -2 163.260 10.0972  -4
   2  -7  -3 163.260 10.0972  -3
  -2   7  -2 163.260 10.0972  -2
  -2   7   3 163.260 10.0972   1
  -1   7  -2 103.286 12.0643  -4
  -1   7  -3 103.286 12.0643  -4
   1  -7  -3 103.286 12.0643  -3
  -1   7  -2 103.286 12.0643  -2
  -1   7  -3 103.286 12.0643  -2
  -1   7   3 103.286 12.0643   1
  -1   7  -3 62.5226 7.11413  -4
   1  -7  -3 62.5226 7.11413  -3
  -1   7  -3 62.5226 7.11413  -2
  -1   7   3 62.5226 7.11413   1
   1   7   3 55.7659 10.5274  -4
  -1  -7   3 55.7659 10.5274  -3
   1   7   3 55.7659 10.5274  -2
   1   7  -3 55.7659 10.5274   1
   1   7   3 62.7390 11.8477  -4
  -1  -7   3 62.7390 11.8477  -3
   1   7   3 62.7390 11.8477  -2
   1   7  -3 62.7390 11.8477   1
  -1  -7   3 42.1760 8.93516  -3
   1   7  -3 42.1760 8.93516   1
   0  -7  -3 53.3354 9.36158  -4
   0   7  -3 53.3354 9.36158  -3
   0  -7  -3 53.3354 9.36158  -2
   0  -7   3 53.3354 9.36158   1
   0   7  -3 48.5417 6.44139  -4
   0  -7  -3 48.5417 6.44139  -3
   0   7  -3 48.5417 6.44139  -2
   0   7   3 48.5417 6.44139   1
   0   7  -3 44.6415 5.93574  -4
   0  -7  -3 44.6415 5.93574  -3
   0   7  -3 44.6415 5.93574  -2
   0   7   3 44.6415 5.93574   1
   0   7   3 59.5064 9.86151  -4
   0  -7   3 59.5064 9.86151  -3
   0   7   3 59.5064 9.86151  -2
   0   7  -3 59.5064 9.86151   1
   0   7  -3 55.1794 10.1871  -4
   0  -7  -3 55.1794 10.1871  -3
   0   7  -3 55.1794 10.1871  -2
   0   7   3 55.1794 10.1871   1
   0   7   3 48.8039 8.27461  -4
   0  -7   3 48.8039 8.27461  -3
   0   7   3 48.8039 8.27461  -2
   0   7  -3 48.8039 8.27461   1
   1   7   3 30.9489 7.43679  -4
   1   7   3 30.9489 7.43679   2
   1   7  -3 179.534 11.6707  -4
  -1  -7  -3 179.534 11.6707  -3
   1   7  -3 179.534 11.6707  -2
   1   7   3 179.534 11.6707   1
   1   7  -3 172.638 16.2966  -4
  -1  -7  -3 172.638 16.2966  -3
   1   7  -3 172.638 16.2966  -2
   1   7   3 172.638 16.2966   1
  -1   7   3 169.536 11.6864  -4
   1  -7   3 169.536 11.6864  -3
  -1   7   3 169.536 11.6864  -2
  -1   7  -3 169.536 11.6864   1
   1   7  -3 145.670 12.0524  -4
  -1  -7  -3 145.670 12.0524  -3
   1   7  -3 145.670 12.0524  -2
   1   7   3 145.670 12.0524   1
  -1   7   3 156.282 14.2156  -4
   1  -7   3 156.282 14.2156  -3
  -1   7   3 156.282 14.2156  -2
  -1   7  -3 156.282 14.2156   1
  -2   7   4 200.630 15.6088  -4
   2  -7   3 200.630 15.6088  -3
  -2   7   4 200.630 15.6088  -2
  -2   7  -3 200.630 15.6088   1
  -2   7   4 225.686 12.2242  -4
   2  -7   3 225.686 12.2242  -3
  -2   7   4 225.686 12.2242  -2
  -2   7  -3 225.686 12.2242   1
   2   7  -4 186.308 12.8961  -4
  -2  -7  -3 186.308 12.8961  -3
   2   7  -4 186.308 12.8961  -2
   2   7   3 186.308 12.8961   1
  -3   7   4 121.488 8.14983  -4
   3  -7   3 121.488 8.14983  -3
  -3   7   4 121.488 8.14983  -2
  -3   7  -3 121.488 8.14983   1
   3   7  -4 119.692 11.8918  -4
  -3  -7  -3 119.692 11.8918  -3
   3   7  -4 119.692 11.8918  -2
   3   7   3 119.692 11.8918   1
   3   7  -4 94.9804 7.82943  -4
  -3  -7  -3 94.9804 7.82943  -3
   3   7  -4 94.9804 7.82943  -2
   3   7   3 94.9804 7.82943   1
  -3   7   4 107.533 10.2445  -4
   3  -7   3 107.533 10.2445  -3
  -3   7   4 107.533 10.2445  -2
  -3   7  -3 107.533 10.2445   1
  -4   7  -3 2.75155 3.12012  -4
  -4   7  -3 2.75155 3.12012   2
   4  -7  -4 36.4847 7.86231  -4
  -4   7  -3 36.4847 7.86231  -3
   4  -7  -4 36.4847 7.86231  -2
   4  -7   3 36.4847 7.86231   1
  -4   7   4 36.0414 9.80634  -4
   4  -7   3 36.0414 9.80634  -3
  -4   7   4 36.0414 9.80634  -2
  -4   7  -3 36.0414 9.80634   1
   4  -7   3 26.4000 4.31119  -3
  -4   7  -3 26.4000 4.31119   1
  -5  -7   5 51.6210 7.41859  -4
   5   7   3 51.6210 7.41859  -3
  -5  -7   5 51.6210 7.41859  -2
  -5  -7  -3 51.6210 7.41859   1
   5  -7  -5 44.0148 5.96279  -4
  -5   7  -3 44.0148 5.96279  -3
   5  -7  -5 44.0148 5.96279  -2
   5  -7   3 44.0148 5.96279   1
  -5   7  -3 8.56811 3.88126  -4
  -5   7  -3 8.56811 3.88126   2
  -5  -7  -3 16.7667 5.23343  -4
  -5  -7  -3 16.7667 5.23343   2
  -5   7   5 47.4618 4.45250  -4
   5  -7   3 47.4618 4.45250  -3
  -5   7   5 47.4618 4.45250  -2
  -5   7  -3 47.4618 4.45250   1
  -4   8   3 3.82709 2.54620  -4
  -4   8   3 3.82709 2.54620   2
  -4  -8  -2 12.2963 9.40147  -4
   4   8  -3 12.2963 9.40147  -3
  -4  -8  -2 12.2963 9.40147  -2
  -4  -8   3 12.2963 9.40147   1
  -3  -8  -2 79.3035 9.82215  -4
   3   8  -3 79.3035 9.82215  -3
  -3  -8  -2 79.3035 9.82215  -2
  -3  -8   3 79.3035 9.82215   1
  -3   8  -2 65.1604 5.58518  -4
   3  -8  -3 65.1604 5.58518  -3
  -3   8  -2 65.1604 5.58518  -2
  -3   8   3 65.1604 5.58518   1
   3   8   2 86.4483 11.2868  -4
  -3  -8   3 86.4483 11.2868  -3
   3   8   2 86.4483 11.2868  -2
   3   8  -3 86.4483 11.2868   1
  -3   8  -2 75.7430 7.72275  -4
   3  -8  -3 75.7430 7.72275  -3
  -3   8  -2 75.7430 7.72275  -2
  -3   8   3 75.7430 7.72275   1
  -2   8  -2 67.6635 7.45862  -4
   2  -8  -3 67.6635 7.45862  -3
  -2   8  -2 67.6635 7.45862  -2
  -2   8   3 67.6635 7.45862   1
   2   8   2 59.5508 13.7243  -4
  -2  -8   3 59.5508 13.7243  -3
   2   8   2 59.5508 13.7243  -2
   2   8  -3 59.5508 13.7243   1
  -1  -8   3 62.6767 10.2470  -3
   1   8  -3 62.6767 10.2470   1
   1   8   3 93.7933 14.4313  -4
  -1  -8   3 93.7933 14.4313  -3
   1   8   3 93.7933 14.4313  -2
   1   8  -3 93.7933 14.4313   1
   0  -8  -3 17.6216 9.11448  -4
   0   8  -3 17.6216 9.11448  -3
   0  -8  -3 17.6216 9.11448  -2
   0  -8   3 17.6216 9.11448   1
   0   8   3 15.2786 6.60345  -4
   0  -8   3 15.2786 6.60345  -3
   0   8   3 15.2786 6.60345  -2
   0   8  -3 15.2786 6.60345   1
   0   8  -3 19.1763 5.71555  -4
   0  -8  -3 19.1763 5.71555  -3
   0   8  -3 19.1763 5.71555  -2
   0   8   3 19.1763 5.71555   1
   0   8   3 9.97171 7.26285  -4
   0  -8   3 9.97171 7.26285  -3
   0   8   3 9.97171 7.26285  -2
   0   8  -3 9.97171 7.26285   1
   0   8   3 11.5579 9.05478  -4
   0  -8   3 11.5579 9.05478  -3
   0   8   3 11.5579 9.05478  -2
   0   8  -3 11.5579 9.05478   1
   0   8  -3 25.8145 12.1138  -4
   0  -8  -3 25.8145 12.1138  -3
   0   8  -3 25.8145 12.1138  -2
   0   8   3 25.8145 12.1138   1
   1  -8  -3 172.670 13.7918  -4
  -1   8  -3 172.670 13.7918  -3
   1  -8  -3 172.670 13.7918  -2
   1  -8   3 172.670 13.7918   1
   1   8   3 31.5300 8.02351  -4
   1   8   3 31.5300 8.02351   2
   1   8  -3 151.672 11.5773  -4
  -1  -8  -3 151.672 11.5773  -3
   1   8  -3 151.672 11.5773  -2
   1   8   3 151.672 11.5773   1
  -1   8   3 152.504 13.0051  -4
   1  -8   3 152.504 13.0051  -3
  -1   8   3 152.504 13.0051  -2
  -1   8  -3 152.504 13.0051   1
   1   8  -3 158.434 17.4332  -4
  -1  -8  -3 158.434 17.4332  -3
   1   8  -3 158.434 17.4332  -2
   1   8   3 158.434 17.4332   1
  -1   8   3 171.738 11.2133  -4
   1  -8   3 171.738 11.2133  -3
  -1   8   3 171.738 11.2133  -2
  -1   8  -3 171.738 11.2133   1
   2   8  -4 25.1903 7.85479  -4
  -2  -8  -3 25.1903 7.85479  -3
   2   8  -4 25.1903 7.85479  -2
   2   8   3 25.1903 7.85479   1
  -2   8   4 43.6395 7.26620  -4
   2  -8   3 43.6395 7.26620  -3
  -2   8   4 43.6395 7.26620  -2
  -2   8  -3 43.6395 7.26620   1
  -3   8   4 142.006 9.45721  -4
   3  -8   3 142.006 9.45721  -3
  -3   8   4 142.006 9.45721  -2
  -3   8  -3 142.006 9.45721   1
   3   8  -4 106.370 7.39733  -4
  -3  -8  -3 106.370 7.39733  -3
   3   8  -4 106.370 7.39733  -2
   3   8   3 106.370 7.39733   1
  -4   8  -3 3.20291 2.51920  -4
  -4   8  -3 3.20291 2.51920   2
  -3  -9  -2 52.2001 6.35797  -4
   3   9  -3 52.2001 6.35797  -3
  -3  -9  -2 52.2001 6.35797  -2
  -3  -9   3 52.2001 6.35797   1
   3   9   2 38.9430 10.2036  -4
  -3  -9   3 38.9430 10.2036  -3
   3   9   2 38.9430 10.2036  -2
   3   9  -3 38.9430 10.2036   1
  -3   9  -2 47.6527 4.15116  -4
   3  -9  -3 47.6527 4.15116  -3
  -3   9  -2 47.6527 4.15116  -2
  -3   9   3 47.6527 4.15116   1
   2  -9   2 60.2150 13.4965  -4
  -2   9   3 60.2150 13.4965  -3
   2  -9   2 60.2150 13.4965  -2
   2  -9  -3 60.2150 13.4965   1
   1   9  -3 36.0853 5.01678  -4
   1   9  -3 36.0853 5.01678   2
  -1   9   3 30.6734 4.66358  -4
  -1   9   3 30.6734 4.66358   2
   1   9   3 214.396 19.9470  -4
  -1  -9   3 214.396 19.9470  -3
   1   9   3 214.396 19.9470  -2
   1   9  -3 214.396 19.9470   1
   0   9   3 47.7096 16.7852  -4
   0  -9   3 47.7096 16.7852  -3
   0   9   3 47.7096 16.7852  -2
   0   9  -3 47.7096 16.7852   1
   0   9   3 16.8043 6.13341  -4
   0  -9   3 16.8043 6.13341  -3
   0   9   3 16.8043 6.13341  -2
   0   9  -3 16.8043 6.13341   1
   0   9   3 27.3639 6.72660  -4
   0  -9   3 27.3639 6.72660  -3
   0   9   3 27.3639 6.72660  -2
   0   9  -3 27.3639 6.72660   1
   0   9  -3 28.2975 16.1887  -4
   0  -9  -3 28.2975 16.1887  -3
   0   9  -3 28.2975 16.1887  -2
   0   9   3 28.2975 16.1887   1
   0   9  -3 23.6648 4.71557  -4
   0  -9  -3 23.6648 4.71557  -3
   0   9  -3 23.6648 4.71557  -2
   0   9   3 23.6648 4.71557   1
   1  -9  -3 120.545 12.7289  -4
  -1   9  -3 120.545 12.7289  -3
   1  -9  -3 120.545 12.7289  -2
   1  -9   3 120.545 12.7289   1
   1  -9   3 94.8626 7.85682  -3
  -1   9  -3 94.8626 7.85682   1
  -1  -9  -3 97.7540 7.32027  -3
   1   9   3 97.7540 7.32027   1
  -1   9   3 131.776 12.2384  -4
   1  -9   3 131.776 12.2384  -3
  -1   9   3 131.776 12.2384  -2
  -1   9  -3 131.776 12.2384   1
   1   9  -3 144.338 17.5670  -4
  -1  -9  -3 144.338 17.5670  -3
   1   9  -3 144.338 17.5670  -2
   1   9   3 144.338 17.5670   1
   2  -9  -4 -0.0868 7.57898  -4
  -2   9  -3 -0.0868 7.57898  -3
   2  -9  -4 -0.0868 7.57898  -2
   2  -9   3 -0.0868 7.57898   1
  -2   9   4 10.0257 5.99047  -4
   2  -9   3 10.0257 5.99047  -3
  -2   9   4 10.0257 5.99047  -2
  -2   9  -3 10.0257 5.99047   1
   2   9  -4 4.13628 4.65737  -4
  -2  -9  -3 4.13628 4.65737  -3
   2   9  -4 4.13628 4.65737  -2
   2   9   3 4.13628 4.65737   1
   3   9  -4 10.8718 8.91699  -4
  -3  -9  -3 10.8718 8.91699  -3
   3   9  -4 10.8718 8.91699  -2
   3   9   3 10.8718 8.91699   1
  -3   9   4 9.23506 3.34133  -4
   3  -9   3 9.23506 3.34133  -3
  -3   9   4 9.23506 3.34133  -2
  -3   9  -3 9.23506 3.34133   1
  -2 -10  -2 18.4102 7.67272  -4
   2  10  -3 18.4102 7.67272  -3
  -2 -10  -2 18.4102 7.67272  -2
  -2 -10   3 18.4102 7.67272   1
  -2  10   3 25.4420 4.20906  -4
  -2  10   3 25.4420 4.20906   2
  -1  10   3 5.21046 4.80736  -4
  -1  10   3 5.21046 4.80736   2
  -1  10   3 4.20262 4.20855  -4
  -1  10   3 4.20262 4.20855   2
   1  10  -3 8.11620 3.74551  -4
   1  10  -3 8.11620 3.74551   2
   0  10  -3 30.6041 5.19822  -4
   0 -10  -3 30.6041 5.19822  -3
   0  10  -3 30.6041 5.19822  -2
   0  10   3 30.6041 5.19822   1
  -1 -10  -3 23.2419 4.29233  -3
   1  10   3 23.2419 4.29233   1
   1 -10   3 17.6290 5.75291  -3
  -1  10  -3 17.6290 5.75291   1
   1 -10   3 17.8823 6.93300  -3
  -1  10  -3 17.8823 6.93300   1
   2 -10   3 10.7360 4.68304  -3
  -2  10  -3 10.7360 4.68304   1
  -6   0  -2 5.83368 4.57873  -4
   6   0  -4 5.83368 4.57873  -3
  -6   0  -2 5.83368 4.57873  -2
  -6   0   4 5.83368 4.57873   1
  -5   0  -2 138.844 8.56089  -4
   5   0  -4 138.844 8.56089  -3
  -5   0  -2 138.844 8.56089  -2
  -5   0   4 138.844 8.56089   1
  -5   0  -2 143.482 16.9696  -4
   5   0  -4 143.482 16.9696  -3
  -5   0  -2 143.482 16.9696  -2
  -5   0   4 143.482 16.9696   1
   4   0  -4 13.4525 4.09538  -3
  -4   0   4 13.4525 4.09538   1
   4   0  -4 5.61254 6.33962  -3
  -4   0   4 5.61254 6.33962   1
  -4   0   4 5.49469 2.94805  -4
  -4   0   4 5.49469 2.94805   2
  -4   0  -3 45.2014 10.8309  -4
   4   0  -4 45.2014 10.8309  -3
  -4   0  -3 45.2014 10.8309  -2
  -4   0   4 45.2014 10.8309   1
   3   0   3 1388.07 46.0796  -4
  -3   0   4 1388.07 46.0796  -3
   3   0   3 1388.07 46.0796  -2
   3   0  -4 1388.07 46.0796   1
   2   0  -4 25.3008 3.91043  -4
   2   0  -4 25.3008 3.91043   2
  -2   0   4 24.6565 5.09288  -4
  -2   0   4 24.6565 5.09288   2
   2   0  -4 147.040 7.82578  -3
  -2   0   4 147.040 7.82578   1
  -2   0   4 127.884 10.6690  -3
   2   0  -4 127.884 10.6690   1
   1   0  -4 202.801 8.02073  -4
   1   0  -4 202.801 8.02073   2
  -1   0   4 210.917 7.80624  -4
  -1   0   4 210.917 7.80624   2
   1   0  -4 1283.21 38.1078  -3
  -1   0   4 1283.21 38.1078   1
  -1   0   4 1293.67 38.2649  -3
   1   0  -4 1293.67 38.2649   1
   0   0   4 3.66934 1.32725  -4
   0   0   4 3.66934 1.32725  -3
   0   0   4 3.66934 1.32725  -2
   0   0  -4 3.66934 1.32725   1
   1   0   4 918.042 27.5223  -3
  -1   0  -4 918.042 27.5223   1
  -1   0  -4 881.881 27.1745  -3
   1   0   4 881.881 27.1745   1
   1   0   4 162.914 6.80665  -4
   1   0   4 162.914 6.80665   2
   2   0   4 234.566 10.2179  -4
   2   0   4 234.566 10.2179   2
  -2   0  -4 233.315 10.2224  -4
  -2   0  -4 233.315 10.2224   2
   2   0   4 1346.33 41.4713  -3
  -2   0  -4 1346.33 41.4713   1
  -2   0  -4 1305.13 40.5578  -3
   2   0   4 1305.13 40.5578   1
   3   0  -5 52.7816 10.3875  -4
  -3   0  -4 52.7816 10.3875  -3
   3   0  -5 52.7816 10.3875  -2
   3   0   4 52.7816 10.3875   1
   4   0   4 42.6666 5.58203  -3
  -4   0  -4 42.6666 5.58203   1
  -4   0  -4 16.9694 8.48916  -4
  -4   0  -4 16.9694 8.48916   2
  -4   0   5 56.4253 13.1777  -4
   4   0   4 56.4253 13.1777  -3
  -4   0   5 56.4253 13.1777  -2
  -4   0  -4 56.4253 13.1777   1
   5   0  -6 620.670 20.9413  -4
  -5   0  -4 620.670 20.9413  -3
   5   0  -6 620.670 20.9413  -2
   5   0   4 620.670 20.9413   1
  -5   0   6 630.118 30.3251  -4
   5   0   4 630.118 30.3251  -3
  -5   0   6 630.118 30.3251  -2
  -5   0  -4 630.118 30.3251   1
  -5   0   6 620.334 25.0585  -4
   5   0   4 620.334 25.0585  -3
  -5   0   6 620.334 25.0585  -2
  -5   0  -4 620.334 25.0585   1
  -6   0   6 41.3738 4.06849  -4
   6   0   4 41.3738 4.06849  -3
  -6   0   6 41.3738 4.06849  -2
  -6   0  -4 41.3738 4.06849   1
  -6   0   6 43.9660 7.10915  -4
   6   0   4 43.9660 7.10915  -3
  -6   0   6 43.9660 7.10915  -2
  -6   0  -4 43.9660 7.10915   1
   6   0  -6 39.4858 4.32999  -4
  -6   0  -4 39.4858 4.32999  -3
   6   0  -6 39.4858 4.32999  -2
   6   0   4 39.4858 4.32999   1
  -5   1  -2 45.8453 5.79727  -4
   5  -1  -4 45.8453 5.79727  -3
  -5   1  -2 45.8453 5.79727  -2
  -5   1   4 45.8453 5.79727   1
  -5   1  -2 54.3897 13.3196  -4
   5  -1  -4 54.3897 13.3196  -3
  -5   1  -2 54.3897 13.3196  -2
  -5   1   4 54.3897 13.3196   1
  -4  -1  -3 202.543 16.1292  -4
   4   1  -4 202.543 16.1292  -3
  -4  -1  -3 202.543 16.1292  -2
  -4  -1   4 202.543 16.1292   1
  -4   1   4 29.5792 4.70040  -4
  -4   1   4 29.5792 4.70040   2
   4   1  -4 202.930 10.4922  -3
  -4  -1   4 202.930 10.4922   1
   4   1  -4 207.369 16.5040  -3
  -4  -1   4 207.369 16.5040   1
  -4  -1   4 41.1013 4.46918  -4
  -4  -1   4 41.1013 4.46918   2
  -4   1  -3 226.525 15.3833  -4
   4  -1  -4 226.525 15.3833  -3
  -4   1  -3 226.525 15.3833  -2
  -4   1   4 226.525 15.3833   1
  -4   1  -3 239.483 18.4368  -4
   4  -1  -4 239.483 18.4368  -3
  -4   1  -3 239.483 18.4368  -2
  -4   1   4 239.483 18.4368   1
  -4   1  -3 233.415 11.4394  -4
   4  -1  -4 233.415 11.4394  -3
  -4   1  -3 233.415 11.4394  -2
  -4   1   4 233.415 11.4394   1
   4  -1  -4 193.303 14.6033  -3
  -4   1   4 193.303 14.6033   1
   3  -1   3 363.657 18.9517  -4
  -3   1   4 363.657 18.9517  -3
   3  -1   3 363.657 18.9517  -2
   3  -1  -4 363.657 18.9517   1
   3   1   3 334.562 17.8008  -4
  -3  -1   4 334.562 17.8008  -3
   3   1   3 334.562 17.8008  -2
   3   1  -4 334.562 17.8008   1
  -2   1   4 558.987 19.5103  -3
   2  -1  -4 558.987 19.5103   1
   2   1  -4 543.646 19.5152  -3
  -2  -1   4 543.646 19.5152   1
   2   1  -4 85.5250 5.80475  -4
   2   1  -4 85.5250 5.80475   2
  -2   1   4 84.5494 7.22201  -4
  -2   1   4 84.5494 7.22201   2
  -2  -1   4 567.271 19.6763  -3
   2   1  -4 567.271 19.6763   1
   2  -1  -4 562.502 19.3990  -3
  -2   1   4 562.502 19.3990   1
   2  -1  -4 103.478 5.87072  -4
   2  -1  -4 103.478 5.87072   2
  -2  -1   4 101.854 7.31013  -4
  -2  -1   4 101.854 7.31013   2
   1   1  -4 475.482 15.5527  -4
   1   1  -4 475.482 15.5527   2
  -1   1   4 477.956 15.4357  -4
  -1   1   4 477.956 15.4357   2
   1   1  -4 2929.56 85.0249  -3
  -1  -1   4 2929.56 85.0249   1
  -1   1   4 2981.99 85.0374  -3
   1  -1  -4 2981.99 85.0374   1
   1  -1  -4 486.220 15.2803  -4
   1  -1  -4 486.220 15.2803   2
  -1  -1   4 495.790 15.7772  -4
  -1  -1   4 495.790 15.7772   2
   0  -1   4 229.822 8.38290  -4
   0   1   4 229.822 8.38290  -3
   0  -1   4 229.822 8.38290  -2
   0  -1  -4 229.822 8.38290   1
   0   1  -4 233.932 8.53326  -4
   0  -1  -4 233.932 8.53326  -3
   0   1  -4 233.932 8.53326  -2
   0   1   4 233.932 8.53326   1
   0   1   4 252.738 8.52441  -4
   0  -1   4 252.738 8.52441  -3
   0   1   4 252.738 8.52441  -2
   0   1  -4 252.738 8.52441   1
   1   1   4 264.252 9.45269  -4
   1   1   4 264.252 9.45269   2
  -1   1  -4 1428.75 43.2472  -3
   1  -1   4 1428.75 43.2472   1
   1   1   4 1478.27 44.1874  -3
  -1  -1  -4 1478.27 44.1874   1
  -1  -1  -4 1487.96 43.5994  -3
   1   1   4 1487.96 43.5994   1
   1  -1   4 1515.74 43.6330  -3
  -1   1  -4 1515.74 43.6330   1
  -1  -1  -4 249.402 9.17808  -4
  -1  -1  -4 249.402 9.17808   2
   1  -1   4 250.336 9.28806  -4
   1  -1   4 250.336 9.28806   2
  -2   1  -4 8.63521 3.20641  -4
  -2   1  -4 8.63521 3.20641   2
   2   1   4 6.47085 3.04882  -4
   2   1   4 6.47085 3.04882   2
   2   1   4 43.9684 7.23832  -3
  -2  -1  -4 43.9684 7.23832   1
  -2   1  -4 40.6164 6.64838  -3
   2  -1   4 40.6164 6.64838   1
  -2  -1  -4 53.9535 5.08792  -3
   2   1   4 53.9535 5.08792   1
   2  -1   4 41.4145 7.25524  -3
  -2   1  -4 41.4145 7.25524   1
  -2  -1  -4 8.88335 3.00002  -4
  -2  -1  -4 8.88335 3.00002   2
   2  -1   4 16.3153 4.60676  -4
   2  -1   4 16.3153 4.60676   2
   3  -1  -5 334.843 18.2799  -4
  -3   1  -4 334.843 18.2799  -3
   3  -1  -5 334.843 18.2799  -2
   3  -1   4 334.843 18.2799   1
   3   1  -5 291.270 19.6036  -4
  -3  -1  -4 291.270 19.6036  -3
   3   1  -5 291.270 19.6036  -2
   3   1   4 291.270 19.6036   1
  -4  -1   5 26.4948 13.2828  -4
   4   1   4 26.4948 13.2828  -3
  -4  -1   5 26.4948 13.2828  -2
  -4  -1  -4 26.4948 13.2828   1
  -4  -1  -4 2.07037 7.04024  -4
  -4  -1  -4 2.07037 7.04024   2
   4  -1   4 17.6830 4.80395  -3
  -4   1  -4 17.6830 4.80395   1
  -4   1   5 43.0195 13.0712  -4
   4  -1   4 43.0195 13.0712  -3
  -4   1   5 43.0195 13.0712  -2
  -4   1  -4 43.0195 13.0712   1
  -5  -1   6 253.098 12.9545  -4
   5   1   4 253.098 12.9545  -3
  -5  -1   6 253.098 12.9545  -2
  -5  -1  -4 253.098 12.9545   1
   5  -1  -6 250.488 10.5818  -4
  -5   1  -4 250.488 10.5818  -3
   5  -1  -6 250.488 10.5818  -2
   5  -1   4 250.488 10.5818   1
  -5  -1   6 238.018 17.6502  -4
   5   1   4 238.018 17.6502  -3
  -5  -1   6 238.018 17.6502  -2
  -5  -1  -4 238.018 17.6502   1
   5   1  -6 252.142 11.9442  -4
  -5  -1  -4 252.142 11.9442  -3
   5   1  -6 252.142 11.9442  -2
   5   1   4 252.142 11.9442   1
  -5   1   6 257.207 17.2413  -4
   5  -1   4 257.207 17.2413  -3
  -5   1   6 257.207 17.2413  -2
  -5   1  -4 257.207 17.2413   1
  -6  -1   6 5.19247 6.51466  -4
   6   1   4 5.19247 6.51466  -3
  -6  -1   6 5.19247 6.51466  -2
  -6  -1  -4 5.19247 6.51466   1
  -6  -1   6 9.28851 3.63048  -4
   6   1   4 9.28851 3.63048  -3
  -6  -1   6 9.28851 3.63048  -2
  -6  -1  -4 9.28851 3.63048   1
   6  -1  -6 4.25167 3.30702  -4
  -6   1  -4 4.25167 3.30702  -3
   6  -1  -6 4.25167 3.30702  -2
   6  -1   4 4.25167 3.30702   1
  -6   1   6 15.4229 7.14496  -4
   6  -1   4 15.4229 7.14496  -3
  -6   1   6 15.4229 7.14496  -2
  -6   1  -4 15.4229 7.14496   1
  -6   1   6 3.57429 2.88305  -4
   6  -1   4 3.57429 2.88305  -3
  -6   1   6 3.57429 2.88305  -2
  -6   1  -4 3.57429 2.88305   1
  -6   2  -2 32.4626 8.74603  -4
   6  -2  -4 32.4626 8.74603  -3
  -6   2  -2 32.4626 8.74603  -2
  -6   2   4 32.4626 8.74603   1
  -5  -2  -2 59.3201 9.85080  -4
   5   2  -4 59.3201 9.85080  -3
  -5  -2  -2 59.3201 9.85080  -2
  -5  -2   4 59.3201 9.85080   1
  -5   2  -2 57.6233 8.42238  -4
   5  -2  -4 57.6233 8.42238  -3
  -5   2  -2 57.6233 8.42238  -2
  -5   2   4 57.6233 8.42238   1
  -5   2  -2 81.6053 12.3536  -4
   5  -2  -4 81.6053 12.3536  -3
  -5   2  -2 81.6053 12.3536  -2
  -5   2   4 81.6053 12.3536   1
  -5   2  -2 70.2283 9.24887  -4
   5  -2  -4 70.2283 9.24887  -3
  -5   2  -2 70.2283 9.24887  -2
  -5   2   4 70.2283 9.24887   1
  -4   2   4 37.0391 9.14781  -4
  -4   2   4 37.0391 9.14781   2
  -4  -2  -3 198.475 14.0497  -4
   4   2  -4 198.475 14.0497  -3
  -4  -2  -3 198.475 14.0497  -2
  -4  -2   4 198.475 14.0497   1
   4  -2  -4 181.636 10.9136  -3
  -4   2   4 181.636 10.9136   1
   4  -2  -4 180.342 12.6336  -3
  -4   2   4 180.342 12.6336   1
   3  -2   3 29.1853 15.7179  -4
  -3   2   4 29.1853 15.7179  -3
   3  -2   3 29.1853 15.7179  -2
   3  -2  -4 29.1853 15.7179   1
   3   2   3 9.93261 11.9658  -4
  -3  -2   4 9.93261 11.9658  -3
   3   2   3 9.93261 11.9658  -2
   3   2  -4 9.93261 11.9658   1
  -3   2  -3 34.4830 7.50922  -4
   3  -2  -4 34.4830 7.50922  -3
  -3   2  -3 34.4830 7.50922  -2
  -3   2   4 34.4830 7.50922   1
  -3   2  -3 24.8035 4.71070  -4
   3  -2  -4 24.8035 4.71070  -3
  -3   2  -3 24.8035 4.71070  -2
  -3   2   4 24.8035 4.71070   1
  -3   2  -3 29.6178 9.49529  -4
   3  -2  -4 29.6178 9.49529  -3
  -3   2  -3 29.6178 9.49529  -2
  -3   2   4 29.6178 9.49529   1
  -2   2   4 1037.41 32.6804  -3
   2  -2  -4 1037.41 32.6804   1
   2   2  -4 980.328 33.0651  -3
  -2  -2   4 980.328 33.0651   1
  -2   2   4 173.669 10.2081  -4
  -2   2   4 173.669 10.2081   2
   2   2  -4 183.764 8.91743  -4
   2   2  -4 183.764 8.91743   2
   2   2  -4 173.045 11.3040  -4
   2   2  -4 173.045 11.3040   2
  -2  -2   4 161.963 10.0793  -4
  -2  -2   4 161.963 10.0793   2
   2  -2  -4 182.481 8.64755  -4
   2  -2  -4 182.481 8.64755   2
  -2  -2   4 1034.80 33.3258  -3
   2   2  -4 1034.80 33.3258   1
   2  -2  -4 1037.60 32.4501  -3
  -2   2   4 1037.60 32.4501   1
   1   2  -4 276.311 9.67095  -3
  -1  -2   4 276.311 9.67095   1
  -1   2   4 235.063 9.29628  -3
   1  -2  -4 235.063 9.29628   1
  -1   2   4 41.4322 3.89571  -4
  -1   2   4 41.4322 3.89571   2
   1   2  -4 35.6626 3.50396  -4
   1   2  -4 35.6626 3.50396   2
  -1  -2   4 254.974 9.67299  -3
   1   2  -4 254.974 9.67299   1
  -1  -2   4 44.5004 3.98723  -4
  -1  -2   4 44.5004 3.98723   2
   1  -2  -4 46.5708 3.22403  -4
   1  -2  -4 46.5708 3.22403   2
   0  -2   4 5662.22 160.064  -4
   0   2   4 5662.22 160.064  -3
   0  -2   4 5662.22 160.064  -2
   0  -2  -4 5662.22 160.064   1
   0   2   4 5565.11 160.561  -4
   0  -2   4 5565.11 160.561  -3
   0   2   4 5565.11 160.561  -2
   0   2  -4 5565.11 160.561   1
   0   2   4 5541.95 160.331  -4
   0  -2   4 5541.95 160.331  -3
   0   2   4 5541.95 160.331  -2
   0   2  -4 5541.95 160.331   1
   1   2   4 327.869 12.2502  -3
  -1  -2  -4 327.869 12.2502   1
  -1   2  -4 350.705 11.4722  -3
   1  -2   4 350.705 11.4722   1
   1   2   4 59.4726 4.33528  -4
   1   2   4 59.4726 4.33528   2
   1  -2   4 52.9238 4.08170  -4
   1  -2   4 52.9238 4.08170   2
   1  -2   4 337.024 11.7140  -3
  -1   2  -4 337.024 11.7140   1
  -1  -2  -4 319.405 11.7841  -3
   1   2   4 319.405 11.7841   1
   2   2   4 183.032 9.92532  -4
   2   2   4 183.032 9.92532   2
  -2   2  -4 1084.86 33.5831  -3
   2  -2   4 1084.86 33.5831   1
   2   2   4 1055.98 35.4032  -3
  -2  -2  -4 1055.98 35.4032   1
  -2  -2  -4 1050.22 47.1816  -3
   2   2   4 1050.22 47.1816   1
  -2  -2  -4 1080.16 34.3394  -3
   2   2   4 1080.16 34.3394   1
   2  -2   4 1101.60 35.0523  -3
  -2   2  -4 1101.60 35.0523   1
  -2  -2  -4 181.620 10.5197  -4
  -2  -2  -4 181.620 10.5197   2
   2  -2   4 187.445 9.81175  -4
   2  -2   4 187.445 9.81175   2
  -3  -2   5 666.085 32.8058  -4
   3   2   4 666.085 32.8058  -3
  -3  -2   5 666.085 32.8058  -2
  -3  -2  -4 666.085 32.8058   1
   3  -2  -5 706.049 28.6020  -4
  -3   2  -4 706.049 28.6020  -3
   3  -2  -5 706.049 28.6020  -2
   3  -2   4 706.049 28.6020   1
  -3   2   5 779.456 27.6229  -4
   3  -2   4 779.456 27.6229  -3
  -3   2   5 779.456 27.6229  -2
  -3   2  -4 779.456 27.6229   1
   3   2  -5 637.758 27.1090  -4
  -3  -2  -4 637.758 27.1090  -3
   3   2  -5 637.758 27.1090  -2
   3   2   4 637.758 27.1090   1
   3   2  -5 760.633 33.6500  -4
  -3  -2  -4 760.633 33.6500  -3
   3   2  -5 760.633 33.6500  -2
   3   2   4 760.633 33.6500   1
   4  -2   4 48.6059 5.38352  -3
  -4   2  -4 48.6059 5.38352   1
   4  -2   4 54.5709 11.5917  -3
  -4   2  -4 54.5709 11.5917   1
  -4  -2  -4 11.3524 8.30859  -4
  -4  -2  -4 11.3524 8.30859   2
   5  -2  -6 70.7405 5.73860  -4
  -5   2  -4 70.7405 5.73860  -3
   5  -2  -6 70.7405 5.73860  -2
   5  -2   4 70.7405 5.73860   1
  -5  -2   6 84.0928 7.61573  -4
   5   2   4 84.0928 7.61573  -3
  -5  -2   6 84.0928 7.61573  -2
  -5  -2  -4 84.0928 7.61573   1
  -5  -2   6 75.6820 12.5983  -4
   5   2   4 75.6820 12.5983  -3
  -5  -2   6 75.6820 12.5983  -2
  -5  -2  -4 75.6820 12.5983   1
  -5   2   6 63.7899 10.5988  -4
   5  -2   4 63.7899 10.5988  -3
  -5   2   6 63.7899 10.5988  -2
  -5   2  -4 63.7899 10.5988   1
  -6  -2   6 19.6161 6.53374  -4
   6   2   4 19.6161 6.53374  -3
  -6  -2   6 19.6161 6.53374  -2
  -6  -2  -4 19.6161 6.53374   1
  -6  -2   6 18.3070 3.52692  -4
   6   2   4 18.3070 3.52692  -3
  -6  -2   6 18.3070 3.52692  -2
  -6  -2  -4 18.3070 3.52692   1
  -6   2   6 12.4650 6.54211  -4
   6  -2   4 12.4650 6.54211  -3
  -6   2   6 12.4650 6.54211  -2
  -6   2  -4 12.4650 6.54211   1
  -6   3  -2 20.6225 6.58523  -4
   6  -3  -4 20.6225 6.58523  -3
  -6   3  -2 20.6225 6.58523  -2
  -6   3   4 20.6225 6.58523   1
  -5   3  -2 201.407 11.8447  -4
   5  -3  -4 201.407 11.8447  -3
  -5   3  -2 201.407 11.8447  -2
  -5   3   4 201.407 11.8447   1
  -5   3  -2 209.381 14.2347  -4
   5  -3  -4 209.381 14.2347  -3
  -5   3  -2 209.381 14.2347  -2
  -5   3   4 209.381 14.2347   1
  -5   3  -2 199.467 13.5905  -4
   5  -3  -4 199.467 13.5905  -3
  -5   3  -2 199.467 13.5905  -2
  -5   3   4 199.467 13.5905   1
  -4  -3  -3 55.7793 13.5492  -4
   4   3  -4 55.7793 13.5492  -3
  -4  -3  -3 55.7793 13.5492  -2
  -4  -3   4 55.7793 13.5492   1
  -4   3   4 9.84631 3.89218  -4
  -4   3   4 9.84631 3.89218   2
   4   3  -4 19.7752 14.8633  -4
   4   3  -4 19.7752 14.8633   2
  -4   3   4 15.3529 7.08147  -4
  -4   3   4 15.3529 7.08147   2
  -4   3   4 8.73555 5.02514  -4
  -4   3   4 8.73555 5.02514   2
  -4   3  -3 64.8418 11.0007  -4
   4  -3  -4 64.8418 11.0007  -3
  -4   3  -3 64.8418 11.0007  -2
  -4   3   4 64.8418 11.0007   1
  -4   3  -3 64.4967 11.2725  -4
   4  -3  -4 64.4967 11.2725  -3
  -4   3  -3 64.4967 11.2725  -2
  -4   3   4 64.4967 11.2725   1
  -4   3  -3 64.8647 7.38261  -4
   4  -3  -4 64.8647 7.38261  -3
  -4   3  -3 64.8647 7.38261  -2
  -4   3   4 64.8647 7.38261   1
   4  -3  -4 52.2560 7.17636  -3
  -4   3   4 52.2560 7.17636   1
  -3  -3  -3 79.1870 10.3194  -4
   3   3  -4 79.1870 10.3194  -3
  -3  -3  -3 79.1870 10.3194  -2
  -3  -3   4 79.1870 10.3194   1
  -3   3  -3 93.4590 9.64554  -4
   3  -3  -4 93.4590 9.64554  -3
  -3   3  -3 93.4590 9.64554  -2
  -3   3   4 93.4590 9.64554   1
  -3   3  -3 78.4963 6.10578  -4
   3  -3  -4 78.4963 6.10578  -3
  -3   3  -3 78.4963 6.10578  -2
  -3   3   4 78.4963 6.10578   1
  -3   3  -3 84.2981 7.46310  -4
   3  -3  -4 84.2981 7.46310  -3
  -3   3  -3 84.2981 7.46310  -2
  -3   3   4 84.2981 7.46310   1
  -3   3  -3 83.1452 8.81778  -4
   3  -3  -4 83.1452 8.81778  -3
  -3   3  -3 83.1452 8.81778  -2
  -3   3   4 83.1452 8.81778   1
   2   3  -4 480.326 20.4777  -3
  -2  -3   4 480.326 20.4777   1
  -2   3   4 479.750 18.7156  -3
   2  -3  -4 479.750 18.7156   1
   2   3  -4 85.3413 8.48829  -4
   2   3  -4 85.3413 8.48829   2
  -2   3   4 88.2666 10.1243  -4
  -2   3   4 88.2666 10.1243   2
  -2  -3   4 86.8461 13.0768  -4
  -2  -3   4 86.8461 13.0768   2
   2  -3  -4 89.7515 7.38111  -4
   2  -3  -4 89.7515 7.38111   2
   2   3   3 501.107 25.2718  -4
  -2  -3   4 501.107 25.2718  -3
   2   3   3 501.107 25.2718  -2
   2   3  -4 501.107 25.2718   1
  -2  -3   4 513.495 20.3271  -3
   2   3  -4 513.495 20.3271   1
  -1   3   4 202.882 7.98020  -4
  -1   3   4 202.882 7.98020   2
   1   3  -4 197.408 8.40843  -4
   1   3  -4 197.408 8.40843   2
   1   3  -4 188.331 11.8756  -4
   1   3  -4 188.331 11.8756   2
  -1   3   4 1153.36 34.5301  -3
   1  -3  -4 1153.36 34.5301   1
  -1   3   4 1131.14 34.4557  -3
   1  -3  -4 1131.14 34.4557   1
  -1  -3   4 192.852 9.27668  -4
  -1  -3   4 192.852 9.27668   2
   1   3   4 1054.97 46.6624  -4
  -1  -3   4 1054.97 46.6624  -3
   1   3   4 1054.97 46.6624  -2
   1   3  -4 1054.97 46.6624   1
  -1  -3   4 1167.21 35.0344  -3
   1   3  -4 1167.21 35.0344   1
   0  -3   4 756.936 23.9675  -4
   0   3   4 756.936 23.9675  -3
   0  -3   4 756.936 23.9675  -2
   0  -3  -4 756.936 23.9675   1
   0   3   4 814.016 23.6908  -4
   0  -3   4 814.016 23.6908  -3
   0   3   4 814.016 23.6908  -2
   0   3  -4 814.016 23.6908   1
   0   3   4 763.733 23.5449  -4
   0  -3   4 763.733 23.5449  -3
   0   3   4 763.733 23.5449  -2
   0   3  -4 763.733 23.5449   1
   1   3   4 145.014 8.91904  -3
  -1  -3  -4 145.014 8.91904   1
   1  -3   4 16.4417 4.06154  -4
   1  -3   4 16.4417 4.06154   2
   1  -3   4 22.1767 4.68513  -4
   1  -3   4 22.1767 4.68513   2
  -1  -3  -4 139.679 7.40287  -3
   1   3   4 139.679 7.40287   1
   1  -3   4 149.852 7.47021  -3
  -1   3  -4 149.852 7.47021   1
  -1  -3  -4 137.116 10.1844  -3
   1   3   4 137.116 10.1844   1
  -2   3  -4 2447.35 69.8128  -3
   2  -3   4 2447.35 69.8128   1
   2   3   4 2426.88 74.5982  -3
  -2  -3  -4 2426.88 74.5982   1
   2   3   4 401.209 17.3980  -4
   2   3   4 401.209 17.3980   2
   2  -3   4 2342.26 70.9539  -3
  -2   3  -4 2342.26 70.9539   1
  -2  -3  -4 2365.28 100.461  -3
   2   3   4 2365.28 100.461   1
  -2  -3  -4 2256.35 70.9730  -3
   2   3   4 2256.35 70.9730   1
   2  -3   4 370.480 18.2617  -4
   2  -3   4 370.480 18.2617   2
  -2  -3  -4 400.796 18.6314  -4
  -2  -3  -4 400.796 18.6314   2
  -3   3   5 30.2827 12.7560  -4
   3  -3   4 30.2827 12.7560  -3
  -3   3   5 30.2827 12.7560  -2
  -3   3  -4 30.2827 12.7560   1
   3   3  -5 17.5980 7.99848  -4
  -3  -3  -4 17.5980 7.99848  -3
   3   3  -5 17.5980 7.99848  -2
   3   3   4 17.5980 7.99848   1
  -3   3   5 19.6611 7.63832  -4
   3  -3   4 19.6611 7.63832  -3
  -3   3   5 19.6611 7.63832  -2
  -3   3  -4 19.6611 7.63832   1
   3   3  -5 24.0348 5.65992  -4
  -3  -3  -4 24.0348 5.65992  -3
   3   3  -5 24.0348 5.65992  -2
   3   3   4 24.0348 5.65992   1
  -3   3   5 12.4099 4.99294  -4
   3  -3   4 12.4099 4.99294  -3
  -3   3   5 12.4099 4.99294  -2
  -3   3  -4 12.4099 4.99294   1
  -4   3  -4 25.2515 6.53418  -4
  -4   3  -4 25.2515 6.53418   2
  -4  -3   5 46.3129 10.2048  -4
   4   3   4 46.3129 10.2048  -3
  -4  -3   5 46.3129 10.2048  -2
  -4  -3  -4 46.3129 10.2048   1
  -4  -3  -4 25.4440 8.69883  -4
  -4  -3  -4 25.4440 8.69883   2
  -4  -3  -4 37.0737 13.4560  -3
   4   3   4 37.0737 13.4560   1
   4  -3   4 21.9156 4.93762  -3
  -4   3  -4 21.9156 4.93762   1
   4  -3   4 15.4053 7.99417  -3
  -4   3  -4 15.4053 7.99417   1
  -4   3   5 28.7096 13.7506  -4
   4  -3   4 28.7096 13.7506  -3
  -4   3   5 28.7096 13.7506  -2
  -4   3  -4 28.7096 13.7506   1
  -5  -3   6 116.714 12.7721  -4
   5   3   4 116.714 12.7721  -3
  -5  -3   6 116.714 12.7721  -2
  -5  -3  -4 116.714 12.7721   1
  -5  -3   6 98.9649 7.87829  -4
   5   3   4 98.9649 7.87829  -3
  -5  -3   6 98.9649 7.87829  -2
  -5  -3  -4 98.9649 7.87829   1
  -6  -3   6 199.082 11.0456  -4
   6   3   4 199.082 11.0456  -3
  -6  -3   6 199.082 11.0456  -2
  -6  -3  -4 199.082 11.0456   1
  -6  -3   6 184.593 8.89155  -4
   6   3   4 184.593 8.89155  -3
  -6  -3   6 184.593 8.89155  -2
  -6  -3  -4 184.593 8.89155   1
  -6   3   6 176.767 11.4896  -4
   6  -3   4 176.767 11.4896  -3
  -6   3   6 176.767 11.4896  -2
  -6   3  -4 176.767 11.4896   1
  -6  -4  -2 25.6120 4.60422  -4
   6   4  -4 25.6120 4.60422  -3
  -6  -4  -2 25.6120 4.60422  -2
  -6  -4   4 25.6120 4.60422   1
  -5   4  -2 42.8449 7.18327  -4
   5  -4  -4 42.8449 7.18327  -3
  -5   4  -2 42.8449 7.18327  -2
  -5   4   4 42.8449 7.18327   1
   4   4  -4 60.5229 12.3266  -4
   4   4  -4 60.5229 12.3266   2
  -4   4   4 52.1306 5.78561  -4
  -4   4   4 52.1306 5.78561   2
  -4  -4  -3 270.997 18.7849  -4
   4   4  -4 270.997 18.7849  -3
  -4  -4  -3 270.997 18.7849  -2
  -4  -4   4 270.997 18.7849   1
  -4   4  -3 345.462 13.5971  -4
   4  -4  -4 345.462 13.5971  -3
  -4   4  -3 345.462 13.5971  -2
  -4   4   4 345.462 13.5971   1
   4   4   3 338.266 27.3683  -4
  -4  -4   4 338.266 27.3683  -3
   4   4   3 338.266 27.3683  -2
   4   4  -4 338.266 27.3683   1
   4  -4  -4 280.052 12.8880  -3
  -4   4   4 280.052 12.8880   1
  -3  -4  -3 57.5483 11.8513  -4
   3   4  -4 57.5483 11.8513  -3
  -3  -4  -3 57.5483 11.8513  -2
  -3  -4   4 57.5483 11.8513   1
   3   4   3 42.8195 9.27422  -4
  -3  -4   4 42.8195 9.27422  -3
   3   4   3 42.8195 9.27422  -2
   3   4  -4 42.8195 9.27422   1
  -3   4  -3 44.0597 5.89744  -4
   3  -4  -4 44.0597 5.89744  -3
  -3   4  -3 44.0597 5.89744  -2
  -3   4   4 44.0597 5.89744   1
  -3   4  -3 46.5848 7.86015  -4
   3  -4  -4 46.5848 7.86015  -3
  -3   4  -3 46.5848 7.86015  -2
  -3   4   4 46.5848 7.86015   1
  -3   4  -3 57.2762 8.22438  -4
   3  -4  -4 57.2762 8.22438  -3
  -3   4  -3 57.2762 8.22438  -2
  -3   4   4 57.2762 8.22438   1
  -3   4  -3 38.5610 5.49019  -4
   3  -4  -4 38.5610 5.49019  -3
  -3   4  -3 38.5610 5.49019  -2
  -3   4   4 38.5610 5.49019   1
   2   4  -4 71.4903 12.4846  -4
   2   4  -4 71.4903 12.4846   2
  -2   4   4 85.5262 9.83846  -4
  -2   4   4 85.5262 9.83846   2
   2   4  -4 381.496 21.7749  -3
  -2  -4   4 381.496 21.7749   1
   2  -4  -4 455.276 19.3475  -3
  -2   4   4 455.276 19.3475   1
  -2  -4   4 373.901 21.5739  -3
   2   4  -4 373.901 21.5739   1
  -2   4  -3 361.909 19.6745  -4
   2  -4  -4 361.909 19.6745  -3
  -2   4  -3 361.909 19.6745  -2
  -2   4   4 361.909 19.6745   1
   1   4  -4 556.412 25.7994  -4
   1   4  -4 556.412 25.7994   2
   1   4  -4 544.488 18.9887  -4
   1   4  -4 544.488 18.9887   2
  -1  -4   4 531.173 20.7246  -4
  -1  -4   4 531.173 20.7246   2
  -1  -4   4 2977.43 86.3938  -3
   1   4  -4 2977.43 86.3938   1
   0  -4   4 571.345 18.2518  -4
   0   4   4 571.345 18.2518  -3
   0  -4   4 571.345 18.2518  -2
   0  -4  -4 571.345 18.2518   1
   0   4   4 481.341 25.3324  -4
   0  -4   4 481.341 25.3324  -3
   0   4   4 481.341 25.3324  -2
   0   4  -4 481.341 25.3324   1
   0   4  -4 598.152 26.6097  -4
   0  -4  -4 598.152 26.6097  -3
   0   4  -4 598.152 26.6097  -2
   0   4   4 598.152 26.6097   1
   1   4   4 159.485 10.3331  -4
   1   4   4 159.485 10.3331   2
   1   4   4 186.019 10.0372  -4
   1   4   4 186.019 10.0372   2
   1   4   4 824.796 28.9489  -3
  -1  -4  -4 824.796 28.9489   1
  -1  -4  -4 832.627 27.3725  -3
   1   4   4 832.627 27.3725   1
  -1  -4  -4 867.220 38.2799  -3
   1   4   4 867.220 38.2799   1
  -1   4   4 1182.09 53.0045  -4
   1  -4   4 1182.09 53.0045  -3
  -1   4   4 1182.09 53.0045  -2
  -1   4  -4 1182.09 53.0045   1
  -2   4  -4 29.5255 5.64687  -4
  -2   4  -4 29.5255 5.64687   2
  -2  -4  -4 107.200 15.2214  -3
   2   4   4 107.200 15.2214   1
   2  -4   4 108.087 9.27888  -3
  -2   4  -4 108.087 9.27888   1
   2   4  -5 168.170 13.8164  -4
  -2  -4  -4 168.170 13.8164  -3
   2   4  -5 168.170 13.8164  -2
   2   4   4 168.170 13.8164   1
  -2   4   5 175.782 10.9797  -4
   2  -4   4 175.782 10.9797  -3
  -2   4   5 175.782 10.9797  -2
  -2   4  -4 175.782 10.9797   1
   2   4  -5 154.337 12.4530  -4
  -2  -4  -4 154.337 12.4530  -3
   2   4  -5 154.337 12.4530  -2
   2   4   4 154.337 12.4530   1
  -3   4   5 355.993 20.4610  -4
   3  -4   4 355.993 20.4610  -3
  -3   4   5 355.993 20.4610  -2
  -3   4  -4 355.993 20.4610   1
   3   4  -5 330.140 16.2986  -4
  -3  -4  -4 330.140 16.2986  -3
   3   4  -5 330.140 16.2986  -2
   3   4   4 330.140 16.2986   1
  -3   4   5 405.268 16.4074  -4
   3  -4   4 405.268 16.4074  -3
  -3   4   5 405.268 16.4074  -2
  -3   4  -4 405.268 16.4074   1
  -3   4   5 402.475 19.8032  -4
   3  -4   4 402.475 19.8032  -3
  -3   4   5 402.475 19.8032  -2
  -3   4  -4 402.475 19.8032   1
   3   4  -5 355.348 20.0910  -4
  -3  -4  -4 355.348 20.0910  -3
   3   4  -5 355.348 20.0910  -2
   3   4   4 355.348 20.0910   1
  -4  -4   5 54.0585 9.68214  -4
   4   4   4 54.0585 9.68214  -3
  -4  -4   5 54.0585 9.68214  -2
  -4  -4  -4 54.0585 9.68214   1
  -4   4  -4 19.9000 3.83988  -3
   4  -4   4 19.9000 3.83988   1
  -4   4  -4 15.1036 5.76558  -4
  -4   4  -4 15.1036 5.76558   2
  -4   4   5 60.1813 12.4551  -4
   4  -4   4 60.1813 12.4551  -3
  -4   4   5 60.1813 12.4551  -2
  -4   4  -4 60.1813 12.4551   1
   4  -4   4 19.8977 5.04811  -3
  -4   4  -4 19.8977 5.04811   1
  -5  -4   6 97.9128 12.5238  -4
   5   4   4 97.9128 12.5238  -3
  -5  -4   6 97.9128 12.5238  -2
  -5  -4  -4 97.9128 12.5238   1
  -5  -4   6 70.1200 6.96983  -4
   5   4   4 70.1200 6.96983  -3
  -5  -4   6 70.1200 6.96983  -2
  -5  -4  -4 70.1200 6.96983   1
  -5   4   6 85.5233 6.82369  -4
   5  -4   4 85.5233 6.82369  -3
  -5   4   6 85.5233 6.82369  -2
  -5   4  -4 85.5233 6.82369   1
  -5   4   6 71.7256 11.8455  -4
   5  -4   4 71.7256 11.8455  -3
  -5   4   6 71.7256 11.8455  -2
  -5   4  -4 71.7256 11.8455   1
  -6  -4   6 48.5612 6.33532  -4
   6   4   4 48.5612 6.33532  -3
  -6  -4   6 48.5612 6.33532  -2
  -6  -4  -4 48.5612 6.33532   1
   6  -5   2 55.2410 3.13556  -4
  -6   5   4 55.2410 3.13556  -3
   6  -5   2 55.2410 3.13556  -2
   6  -5  -4 55.2410 3.13556   1
  -6  -5  -2 67.7862 6.06670  -4
   6   5  -4 67.7862 6.06670  -3
  -6  -5  -2 67.7862 6.06670  -2
  -6  -5   4 67.7862 6.06670   1
  -6   5  -2 51.0931 4.59740  -4
   6  -5  -4 51.0931 4.59740  -3
  -6   5  -2 51.0931 4.59740  -2
  -6   5   4 51.0931 4.59740   1
  -5  -5  -2 30.6449 9.67300  -4
   5   5  -4 30.6449 9.67300  -3
  -5  -5  -2 30.6449 9.67300  -2
  -5  -5   4 30.6449 9.67300   1
  -5   5  -2 35.2307 8.11541  -4
   5  -5  -4 35.2307 8.11541  -3
  -5   5  -2 35.2307 8.11541  -2
  -5   5   4 35.2307 8.11541   1
  -4   5   4 39.6783 5.15483  -4
  -4   5   4 39.6783 5.15483   2
   4   5  -4 26.2197 11.9656  -4
   4   5  -4 26.2197 11.9656   2
  -4   5   4 35.3525 8.01418  -4
  -4   5   4 35.3525 8.01418   2
  -4  -5  -3 175.753 14.0091  -4
   4   5  -4 175.753 14.0091  -3
  -4  -5  -3 175.753 14.0091  -2
  -4  -5   4 175.753 14.0091   1
   4  -5  -4 166.585 9.24079  -3
  -4   5   4 166.585 9.24079   1
   4   5   3 180.787 22.5270  -4
  -4  -5   4 180.787 22.5270  -3
   4   5   3 180.787 22.5270  -2
   4   5  -4 180.787 22.5270   1
  -3   5  -3 172.552 11.7956  -4
   3  -5  -4 172.552 11.7956  -3
  -3   5  -3 172.552 11.7956  -2
  -3   5   4 172.552 11.7956   1
  -3   5  -3 190.353 12.0801  -4
   3  -5  -4 190.353 12.0801  -3
  -3   5  -3 190.353 12.0801  -2
  -3   5   4 190.353 12.0801   1
   3   5   3 147.756 12.9038  -4
  -3  -5   4 147.756 12.9038  -3
   3   5   3 147.756 12.9038  -2
   3   5  -4 147.756 12.9038   1
  -3   5  -3 154.847 9.15317  -4
   3  -5  -4 154.847 9.15317  -3
  -3   5  -3 154.847 9.15317  -2
  -3   5   4 154.847 9.15317   1
  -2   5  -3 133.013 16.0229  -4
   2  -5  -4 133.013 16.0229  -3
  -2   5  -3 133.013 16.0229  -2
  -2   5   4 133.013 16.0229   1
   2   5   3 94.2194 12.3748  -4
  -2  -5   4 94.2194 12.3748  -3
   2   5   3 94.2194 12.3748  -2
   2   5  -4 94.2194 12.3748   1
  -2   5  -3 102.373 8.49769  -4
   2  -5  -4 102.373 8.49769  -3
  -2   5  -3 102.373 8.49769  -2
  -2   5   4 102.373 8.49769   1
  -2   5  -3 115.430 11.1255  -4
   2  -5  -4 115.430 11.1255  -3
  -2   5  -3 115.430 11.1255  -2
  -2   5   4 115.430 11.1255   1
   2  -5  -4 26.0610 5.52018  -4
   2  -5  -4 26.0610 5.52018   2
   1   5  -4 148.033 8.34150  -4
   1   5  -4 148.033 8.34150   2
  -1   5   4 152.263 11.9144  -4
  -1   5   4 152.263 11.9144   2
  -1   5  -4 763.185 36.5274  -4
   1  -5  -4 763.185 36.5274  -3
  -1   5  -4 763.185 36.5274  -2
  -1   5   4 763.185 36.5274   1
   1   5   4 886.048 38.3049  -4
  -1  -5   4 886.048 38.3049  -3
   1   5   4 886.048 38.3049  -2
   1   5  -4 886.048 38.3049   1
   1  -5  -4 855.245 40.3046  -3
  -1   5   4 855.245 40.3046   1
   1  -5  -4 875.228 32.5758  -3
  -1   5   4 875.228 32.5758   1
   0   5  -4 206.407 10.1234  -4
   0  -5  -4 206.407 10.1234  -3
   0   5  -4 206.407 10.1234  -2
   0   5   4 206.407 10.1234   1
  -1   5  -4 73.1446 12.6970  -4
  -1   5  -4 73.1446 12.6970   2
   1  -5   4 352.812 19.7455  -3
  -1   5  -4 352.812 19.7455   1
  -1  -5  -4 355.375 16.0882  -3
   1   5   4 355.375 16.0882   1
   1  -5   4 393.297 18.9594  -3
  -1   5  -4 393.297 18.9594   1
   2  -5  -5 198.018 12.4391  -4
  -2   5  -4 198.018 12.4391  -3
   2  -5  -5 198.018 12.4391  -2
   2  -5   4 198.018 12.4391   1
  -2   5  -4 37.7424 5.45475  -4
  -2   5  -4 37.7424 5.45475   2
  -2   5   5 203.362 18.5146  -4
   2  -5   4 203.362 18.5146  -3
  -2   5   5 203.362 18.5146  -2
  -2   5  -4 203.362 18.5146   1
  -2   5   5 224.538 12.2887  -4
   2  -5   4 224.538 12.2887  -3
  -2   5   5 224.538 12.2887  -2
  -2   5  -4 224.538 12.2887   1
   2   5  -5 232.153 13.6515  -4
  -2  -5  -4 232.153 13.6515  -3
   2   5  -5 232.153 13.6515  -2
   2   5   4 232.153 13.6515   1
  -2  -5  -4 211.350 14.0336  -3
   2   5   4 211.350 14.0336   1
   3  -5  -5 35.2395 4.72936  -4
  -3   5  -4 35.2395 4.72936  -3
   3  -5  -5 35.2395 4.72936  -2
   3  -5   4 35.2395 4.72936   1
   3   5  -5 39.3467 8.16397  -4
  -3  -5  -4 39.3467 8.16397  -3
   3   5  -5 39.3467 8.16397  -2
   3   5   4 39.3467 8.16397   1
  -3   5   5 52.6598 10.8006  -4
   3  -5   4 52.6598 10.8006  -3
  -3   5   5 52.6598 10.8006  -2
  -3   5  -4 52.6598 10.8006   1
   3   5  -5 35.5103 6.82411  -4
  -3  -5  -4 35.5103 6.82411  -3
   3   5  -5 35.5103 6.82411  -2
   3   5   4 35.5103 6.82411   1
  -3   5   5 44.5152 5.80117  -4
   3  -5   4 44.5152 5.80117  -3
  -3   5   5 44.5152 5.80117  -2
  -3   5  -4 44.5152 5.80117   1
  -4   5  -4 4.47628 4.27645  -4
  -4   5  -4 4.47628 4.27645   2
   4  -5  -5 33.4924 5.97547  -4
  -4   5  -4 33.4924 5.97547  -3
   4  -5  -5 33.4924 5.97547  -2
   4  -5   4 33.4924 5.97547   1
   4  -5   4 20.2397 5.02279  -3
  -4   5  -4 20.2397 5.02279   1
  -4   5   5 36.2123 11.9424  -4
   4  -5   4 36.2123 11.9424  -3
  -4   5   5 36.2123 11.9424  -2
  -4   5  -4 36.2123 11.9424   1
   4   5  -5 40.1108 20.6131  -4
  -4  -5  -4 40.1108 20.6131  -3
   4   5  -5 40.1108 20.6131  -2
   4   5   4 40.1108 20.6131   1
  -4  -5  -4 0.64299 4.76227  -4
  -4  -5  -4 0.64299 4.76227   2
  -5  -5   6 2.34076 5.17770  -4
   5   5   4 2.34076 5.17770  -3
  -5  -5   6 2.34076 5.17770  -2
  -5  -5  -4 2.34076 5.17770   1
  -5  -5   6 19.4677 9.95977  -4
   5   5   4 19.4677 9.95977  -3
  -5  -5   6 19.4677 9.95977  -2
  -5  -5  -4 19.4677 9.95977   1
  -5   5  -4 10.4574 4.65173  -4
  -5   5  -4 10.4574 4.65173   2
  -5   5   6 9.36877 4.25916  -4
   5  -5   4 9.36877 4.25916  -3
  -5   5   6 9.36877 4.25916  -2
  -5   5  -4 9.36877 4.25916   1
   5  -6   2 65.8361 5.16325  -4
  -5   6   4 65.8361 5.16325  -3
   5  -6   2 65.8361 5.16325  -2
   5  -6  -4 65.8361 5.16325   1
  -5   6  -2 74.1547 6.58426  -4
   5  -6  -4 74.1547 6.58426  -3
  -5   6  -2 74.1547 6.58426  -2
  -5   6   4 74.1547 6.58426   1
  -4   6   4 3.48244 6.13154  -4
  -4   6   4 3.48244 6.13154   2
  -4   6   4 13.2840 4.60122  -4
  -4   6   4 13.2840 4.60122   2
   4   6   3 45.7304 18.1831  -4
  -4  -6   4 45.7304 18.1831  -3
   4   6   3 45.7304 18.1831  -2
   4   6  -4 45.7304 18.1831   1
  -3   6  -3 119.682 7.90959  -4
   3  -6  -4 119.682 7.90959  -3
  -3   6  -3 119.682 7.90959  -2
  -3   6   4 119.682 7.90959   1
  -2   6  -3 119.653 8.54989  -4
   2  -6  -4 119.653 8.54989  -3
  -2   6  -3 119.653 8.54989  -2
  -2   6   4 119.653 8.54989   1
  -2   6  -3 125.353 10.9962  -4
   2  -6  -4 125.353 10.9962  -3
  -2   6  -3 125.353 10.9962  -2
  -2   6   4 125.353 10.9962   1
  -1   6   4 39.3606 6.17874  -4
  -1   6   4 39.3606 6.17874   2
   1   6  -4 48.8773 5.63978  -4
   1   6  -4 48.8773 5.63978   2
  -1  -6  -4 155.160 20.3029  -4
   1   6  -4 155.160 20.3029  -3
  -1  -6  -4 155.160 20.3029  -2
  -1  -6   4 155.160 20.3029   1
   1   6   4 165.375 14.2808  -4
  -1  -6   4 165.375 14.2808  -3
   1   6   4 165.375 14.2808  -2
   1   6  -4 165.375 14.2808   1
  -1   6  -4 160.926 12.5892  -4
   1  -6  -4 160.926 12.5892  -3
  -1   6  -4 160.926 12.5892  -2
  -1   6   4 160.926 12.5892   1
  -1   6  -4 198.233 10.8121  -4
   1  -6  -4 198.233 10.8121  -3
  -1   6  -4 198.233 10.8121  -2
  -1   6   4 198.233 10.8121   1
   0  -6  -4 229.170 13.4106  -4
   0   6  -4 229.170 13.4106  -3
   0  -6  -4 229.170 13.4106  -2
   0  -6   4 229.170 13.4106   1
   0   6   4 215.628 13.6058  -4
   0  -6   4 215.628 13.6058  -3
   0   6   4 215.628 13.6058  -2
   0   6  -4 215.628 13.6058   1
   0   6  -4 210.106 12.0480  -4
   0  -6  -4 210.106 12.0480  -3
   0   6  -4 210.106 12.0480  -2
   0   6   4 210.106 12.0480   1
   0   6  -4 250.816 11.2087  -4
   0  -6  -4 250.816 11.2087  -3
   0   6  -4 250.816 11.2087  -2
   0   6   4 250.816 11.2087   1
   0   6   4 237.858 12.3634  -4
   0  -6   4 237.858 12.3634  -3
   0   6   4 237.858 12.3634  -2
   0   6  -4 237.858 12.3634   1
   1   6  -4 513.416 25.5802  -4
  -1  -6  -4 513.416 25.5802  -3
   1   6  -4 513.416 25.5802  -2
   1   6   4 513.416 25.5802   1
  -1   6   4 441.021 28.6027  -4
   1  -6   4 441.021 28.6027  -3
  -1   6   4 441.021 28.6027  -2
  -1   6  -4 441.021 28.6027   1
   1   6  -4 409.308 22.1614  -4
  -1  -6  -4 409.308 22.1614  -3
   1   6  -4 409.308 22.1614  -2
   1   6   4 409.308 22.1614   1
  -1   6   4 411.222 25.3622  -4
   1  -6   4 411.222 25.3622  -3
  -1   6   4 411.222 25.3622  -2
  -1   6  -4 411.222 25.3622   1
   1  -6   4 392.010 17.0872  -3
  -1   6  -4 392.010 17.0872   1
  -1  -6  -4 398.058 17.0479  -3
   1   6   4 398.058 17.0479   1
   2   6  -5 283.009 18.5367  -4
  -2  -6  -4 283.009 18.5367  -3
   2   6  -5 283.009 18.5367  -2
   2   6   4 283.009 18.5367   1
  -2   6   5 227.499 12.4612  -4
   2  -6   4 227.499 12.4612  -3
  -2   6   5 227.499 12.4612  -2
  -2   6  -4 227.499 12.4612   1
   3  -6  -5 52.6972 5.48416  -4
  -3   6  -4 52.6972 5.48416  -3
   3  -6  -5 52.6972 5.48416  -2
   3  -6   4 52.6972 5.48416   1
  -3   6   5 58.7001 5.83669  -4
   3  -6   4 58.7001 5.83669  -3
  -3   6   5 58.7001 5.83669  -2
  -3   6  -4 58.7001 5.83669   1
   3   6  -5 60.1462 6.98835  -4
  -3  -6  -4 60.1462 6.98835  -3
   3   6  -5 60.1462 6.98835  -2
   3   6   4 60.1462 6.98835   1
  -3   6   5 53.4329 10.1484  -4
   3  -6   4 53.4329 10.1484  -3
  -3   6   5 53.4329 10.1484  -2
  -3   6  -4 53.4329 10.1484   1
   3   6  -5 73.9430 10.3892  -4
  -3  -6  -4 73.9430 10.3892  -3
   3   6  -5 73.9430 10.3892  -2
   3   6   4 73.9430 10.3892   1
   4  -6   4 10.5702 4.37051  -3
  -4   6  -4 10.5702 4.37051   1
   4  -6   4 13.3722 5.79381  -3
  -4   6  -4 13.3722 5.79381   1
   4   6  -5 31.4804 20.9007  -4
  -4  -6  -4 31.4804 20.9007  -3
   4   6  -5 31.4804 20.9007  -2
   4   6   4 31.4804 20.9007   1
  -4  -6  -4 24.3827 8.03124  -4
  -4  -6  -4 24.3827 8.03124   2
  -5   6  -4 5.35954 3.22231  -4
  -5   6  -4 5.35954 3.22231   2
  -5  -6   6 22.8710 4.45880  -4
   5   6   4 22.8710 4.45880  -3
  -5  -6   6 22.8710 4.45880  -2
  -5  -6  -4 22.8710 4.45880   1
  -5  -7  -2 16.0669 7.36321  -4
   5   7  -4 16.0669 7.36321  -3
  -5  -7  -2 16.0669 7.36321  -2
  -5  -7   4 16.0669 7.36321   1
   5  -7  -4 14.3494 3.70902  -3
  -5   7   4 14.3494 3.70902   1
  -5   7  -2 18.4095 4.38198  -4
   5  -7  -4 18.4095 4.38198  -3
  -5   7  -2 18.4095 4.38198  -2
  -5   7   4 18.4095 4.38198   1
  -4   7   4 1.56079 3.38417  -4
  -4   7   4 1.56079 3.38417   2
  -4  -7  -3 24.1972 9.97750  -4
   4   7  -4 24.1972 9.97750  -3
  -4  -7  -3 24.1972 9.97750  -2
  -4  -7   4 24.1972 9.97750   1
   4  -7  -4 4.97312 3.51874  -3
  -4   7   4 4.97312 3.51874   1
  -3   7  -3 80.9616 8.33016  -4
   3  -7  -4 80.9616 8.33016  -3
  -3   7  -3 80.9616 8.33016  -2
  -3   7   4 80.9616 8.33016   1
   3   7   3 79.5892 10.5430  -4
  -3  -7   4 79.5892 10.5430  -3
   3   7   3 79.5892 10.5430  -2
   3   7  -4 79.5892 10.5430   1
  -3   7  -3 79.5632 6.31619  -4
   3  -7  -4 79.5632 6.31619  -3
  -3   7  -3 79.5632 6.31619  -2
  -3   7   4 79.5632 6.31619   1
   1   7   4 53.9172 12.2692  -4
  -1  -7   4 53.9172 12.2692  -3
   1   7   4 53.9172 12.2692  -2
   1   7  -4 53.9172 12.2692   1
  -1   7  -4 69.7759 7.25034  -4
   1  -7  -4 69.7759 7.25034  -3
  -1   7  -4 69.7759 7.25034  -2
  -1   7   4 69.7759 7.25034   1
   1   7   4 59.5015 11.2243  -4
  -1  -7   4 59.5015 11.2243  -3
   1   7   4 59.5015 11.2243  -2
   1   7  -4 59.5015 11.2243   1
  -1   7  -4 76.8516 10.4441  -4
   1  -7  -4 76.8516 10.4441  -3
  -1   7  -4 76.8516 10.4441  -2
  -1   7   4 76.8516 10.4441   1
   0  -7  -4 61.8692 8.59284  -4
   0   7  -4 61.8692 8.59284  -3
   0  -7  -4 61.8692 8.59284  -2
   0  -7   4 61.8692 8.59284   1
   0   7  -4 52.2836 6.52543  -4
   0  -7  -4 52.2836 6.52543  -3
   0   7  -4 52.2836 6.52543  -2
   0   7   4 52.2836 6.52543   1
   0   7   4 71.6199 10.3640  -4
   0  -7   4 71.6199 10.3640  -3
   0   7   4 71.6199 10.3640  -2
   0   7  -4 71.6199 10.3640   1
   0   7   4 41.9850 7.71740  -4
   0  -7   4 41.9850 7.71740  -3
   0   7   4 41.9850 7.71740  -2
   0   7  -4 41.9850 7.71740   1
   0   7  -4 55.9211 11.4575  -4
   0  -7  -4 55.9211 11.4575  -3
   0   7  -4 55.9211 11.4575  -2
   0   7   4 55.9211 11.4575   1
   0   7   4 59.4632 9.37456  -4
   0  -7   4 59.4632 9.37456  -3
   0   7   4 59.4632 9.37456  -2
   0   7  -4 59.4632 9.37456   1
   0   7  -4 59.7653 6.32901  -4
   0  -7  -4 59.7653 6.32901  -3
   0   7  -4 59.7653 6.32901  -2
   0   7   4 59.7653 6.32901   1
   1   7  -4 135.297 12.1698  -4
  -1  -7  -4 135.297 12.1698  -3
   1   7  -4 135.297 12.1698  -2
   1   7   4 135.297 12.1698   1
   1   7  -4 151.582 10.7793  -4
  -1  -7  -4 151.582 10.7793  -3
   1   7  -4 151.582 10.7793  -2
   1   7   4 151.582 10.7793   1
  -1   7   4 124.629 11.4315  -4
   1  -7   4 124.629 11.4315  -3
  -1   7   4 124.629 11.4315  -2
  -1   7  -4 124.629 11.4315   1
  -1   7   4 149.179 13.6619  -4
   1  -7   4 149.179 13.6619  -3
  -1   7   4 149.179 13.6619  -2
  -1   7  -4 149.179 13.6619   1
   1   7  -4 176.897 15.8351  -4
  -1  -7  -4 176.897 15.8351  -3
   1   7  -4 176.897 15.8351  -2
   1   7   4 176.897 15.8351   1
  -1   7   4 152.300 23.3979  -4
   1  -7   4 152.300 23.3979  -3
  -1   7   4 152.300 23.3979  -2
  -1   7  -4 152.300 23.3979   1
  -2   7   5 198.258 11.7074  -4
   2  -7   4 198.258 11.7074  -3
  -2   7   5 198.258 11.7074  -2
  -2   7  -4 198.258 11.7074   1
   2   7  -5 212.479 18.1595  -4
  -2  -7  -4 212.479 18.1595  -3
   2   7  -5 212.479 18.1595  -2
   2   7   4 212.479 18.1595   1
  -2   7   5 173.272 15.7631  -4
   2  -7   4 173.272 15.7631  -3
  -2   7   5 173.272 15.7631  -2
  -2   7  -4 173.272 15.7631   1
   3   7  -5 40.6208 6.16648  -4
  -3  -7  -4 40.6208 6.16648  -3
   3   7  -5 40.6208 6.16648  -2
   3   7   4 40.6208 6.16648   1
  -3   7   5 42.0570 6.09177  -4
   3  -7   4 42.0570 6.09177  -3
  -3   7   5 42.0570 6.09177  -2
  -3   7  -4 42.0570 6.09177   1
  -4   7  -4 7.97332 3.45407  -4
  -4   7  -4 7.97332 3.45407   2
   4  -7  -5 108.128 8.85386  -4
  -4   7  -4 108.128 8.85386  -3
   4  -7  -5 108.128 8.85386  -2
   4  -7   4 108.128 8.85386   1
   4  -7   4 59.5387 5.08449  -3
  -4   7  -4 59.5387 5.08449   1
   4  -7   4 70.8951 9.96161  -3
  -4   7  -4 70.8951 9.96161   1
  -4  -7  -4 15.4806 7.19015  -4
  -4  -7  -4 15.4806 7.19015   2
   5  -7  -6 19.4917 5.60460  -4
  -5   7  -4 19.4917 5.60460  -3
   5  -7  -6 19.4917 5.60460  -2
   5  -7   4 19.4917 5.60460   1
  -5  -7   6 24.9334 7.39400  -4
   5   7   4 24.9334 7.39400  -3
  -5  -7   6 24.9334 7.39400  -2
  -5  -7  -4 24.9334 7.39400   1
  -5   7   6 28.2874 3.61808  -4
   5  -7   4 28.2874 3.61808  -3
  -5   7   6 28.2874 3.61808  -2
  -5   7  -4 28.2874 3.61808   1
  -4   8   4 -2.7610 3.26759  -4
  -4   8   4 -2.7610 3.26759   2
   4  -8  -4 19.3880 3.44691  -3
  -4   8   4 19.3880 3.44691   1
  -3  -8  -3 33.5604 9.68840  -4
   3   8  -4 33.5604 9.68840  -3
  -3  -8  -3 33.5604 9.68840  -2
  -3  -8   4 33.5604 9.68840   1
   2   8   3 58.6056 13.2944  -4
  -2  -8   4 58.6056 13.2944  -3
   2   8   3 58.6056 13.2944  -2
   2   8  -4 58.6056 13.2944   1
  -1   8   4 4.78384 3.24418  -4
  -1   8   4 4.78384 3.24418   2
   1   8   4 44.6409 14.0168  -4
  -1  -8   4 44.6409 14.0168  -3
   1   8   4 44.6409 14.0168  -2
   1   8  -4 44.6409 14.0168   1
   0  -8  -4 12.6589 6.36435  -4
   0   8  -4 12.6589 6.36435  -3
   0  -8  -4 12.6589 6.36435  -2
   0  -8   4 12.6589 6.36435   1
   0   8   4 25.5718 11.7690  -4
   0  -8   4 25.5718 11.7690  -3
   0   8   4 25.5718 11.7690  -2
   0   8  -4 25.5718 11.7690   1
   0   8   4 9.88432 7.95245  -4
   0  -8   4 9.88432 7.95245  -3
   0   8   4 9.88432 7.95245  -2
   0   8  -4 9.88432 7.95245   1
   0   8  -4 24.5471 13.1646  -4
   0  -8  -4 24.5471 13.1646  -3
   0   8  -4 24.5471 13.1646  -2
   0   8   4 24.5471 13.1646   1
   0   8  -4 15.6109 4.56749  -4
   0  -8  -4 15.6109 4.56749  -3
   0   8  -4 15.6109 4.56749  -2
   0   8   4 15.6109 4.56749   1
   0   8   4 11.8810 6.55853  -4
   0  -8   4 11.8810 6.55853  -3
   0   8   4 11.8810 6.55853  -2
   0   8  -4 11.8810 6.55853   1
   0   8  -4 17.1271 5.65183  -4
   0  -8  -4 17.1271 5.65183  -3
   0   8  -4 17.1271 5.65183  -2
   0   8   4 17.1271 5.65183   1
   1  -8  -4 25.1528 9.25580  -4
  -1   8  -4 25.1528 9.25580  -3
   1  -8  -4 25.1528 9.25580  -2
   1  -8   4 25.1528 9.25580   1
   1  -8   4 30.3930 6.67882  -3
  -1   8  -4 30.3930 6.67882   1
  -1   8   4 20.4918 10.2796  -4
   1  -8   4 20.4918 10.2796  -3
  -1   8   4 20.4918 10.2796  -2
  -1   8  -4 20.4918 10.2796   1
   1   8  -4 34.9043 13.4939  -4
  -1  -8  -4 34.9043 13.4939  -3
   1   8  -4 34.9043 13.4939  -2
   1   8   4 34.9043 13.4939   1
   1   8  -4 32.0250 7.57738  -4
  -1  -8  -4 32.0250 7.57738  -3
   1   8  -4 32.0250 7.57738  -2
   1   8   4 32.0250 7.57738   1
   2   8  -5 66.8695 8.96333  -4
  -2  -8  -4 66.8695 8.96333  -3
   2   8  -5 66.8695 8.96333  -2
   2   8   4 66.8695 8.96333   1
  -3   8   5 12.0172 4.67004  -4
   3  -8   4 12.0172 4.67004  -3
  -3   8   5 12.0172 4.67004  -2
  -3   8  -4 12.0172 4.67004   1
   3   8  -5 4.15288 3.71196  -4
  -3  -8  -4 4.15288 3.71196  -3
   3   8  -5 4.15288 3.71196  -2
   3   8   4 4.15288 3.71196   1
   3   8  -5 11.8564 8.91486  -4
  -3  -8  -4 11.8564 8.91486  -3
   3   8  -5 11.8564 8.91486  -2
   3   8   4 11.8564 8.91486   1
  -3   8   5 0.26101 8.01239  -4
   3  -8   4 0.26101 8.01239  -3
  -3   8   5 0.26101 8.01239  -2
  -3   8  -4 0.26101 8.01239   1
   4  -8   4 30.1679 4.30831  -3
  -4   8  -4 30.1679 4.30831   1
  -3  -9  -3 11.7938 6.77166  -4
   3   9  -4 11.7938 6.77166  -3
  -3  -9  -3 11.7938 6.77166  -2
  -3  -9   4 11.7938 6.77166   1
   3   9   3 0.61180 8.95971  -4
  -3  -9   4 0.61180 8.95971  -3
   3   9   3 0.61180 8.95971  -2
   3   9  -4 0.61180 8.95971   1
  -3   9  -3 13.5022 3.11992  -4
   3  -9  -4 13.5022 3.11992  -3
  -3   9  -3 13.5022 3.11992  -2
  -3   9   4 13.5022 3.11992   1
  -2   9  -3 27.9499 5.81772  -4
   2  -9  -4 27.9499 5.81772  -3
  -2   9  -3 27.9499 5.81772  -2
  -2   9   4 27.9499 5.81772   1
  -1   9   4 13.1210 4.85144  -4
  -1   9   4 13.1210 4.85144   2
   1   9   4 29.1800 15.9520  -4
  -1  -9   4 29.1800 15.9520  -3
   1   9   4 29.1800 15.9520  -2
   1   9  -4 29.1800 15.9520   1
   0   9   4 88.3042 7.85045  -4
   0  -9   4 88.3042 7.85045  -3
   0   9   4 88.3042 7.85045  -2
   0   9  -4 88.3042 7.85045   1
   0   9  -4 93.8283 6.60614  -4
   0  -9  -4 93.8283 6.60614  -3
   0   9  -4 93.8283 6.60614  -2
   0   9   4 93.8283 6.60614   1
   0   9   4 90.1837 8.37366  -4
   0  -9   4 90.1837 8.37366  -3
   0   9   4 90.1837 8.37366  -2
   0   9  -4 90.1837 8.37366   1
   1  -9  -4 53.3124 10.1829  -4
  -1   9  -4 53.3124 10.1829  -3
   1  -9  -4 53.3124 10.1829  -2
   1  -9   4 53.3124 10.1829   1
   1   9  -4 40.1534 16.1685  -4
  -1  -9  -4 40.1534 16.1685  -3
   1   9  -4 40.1534 16.1685  -2
   1   9   4 40.1534 16.1685   1
   1   9  -4 61.9458 7.99085  -4
  -1  -9  -4 61.9458 7.99085  -3
   1   9  -4 61.9458 7.99085  -2
   1   9   4 61.9458 7.99085   1
  -1   9   4 45.6795 11.2125  -4
   1  -9   4 45.6795 11.2125  -3
  -1   9   4 45.6795 11.2125  -2
  -1   9  -4 45.6795 11.2125   1
   1  -9   4 35.3755 7.05745  -3
  -1   9  -4 35.3755 7.05745   1
   2  -9   4 26.6119 5.02787  -3
  -2   9  -4 26.6119 5.02787   1
   2   9  -5 33.6414 6.89884  -4
  -2  -9  -4 33.6414 6.89884  -3
   2   9  -5 33.6414 6.89884  -2
   2   9   4 33.6414 6.89884   1
   3   9  -5 31.5134 10.0617  -4
  -3  -9  -4 31.5134 10.0617  -3
   3   9  -5 31.5134 10.0617  -2
   3   9   4 31.5134 10.0617   1
  -2  10   4 -2.7755 4.29632  -4
  -2  10   4 -2.7755 4.29632   2
   0  10  -4 7.58395 3.52756  -4
   0 -10  -4 7.58395 3.52756  -3
   0  10  -4 7.58395 3.52756  -2
   0  10   4 7.58395 3.52756   1
   1  10  -4 18.1223 5.80704  -4
  -1 -10  -4 18.1223 5.80704  -3
   1  10  -4 18.1223 5.80704  -2
   1  10   4 18.1223 5.80704   1
   2  10  -5 3.64213 4.16124  -4
  -2 -10  -4 3.64213 4.16124  -3
   2  10  -5 3.64213 4.16124  -2
   2  10   4 3.64213 4.16124   1
  -6   0  -3 79.6264 7.00373  -4
   6   0  -5 79.6264 7.00373  -3
  -6   0  -3 79.6264 7.00373  -2
  -6   0   5 79.6264 7.00373   1
  -5   0  -3 121.265 15.2776  -4
   5   0  -5 121.265 15.2776  -3
  -5   0  -3 121.265 15.2776  -2
  -5   0   5 121.265 15.2776   1
  -5   0  -3 124.168 8.10461  -4
   5   0  -5 124.168 8.10461  -3
  -5   0  -3 124.168 8.10461  -2
  -5   0   5 124.168 8.10461   1
  -4   0  -4 48.0903 8.41472  -4
   4   0  -5 48.0903 8.41472  -3
  -4   0  -4 48.0903 8.41472  -2
  -4   0   5 48.0903 8.41472   1
  -4   0  -4 49.9768 11.2166  -4
   4   0  -5 49.9768 11.2166  -3
  -4   0  -4 49.9768 11.2166  -2
  -4   0   5 49.9768 11.2166   1
   4   0  -5 39.8957 9.02782  -3
  -4   0   5 39.8957 9.02782   1
  -4   0   5 6.74549 2.88644  -4
  -4   0   5 6.74549 2.88644   2
   3   0   4 80.9942 14.8026  -4
  -3   0   5 80.9942 14.8026  -3
   3   0   4 80.9942 14.8026  -2
   3   0  -5 80.9942 14.8026   1
   2   0  -5 239.968 10.0864  -4
   2   0  -5 239.968 10.0864   2
  -2   0   5 245.859 11.5206  -4
  -2   0   5 245.859 11.5206   2
  -2   0   5 1453.22 44.8947  -3
   2   0  -5 1453.22 44.8947   1
   2   0  -5 1455.60 44.8252  -3
  -2   0   5 1455.60 44.8252   1
   1   0  -5 342.454 11.3716  -4
   1   0  -5 342.454 11.3716   2
  -1   0   5 312.529 12.1915  -4
  -1   0   5 312.529 12.1915   2
  -1   0   5 2091.21 61.1420  -3
   1   0  -5 2091.21 61.1420   1
   0   0   5 19.8595 2.93018  -4
   0   0   5 19.8595 2.93018  -3
   0   0   5 19.8595 2.93018  -2
   0   0  -5 19.8595 2.93018   1
   1   0   5 172.438 7.38641  -4
   1   0   5 172.438 7.38641   2
  -1   0  -5 920.917 28.3027  -3
   1   0   5 920.917 28.3027   1
   1   0   5 936.639 28.7204  -3
  -1   0  -5 936.639 28.7204   1
  -2   0  -5 9.25228 3.16887  -4
  -2   0  -5 9.25228 3.16887   2
   2   0   5 8.00434 2.68239  -4
   2   0   5 8.00434 2.68239   2
  -2   0  -5 63.4313 5.59256  -3
   2   0   5 63.4313 5.59256   1
   2   0   5 51.9297 7.82889  -3
  -2   0  -5 51.9297 7.82889   1
   4   0   5 148.599 9.17214  -3
  -4   0  -5 148.599 9.17214   1
  -4   0  -5 150.871 7.31349  -3
   4   0   5 150.871 7.31349   1
  -4   0  -5 34.1355 7.71329  -4
  -4   0  -5 34.1355 7.71329   2
  -4   0  -5 26.3156 7.49217  -4
  -4   0  -5 26.3156 7.49217   2
  -4   0   6 162.281 16.5266  -4
   4   0   5 162.281 16.5266  -3
  -4   0   6 162.281 16.5266  -2
  -4   0  -5 162.281 16.5266   1
   5   0  -7 119.146 7.71183  -4
  -5   0  -5 119.146 7.71183  -3
   5   0  -7 119.146 7.71183  -2
   5   0   5 119.146 7.71183   1
  -5   0   7 122.989 8.43905  -4
   5   0   5 122.989 8.43905  -3
  -5   0   7 122.989 8.43905  -2
  -5   0  -5 122.989 8.43905   1
  -5   0   7 120.664 13.6356  -4
   5   0   5 120.664 13.6356  -3
  -5   0   7 120.664 13.6356  -2
  -5   0  -5 120.664 13.6356   1
   6   0  -7 2.98357 4.12467  -4
  -6   0  -5 2.98357 4.12467  -3
   6   0  -7 2.98357 4.12467  -2
   6   0   5 2.98357 4.12467   1
  -6   0   7 16.3989 7.07954  -4
   6   0   5 16.3989 7.07954  -3
  -6   0   7 16.3989 7.07954  -2
  -6   0  -5 16.3989 7.07954   1
  -6   0   7 4.78709 2.91605  -4
   6   0   5 4.78709 2.91605  -3
  -6   0   7 4.78709 2.91605  -2
  -6   0  -5 4.78709 2.91605   1
  -6   1  -3 56.7667 6.38306  -4
   6  -1  -5 56.7667 6.38306  -3
  -6   1  -3 56.7667 6.38306  -2
  -6   1   5 56.7667 6.38306   1
  -5  -1  -3 113.821 8.28207  -4
   5   1  -5 113.821 8.28207  -3
  -5  -1  -3 113.821 8.28207  -2
  -5  -1   5 113.821 8.28207   1
  -5  -1  -3 118.053 11.9375  -4
   5   1  -5 118.053 11.9375  -3
  -5  -1  -3 118.053 11.9375  -2
  -5  -1   5 118.053 11.9375   1
  -5   1  -3 128.269 13.6622  -4
   5  -1  -5 128.269 13.6622  -3
  -5   1  -3 128.269 13.6622  -2
  -5   1   5 128.269 13.6622   1
  -4  -1  -4 127.608 10.9738  -4
   4   1  -5 127.608 10.9738  -3
  -4  -1  -4 127.608 10.9738  -2
  -4  -1   5 127.608 10.9738   1
   4   1  -5 138.559 13.7140  -3
  -4  -1   5 138.559 13.7140   1
  -4   1   5 16.7335 4.10989  -4
  -4   1   5 16.7335 4.10989   2
  -4   1  -4 153.112 14.9184  -4
   4  -1  -5 153.112 14.9184  -3
  -4   1  -4 153.112 14.9184  -2
  -4   1   5 153.112 14.9184   1
  -4  -1   5 24.5905 3.94820  -4
  -4  -1   5 24.5905 3.94820   2
   3  -1   4 561.494 26.5169  -4
  -3   1   5 561.494 26.5169  -3
   3  -1   4 561.494 26.5169  -2
   3  -1  -5 561.494 26.5169   1
   2   1  -5 197.161 9.10082  -4
   2   1  -5 197.161 9.10082   2
  -2   1   5 201.202 10.9725  -4
  -2   1   5 201.202 10.9725   2
   2   1  -5 1193.10 38.4210  -3
  -2  -1   5 1193.10 38.4210   1
  -2   1   5 1255.21 38.5594  -3
   2  -1  -5 1255.21 38.5594   1
  -2  -1   5 196.668 10.7549  -4
  -2  -1   5 196.668 10.7549   2
   2  -1  -5 211.010 9.42490  -4
   2  -1  -5 211.010 9.42490   2
  -2  -1   5 1246.65 38.6883  -3
   2   1  -5 1246.65 38.6883   1
   2  -1  -5 1198.04 38.1797  -3
  -2   1   5 1198.04 38.1797   1
   1   1  -5 205.933 10.1556  -4
   1   1  -5 205.933 10.1556   2
  -1   1   5 225.495 8.63084  -4
  -1   1   5 225.495 8.63084   2
  -1   1   5 1317.60 39.2846  -3
   1  -1  -5 1317.60 39.2846   1
  -1  -1   5 1307.65 39.9194  -3
   1   1  -5 1307.65 39.9194   1
   1  -1  -5 216.434 8.16399  -4
   1  -1  -5 216.434 8.16399   2
  -1  -1   5 226.843 8.79153  -4
  -1  -1   5 226.843 8.79153   2
   0  -1   5 882.392 28.4501  -4
   0   1   5 882.392 28.4501  -3
   0  -1   5 882.392 28.4501  -2
   0  -1  -5 882.392 28.4501   1
   0   1   5 995.311 28.7306  -4
   0  -1   5 995.311 28.7306  -3
   0   1   5 995.311 28.7306  -2
   0   1  -5 995.311 28.7306   1
   1   1   5 486.348 15.8644  -4
   1   1   5 486.348 15.8644   2
  -1   1  -5 2752.60 78.6129  -3
   1  -1   5 2752.60 78.6129   1
   1   1   5 2745.50 79.1681  -3
  -1  -1  -5 2745.50 79.1681   1
   1  -1   5 458.552 15.7037  -4
   1  -1   5 458.552 15.7037   2
   1  -1   5 2679.01 79.0446  -3
  -1   1  -5 2679.01 79.0446   1
  -1  -1  -5 2693.17 78.9053  -3
   1   1   5 2693.17 78.9053   1
  -2   1  -5 243.278 10.6825  -3
   2  -1   5 243.278 10.6825   1
   2   1   5 226.158 12.3913  -3
  -2  -1  -5 226.158 12.3913   1
   2   1   5 38.8329 5.62538  -4
   2   1   5 38.8329 5.62538   2
   2  -1   5 48.8568 5.96334  -4
   2  -1   5 48.8568 5.96334   2
  -2  -1  -5 35.8865 6.16721  -4
  -2  -1  -5 35.8865 6.16721   2
  -2  -1  -5 240.460 10.4362  -3
   2   1   5 240.460 10.4362   1
   2  -1   5 219.419 12.6942  -3
  -2   1  -5 219.419 12.6942   1
  -2  -1  -5 223.801 14.4848  -3
   2   1   5 223.801 14.4848   1
   3   1  -6 27.9536 12.3094  -4
  -3  -1  -5 27.9536 12.3094  -3
   3   1  -6 27.9536 12.3094  -2
   3   1   5 27.9536 12.3094   1
  -3   1   6 28.7335 5.24809  -4
   3  -1   5 28.7335 5.24809  -3
  -3   1   6 28.7335 5.24809  -2
  -3   1  -5 28.7335 5.24809   1
  -4   1  -5 72.5673 9.76993  -4
  -4   1  -5 72.5673 9.76993   2
  -4   1  -5 70.2180 5.56799  -4
  -4   1  -5 70.2180 5.56799   2
   4   1   5 400.852 17.4899  -3
  -4  -1  -5 400.852 17.4899   1
  -4  -1   6 451.647 25.7002  -4
   4   1   5 451.647 25.7002  -3
  -4  -1   6 451.647 25.7002  -2
  -4  -1  -5 451.647 25.7002   1
   4  -1   5 422.243 17.6274  -3
  -4   1  -5 422.243 17.6274   1
  -4  -1  -5 408.609 14.6907  -3
   4   1   5 408.609 14.6907   1
  -4  -1  -5 74.7233 9.47433  -4
  -4  -1  -5 74.7233 9.47433   2
  -4   1   6 460.607 26.3099  -4
   4  -1   5 460.607 26.3099  -3
  -4   1   6 460.607 26.3099  -2
  -4   1  -5 460.607 26.3099   1
  -5  -1   7 421.405 19.1677  -4
   5   1   5 421.405 19.1677  -3
  -5  -1   7 421.405 19.1677  -2
  -5  -1  -5 421.405 19.1677   1
   5  -1  -7 466.961 16.0198  -4
  -5   1  -5 466.961 16.0198  -3
   5  -1  -7 466.961 16.0198  -2
   5  -1   5 466.961 16.0198   1
  -5  -1   7 453.943 24.2867  -4
   5   1   5 453.943 24.2867  -3
  -5  -1   7 453.943 24.2867  -2
  -5  -1  -5 453.943 24.2867   1
  -5   1   7 435.943 18.9897  -4
   5  -1   5 435.943 18.9897  -3
  -5   1   7 435.943 18.9897  -2
  -5   1  -5 435.943 18.9897   1
  -5   1   7 484.856 24.2590  -4
   5  -1   5 484.856 24.2590  -3
  -5   1   7 484.856 24.2590  -2
  -5   1  -5 484.856 24.2590   1
   5   1  -7 450.916 16.9220  -4
  -5  -1  -5 450.916 16.9220  -3
   5   1  -7 450.916 16.9220  -2
   5   1   5 450.916 16.9220   1
  -6  -1   7 17.9861 3.38388  -4
   6   1   5 17.9861 3.38388  -3
  -6  -1   7 17.9861 3.38388  -2
  -6  -1  -5 17.9861 3.38388   1
   6  -1  -7 18.6932 3.30271  -4
  -6   1  -5 18.6932 3.30271  -3
   6  -1  -7 18.6932 3.30271  -2
   6  -1   5 18.6932 3.30271   1
  -6   1   7 12.5525 3.45774  -4
   6  -1   5 12.5525 3.45774  -3
  -6   1   7 12.5525 3.45774  -2
  -6   1  -5 12.5525 3.45774   1
  -6   1   7 22.6164 7.77467  -4
   6  -1   5 22.6164 7.77467  -3
  -6   1   7 22.6164 7.77467  -2
  -6   1  -5 22.6164 7.77467   1
  -6   2  -3 21.9830 7.94335  -4
   6  -2  -5 21.9830 7.94335  -3
  -6   2  -3 21.9830 7.94335  -2
  -6   2   5 21.9830 7.94335   1
  -5   2  -3 511.770 26.6378  -4
   5  -2  -5 511.770 26.6378  -3
  -5   2  -3 511.770 26.6378  -2
  -5   2   5 511.770 26.6378   1
  -4   2   5 17.0834 3.91028  -4
  -4   2   5 17.0834 3.91028   2
  -4   2   5 21.7603 7.24007  -4
  -4   2   5 21.7603 7.24007   2
   4   2  -5 106.519 14.1980  -3
  -4  -2   5 106.519 14.1980   1
   4   2  -5 103.277 11.8589  -3
  -4  -2   5 103.277 11.8589   1
  -4  -2  -4 127.659 12.2373  -4
   4   2  -5 127.659 12.2373  -3
  -4  -2  -4 127.659 12.2373  -2
  -4  -2   5 127.659 12.2373   1
   4  -2  -5 116.357 9.58638  -3
  -4   2   5 116.357 9.58638   1
  -4   2  -4 122.932 9.47496  -4
   4  -2  -5 122.932 9.47496  -3
  -4   2  -4 122.932 9.47496  -2
  -4   2   5 122.932 9.47496   1
  -4   2  -4 135.503 12.5577  -4
   4  -2  -5 135.503 12.5577  -3
  -4   2  -4 135.503 12.5577  -2
  -4   2   5 135.503 12.5577   1
  -3  -2  -4 275.330 18.4302  -4
   3   2  -5 275.330 18.4302  -3
  -3  -2  -4 275.330 18.4302  -2
  -3  -2   5 275.330 18.4302   1
   3  -2   4 324.275 24.4492  -4
  -3   2   5 324.275 24.4492  -3
   3  -2   4 324.275 24.4492  -2
   3  -2  -5 324.275 24.4492   1
  -3   2  -4 363.646 18.0151  -4
   3  -2  -5 363.646 18.0151  -3
  -3   2  -4 363.646 18.0151  -2
  -3   2   5 363.646 18.0151   1
   3   2   4 355.525 19.6235  -4
  -3  -2   5 355.525 19.6235  -3
   3   2   4 355.525 19.6235  -2
   3   2  -5 355.525 19.6235   1
  -3   2  -4 326.782 12.2275  -4
   3  -2  -5 326.782 12.2275  -3
  -3   2  -4 326.782 12.2275  -2
  -3   2   5 326.782 12.2275   1
  -3   2  -4 326.386 17.6831  -4
   3  -2  -5 326.386 17.6831  -3
  -3   2  -4 326.386 17.6831  -2
  -3   2   5 326.386 17.6831   1
   2   2  -5 108.975 9.77193  -3
  -2  -2   5 108.975 9.77193   1
  -2   2   5 130.277 8.89985  -3
   2  -2  -5 130.277 8.89985   1
   2   2  -5 26.1737 6.74306  -4
   2   2  -5 26.1737 6.74306   2
  -2   2   5 27.4003 8.46783  -4
  -2   2   5 27.4003 8.46783   2
   2   2  -5 26.6025 5.60690  -4
   2   2  -5 26.6025 5.60690   2
   2   2   4 245.361 17.7579  -4
  -2  -2   5 245.361 17.7579  -3
   2   2   4 245.361 17.7579  -2
   2   2  -5 245.361 17.7579   1
  -2  -2   5 17.4212 4.97049  -4
  -2  -2   5 17.4212 4.97049   2
   2  -2  -5 25.7613 5.77352  -4
   2  -2  -5 25.7613 5.77352   2
  -2  -2   5 121.718 9.30693  -3
   2   2  -5 121.718 9.30693   1
   1   2  -5 20.7226 3.37074  -4
   1   2  -5 20.7226 3.37074   2
  -1   2   5 20.9076 4.05803  -4
  -1   2   5 20.9076 4.05803   2
  -1   2   5 86.7166 5.50245  -3
   1  -2  -5 86.7166 5.50245   1
  -1   2   5 80.0984 5.18626  -3
   1  -2  -5 80.0984 5.18626   1
   1  -2  -5 15.8824 2.98516  -4
   1  -2  -5 15.8824 2.98516   2
  -1  -2   5 19.2938 4.21386  -4
  -1  -2   5 19.2938 4.21386   2
  -1  -2   5 79.8279 5.45327  -3
   1   2  -5 79.8279 5.45327   1
   0  -2   5 1813.56 54.9683  -4
   0   2   5 1813.56 54.9683  -3
   0  -2   5 1813.56 54.9683  -2
   0  -2  -5 1813.56 54.9683   1
   0   2   5 1828.92 54.7071  -4
   0  -2   5 1828.92 54.7071  -3
   0   2   5 1828.92 54.7071  -2
   0   2  -5 1828.92 54.7071   1
   0   2   5 1974.07 55.0672  -4
   0  -2   5 1974.07 55.0672  -3
   0   2   5 1974.07 55.0672  -2
   0   2  -5 1974.07 55.0672   1
   1   2   5 416.038 14.8836  -3
  -1  -2  -5 416.038 14.8836   1
  -1   2  -5 411.708 14.0033  -3
   1  -2   5 411.708 14.0033   1
   1   2   5 58.9323 4.83807  -4
   1   2   5 58.9323 4.83807   2
  -1  -2  -5 408.410 14.2670  -3
   1   2   5 408.410 14.2670   1
   1  -2   5 401.526 14.2888  -3
  -1   2  -5 401.526 14.2888   1
   1  -2   5 69.9429 4.89254  -4
   1  -2   5 69.9429 4.89254   2
   1  -2   5 78.4049 5.22105  -4
   1  -2   5 78.4049 5.22105   2
  -2   2  -5 124.434 8.30147  -3
   2  -2   5 124.434 8.30147   1
   2   2   5 20.9948 7.20794  -4
   2   2   5 20.9948 7.20794   2
   2  -2   5 108.596 11.8186  -3
  -2   2  -5 108.596 11.8186   1
  -2  -2  -5 110.902 9.68994  -3
   2   2   5 110.902 9.68994   1
  -2  -2  -5 114.331 8.30407  -3
   2   2   5 114.331 8.30407   1
  -2  -2  -5 26.8856 8.22474  -4
  -2  -2  -5 26.8856 8.22474   2
   2  -2   5 27.3405 7.05023  -4
   2  -2   5 27.3405 7.05023   2
  -3  -2   6 210.467 13.8927  -4
   3   2   5 210.467 13.8927  -3
  -3  -2   6 210.467 13.8927  -2
  -3  -2  -5 210.467 13.8927   1
  -3   2   6 241.137 11.2386  -4
   3  -2   5 241.137 11.2386  -3
  -3   2   6 241.137 11.2386  -2
  -3   2  -5 241.137 11.2386   1
   3   2  -6 214.096 11.0806  -4
  -3  -2  -5 214.096 11.0806  -3
   3   2  -6 214.096 11.0806  -2
   3   2   5 214.096 11.0806   1
  -4   2  -5 82.9390 9.17642  -4
  -4   2  -5 82.9390 9.17642   2
  -4   2  -5 84.2010 8.70604  -4
  -4   2  -5 84.2010 8.70604   2
   4  -2   5 341.470 24.9328  -3
  -4   2  -5 341.470 24.9328   1
   4  -2   5 385.715 21.3128  -3
  -4   2  -5 385.715 21.3128   1
   4  -2   5 395.351 16.4499  -3
  -4   2  -5 395.351 16.4499   1
  -5  -2   7 62.1982 7.10312  -4
   5   2   5 62.1982 7.10312  -3
  -5  -2   7 62.1982 7.10312  -2
  -5  -2  -5 62.1982 7.10312   1
  -5  -2   7 70.9112 11.5732  -4
   5   2   5 70.9112 11.5732  -3
  -5  -2   7 70.9112 11.5732  -2
  -5  -2  -5 70.9112 11.5732   1
   5  -2  -7 79.4312 5.75474  -4
  -5   2  -5 79.4312 5.75474  -3
   5  -2  -7 79.4312 5.75474  -2
   5  -2   5 79.4312 5.75474   1
  -5   2   7 67.6737 6.70328  -4
   5  -2   5 67.6737 6.70328  -3
  -5   2   7 67.6737 6.70328  -2
  -5   2  -5 67.6737 6.70328   1
  -5   2   7 69.6705 12.9322  -4
   5  -2   5 69.6705 12.9322  -3
  -5   2   7 69.6705 12.9322  -2
  -5   2  -5 69.6705 12.9322   1
  -6  -2   7 23.4727 7.20589  -4
   6   2   5 23.4727 7.20589  -3
  -6  -2   7 23.4727 7.20589  -2
  -6  -2  -5 23.4727 7.20589   1
   6  -2  -7 26.4578 3.09313  -4
  -6   2  -5 26.4578 3.09313  -3
   6  -2  -7 26.4578 3.09313  -2
   6  -2   5 26.4578 3.09313   1
  -6  -2   7 20.6387 3.70447  -4
   6   2   5 20.6387 3.70447  -3
  -6  -2   7 20.6387 3.70447  -2
  -6  -2  -5 20.6387 3.70447   1
  -6   2   7 20.4510 3.45949  -4
   6  -2   5 20.4510 3.45949  -3
  -6   2   7 20.4510 3.45949  -2
  -6   2  -5 20.4510 3.45949   1
  -6   3  -3 73.6711 7.50931  -4
   6  -3  -5 73.6711 7.50931  -3
  -6   3  -3 73.6711 7.50931  -2
  -6   3   5 73.6711 7.50931   1
  -5  -3  -3 120.408 12.0749  -4
   5   3  -5 120.408 12.0749  -3
  -5  -3  -3 120.408 12.0749  -2
  -5  -3   5 120.408 12.0749   1
  -5   3  -3 144.705 12.8291  -4
   5  -3  -5 144.705 12.8291  -3
  -5   3  -3 144.705 12.8291  -2
  -5   3   5 144.705 12.8291   1
  -4   3   5 35.0087 8.43273  -4
  -4   3   5 35.0087 8.43273   2
   4   3  -5 16.4823 10.7233  -4
   4   3  -5 16.4823 10.7233   2
  -4   3   5 20.7525 4.17844  -4
  -4   3   5 20.7525 4.17844   2
   4   3  -5 124.285 12.1084  -3
  -4  -3   5 124.285 12.1084   1
   4  -3  -5 149.965 11.2776  -3
  -4   3   5 149.965 11.2776   1
   4  -3  -5 139.276 9.49340  -3
  -4   3   5 139.276 9.49340   1
  -4   3  -4 168.876 9.64306  -4
   4  -3  -5 168.876 9.64306  -3
  -4   3  -4 168.876 9.64306  -2
  -4   3   5 168.876 9.64306   1
  -4   3  -4 150.488 13.3938  -4
   4  -3  -5 150.488 13.3938  -3
  -4   3  -4 150.488 13.3938  -2
  -4   3   5 150.488 13.3938   1
  -3  -3  -4 24.9324 9.03712  -4
   3   3  -5 24.9324 9.03712  -3
  -3  -3  -4 24.9324 9.03712  -2
  -3  -3   5 24.9324 9.03712   1
  -3   3  -4 20.2337 7.24784  -4
   3  -3  -5 20.2337 7.24784  -3
  -3   3  -4 20.2337 7.24784  -2
  -3   3   5 20.2337 7.24784   1
  -3   3  -4 24.2292 7.54643  -4
   3  -3  -5 24.2292 7.54643  -3
  -3   3  -4 24.2292 7.54643  -2
  -3   3   5 24.2292 7.54643   1
  -3   3  -4 21.4942 5.34586  -4
   3  -3  -5 21.4942 5.34586  -3
  -3   3  -4 21.4942 5.34586  -2
  -3   3   5 21.4942 5.34586   1
  -3   3  -4 21.1640 8.37880  -4
   3  -3  -5 21.1640 8.37880  -3
  -3   3  -4 21.1640 8.37880  -2
  -3   3   5 21.1640 8.37880   1
   3   3   4 13.7562 9.56980  -4
  -3  -3   5 13.7562 9.56980  -3
   3   3   4 13.7562 9.56980  -2
   3   3  -5 13.7562 9.56980   1
   2   3  -5 49.1196 6.95218  -4
   2   3  -5 49.1196 6.95218   2
  -2   3   5 36.3323 12.0118  -4
  -2   3   5 36.3323 12.0118   2
   2   3  -5 34.1715 8.62924  -4
   2   3  -5 34.1715 8.62924   2
  -2   3   5 158.983 11.5197  -3
   2  -3  -5 158.983 11.5197   1
   2   3  -5 149.480 13.8203  -3
  -2  -3   5 149.480 13.8203   1
  -2  -3   5 148.838 13.2894  -3
   2   3  -5 148.838 13.2894   1
   2   3   4 438.697 22.1711  -4
  -2  -3   5 438.697 22.1711  -3
   2   3   4 438.697 22.1711  -2
   2   3  -5 438.697 22.1711   1
   2  -3  -5 28.4919 7.22271  -4
   2  -3  -5 28.4919 7.22271   2
   1   3  -5 68.8404 5.80172  -4
   1   3  -5 68.8404 5.80172   2
   1   3  -5 67.3662 6.79380  -4
   1   3  -5 67.3662 6.79380   2
  -1   3   5 67.3585 6.09941  -4
  -1   3   5 67.3585 6.09941   2
  -1   3   5 404.836 14.2280  -3
   1  -3  -5 404.836 14.2280   1
  -1   3   5 400.236 14.3349  -3
   1  -3  -5 400.236 14.3349   1
  -1  -3   5 71.5175 7.24857  -4
  -1  -3   5 71.5175 7.24857   2
  -1  -3   5 396.075 19.9811  -3
   1   3  -5 396.075 19.9811   1
  -1  -3   5 391.251 14.6679  -3
   1   3  -5 391.251 14.6679   1
   0   3  -5 1592.93 68.7296  -4
   0  -3  -5 1592.93 68.7296  -3
   0   3  -5 1592.93 68.7296  -2
   0   3   5 1592.93 68.7296   1
   0   3   5 1540.55 68.6069  -4
   0  -3   5 1540.55 68.6069  -3
   0   3   5 1540.55 68.6069  -2
   0   3  -5 1540.55 68.6069   1
   0   3   5 1600.15 47.4842  -4
   0  -3   5 1600.15 47.4842  -3
   0   3   5 1600.15 47.4842  -2
   0   3  -5 1600.15 47.4842   1
   0   3   5 1709.94 47.6470  -4
   0  -3   5 1709.94 47.6470  -3
   0   3   5 1709.94 47.6470  -2
   0   3  -5 1709.94 47.6470   1
   1   3   5 456.363 18.0007  -3
  -1  -3  -5 456.363 18.0007   1
   1   3   5 70.3229 6.44293  -4
   1   3   5 70.3229 6.44293   2
   1   3   5 74.9053 6.15661  -4
   1   3   5 74.9053 6.15661   2
  -1  -3  -5 448.342 16.2654  -3
   1   3   5 448.342 16.2654   1
   1  -3   5 465.892 15.9783  -3
  -1   3  -5 465.892 15.9783   1
  -1  -3  -5 445.656 22.1821  -3
   1   3   5 445.656 22.1821   1
   1  -3   5 71.9464 5.68641  -4
   1  -3   5 71.9464 5.68641   2
   1  -3   5 72.4674 6.46926  -4
   1  -3   5 72.4674 6.46926   2
  -2   3  -5 116.080 13.0349  -3
   2  -3   5 116.080 13.0349   1
   2   3   5 29.2719 10.9765  -4
   2   3   5 29.2719 10.9765   2
   2  -3   5 29.3286 10.1875  -4
   2  -3   5 29.3286 10.1875   2
   2  -3   5 129.018 15.7092  -3
  -2   3  -5 129.018 15.7092   1
  -2  -3  -5 146.414 10.2911  -3
   2   3   5 146.414 10.2911   1
  -2  -3  -5 137.583 11.8333  -3
   2   3   5 137.583 11.8333   1
  -3   3   6 119.551 7.75916  -4
   3  -3   5 119.551 7.75916  -3
  -3   3   6 119.551 7.75916  -2
  -3   3  -5 119.551 7.75916   1
   3   3  -6 108.637 7.57981  -4
  -3  -3  -5 108.637 7.57981  -3
   3   3  -6 108.637 7.57981  -2
   3   3   5 108.637 7.57981   1
  -3   3   6 106.142 10.4536  -4
   3  -3   5 106.142 10.4536  -3
  -3   3   6 106.142 10.4536  -2
  -3   3  -5 106.142 10.4536   1
   3   3  -6 121.658 11.3253  -4
  -3  -3  -5 121.658 11.3253  -3
   3   3  -6 121.658 11.3253  -2
   3   3   5 121.658 11.3253   1
  -4   3  -5 38.4665 4.13225  -3
   4  -3   5 38.4665 4.13225   1
  -4   3  -5 28.9495 7.13852  -4
  -4   3  -5 28.9495 7.13852   2
  -4  -3  -5 47.4086 14.6223  -3
   4   3   5 47.4086 14.6223   1
   4  -3   5 38.1241 8.06282  -3
  -4   3  -5 38.1241 8.06282   1
   4  -3   5 41.2934 5.48553  -3
  -4   3  -5 41.2934 5.48553   1
   4  -3   5 36.6210 10.5391  -3
  -4   3  -5 36.6210 10.5391   1
  -4  -3  -5 15.9485 12.2178  -4
  -4  -3  -5 15.9485 12.2178   2
  -6  -3   7 40.6684 4.12830  -4
   6   3   5 40.6684 4.12830  -3
  -6  -3   7 40.6684 4.12830  -2
  -6  -3  -5 40.6684 4.12830   1
  -6   4  -3 28.4489 4.09647  -4
   6  -4  -5 28.4489 4.09647  -3
  -6   4  -3 28.4489 4.09647  -2
  -6   4   5 28.4489 4.09647   1
  -5   4  -3 46.8860 7.96148  -4
   5  -4  -5 46.8860 7.96148  -3
  -5   4  -3 46.8860 7.96148  -2
  -5   4   5 46.8860 7.96148   1
  -4  -4  -4 177.548 16.1222  -4
   4   4  -5 177.548 16.1222  -3
  -4  -4  -4 177.548 16.1222  -2
  -4  -4   5 177.548 16.1222   1
  -4   4   5 40.7853 5.27360  -4
  -4   4   5 40.7853 5.27360   2
  -4   4  -4 245.033 16.3153  -4
   4  -4  -5 245.033 16.3153  -3
  -4   4  -4 245.033 16.3153  -2
  -4   4   5 245.033 16.3153   1
   4  -4  -5 180.380 9.39181  -3
  -4   4   5 180.380 9.39181   1
  -3  -4  -4 249.717 17.2758  -4
   3   4  -5 249.717 17.2758  -3
  -3  -4  -4 249.717 17.2758  -2
  -3  -4   5 249.717 17.2758   1
  -3   4  -4 219.312 9.57671  -4
   3  -4  -5 219.312 9.57671  -3
  -3   4  -4 219.312 9.57671  -2
  -3   4   5 219.312 9.57671   1
   3   4   4 233.402 15.1647  -4
  -3  -4   5 233.402 15.1647  -3
   3   4   4 233.402 15.1647  -2
   3   4  -5 233.402 15.1647   1
  -3   4  -4 243.218 14.1559  -4
   3  -4  -5 243.218 14.1559  -3
  -3   4  -4 243.218 14.1559  -2
  -3   4   5 243.218 14.1559   1
  -3   4  -4 201.491 10.7563  -4
   3  -4  -5 201.491 10.7563  -3
  -3   4  -4 201.491 10.7563  -2
  -3   4   5 201.491 10.7563   1
  -3   4  -4 239.516 13.8643  -4
   3  -4  -5 239.516 13.8643  -3
  -3   4  -4 239.516 13.8643  -2
  -3   4   5 239.516 13.8643   1
   2   4  -5 95.9705 14.8825  -4
   2   4  -5 95.9705 14.8825   2
  -2   4   5 79.8307 9.51683  -4
  -2   4   5 79.8307 9.51683   2
  -2   4  -4 382.477 21.3934  -4
   2  -4  -5 382.477 21.3934  -3
  -2   4  -4 382.477 21.3934  -2
  -2   4   5 382.477 21.3934   1
  -2   4  -4 346.857 19.5284  -4
   2  -4  -5 346.857 19.5284  -3
  -2   4  -4 346.857 19.5284  -2
  -2   4   5 346.857 19.5284   1
  -2  -4   5 405.047 24.0426  -3
   2   4  -5 405.047 24.0426   1
   2  -4  -5 349.551 15.6896  -3
  -2   4   5 349.551 15.6896   1
  -1   4   5 1770.47 51.6719  -3
   1  -4  -5 1770.47 51.6719   1
  -1   4   5 1727.44 51.7104  -3
   1  -4  -5 1727.44 51.7104   1
   1   4  -5 302.937 15.8384  -4
   1   4  -5 302.937 15.8384   2
   1   4  -5 275.865 13.5207  -4
   1   4  -5 275.865 13.5207   2
  -1   4   5 287.048 17.1649  -4
  -1   4   5 287.048 17.1649   2
  -1  -4   5 321.883 16.1082  -4
  -1  -4   5 321.883 16.1082   2
  -1  -4   5 1723.19 52.4877  -3
   1   4  -5 1723.19 52.4877   1
  -1  -4   5 1734.53 52.3810  -3
   1   4  -5 1734.53 52.3810   1
  -1   4  -5 1901.43 78.9157  -4
   1  -4  -5 1901.43 78.9157  -3
  -1   4  -5 1901.43 78.9157  -2
  -1   4   5 1901.43 78.9157   1
   1   4   5 1678.37 76.6201  -4
  -1  -4   5 1678.37 76.6201  -3
   1   4   5 1678.37 76.6201  -2
   1   4  -5 1678.37 76.6201   1
   0   4  -5 353.681 18.1464  -4
   0  -4  -5 353.681 18.1464  -3
   0   4  -5 353.681 18.1464  -2
   0   4   5 353.681 18.1464   1
   0   4   5 321.120 17.6101  -4
   0  -4   5 321.120 17.6101  -3
   0   4   5 321.120 17.6101  -2
   0   4  -5 321.120 17.6101   1
   1   4   5 28.4205 9.71104  -4
   1   4   5 28.4205 9.71104   2
   1   4   5 4.99289 5.26330  -4
   1   4   5 4.99289 5.26330   2
   1   4   5 48.9811 14.6911  -3
  -1  -4  -5 48.9811 14.6911   1
   1  -4   5 8.72862 5.18587  -4
   1  -4   5 8.72862 5.18587   2
   1  -4   5 5.95243 4.15036  -4
   1  -4   5 5.95243 4.15036   2
  -1  -4  -5 48.1773 7.25907  -3
   1   4   5 48.1773 7.25907   1
   1  -4   5 43.7761 10.5982  -3
  -1   4  -5 43.7761 10.5982   1
  -1  -4  -5 48.2206 8.94229  -3
   1   4   5 48.2206 8.94229   1
  -2   4  -5 79.0092 6.90749  -4
  -2   4  -5 79.0092 6.90749   2
   2   4   5 82.8033 20.7681  -4
   2   4   5 82.8033 20.7681   2
  -2   4  -5 430.736 14.9698  -3
   2  -4   5 430.736 14.9698   1
   2  -4   5 430.510 20.8489  -3
  -2   4  -5 430.510 20.8489   1
  -2  -4  -5 405.645 23.3289  -3
   2   4   5 405.645 23.3289   1
   2   4  -6 484.076 21.7918  -4
  -2  -4  -5 484.076 21.7918  -3
   2   4  -6 484.076 21.7918  -2
   2   4   5 484.076 21.7918   1
  -2   4   6 497.357 20.7872  -4
   2  -4   5 497.357 20.7872  -3
  -2   4   6 497.357 20.7872  -2
  -2   4  -5 497.357 20.7872   1
   3  -4  -6 44.9340 4.67770  -4
  -3   4  -5 44.9340 4.67770  -3
   3  -4  -6 44.9340 4.67770  -2
   3  -4   5 44.9340 4.67770   1
  -3   4   6 50.9158 12.6451  -4
   3  -4   5 50.9158 12.6451  -3
  -3   4   6 50.9158 12.6451  -2
  -3   4  -5 50.9158 12.6451   1
  -3   4   6 67.4856 8.75260  -4
   3  -4   5 67.4856 8.75260  -3
  -3   4   6 67.4856 8.75260  -2
  -3   4  -5 67.4856 8.75260   1
  -3   4   6 62.4762 5.98407  -4
   3  -4   5 62.4762 5.98407  -3
  -3   4   6 62.4762 5.98407  -2
  -3   4  -5 62.4762 5.98407   1
   3   4  -6 53.3304 6.83584  -4
  -3  -4  -5 53.3304 6.83584  -3
   3   4  -6 53.3304 6.83584  -2
   3   4   5 53.3304 6.83584   1
   3   4  -6 57.4096 9.28327  -4
  -3  -4  -5 57.4096 9.28327  -3
   3   4  -6 57.4096 9.28327  -2
   3   4   5 57.4096 9.28327   1
  -4   4  -5 72.1751 4.97820  -3
   4  -4   5 72.1751 4.97820   1
  -4   4  -5 12.3808 5.42588  -4
  -4   4  -5 12.3808 5.42588   2
   4   4   5 12.6084 18.9672  -4
   4   4   5 12.6084 18.9672   2
  -4  -4   6 65.6594 10.6509  -4
   4   4   5 65.6594 10.6509  -3
  -4  -4   6 65.6594 10.6509  -2
  -4  -4  -5 65.6594 10.6509   1
   4  -4   5 74.1424 6.55086  -3
  -4   4  -5 74.1424 6.55086   1
   4  -4   5 73.4043 10.2383  -3
  -4   4  -5 73.4043 10.2383   1
  -4  -4  -5 68.3165 16.3264  -3
   4   4   5 68.3165 16.3264   1
  -4  -4  -5 12.2543 5.59312  -4
  -4  -4  -5 12.2543 5.59312   2
  -5  -4   7 86.8489 12.8373  -4
   5   4   5 86.8489 12.8373  -3
  -5  -4   7 86.8489 12.8373  -2
  -5  -4  -5 86.8489 12.8373   1
   5  -4  -7 97.0275 5.94211  -4
  -5   4  -5 97.0275 5.94211  -3
   5  -4  -7 97.0275 5.94211  -2
   5  -4   5 97.0275 5.94211   1
  -5  -4   7 78.1438 7.19223  -4
   5   4   5 78.1438 7.19223  -3
  -5  -4   7 78.1438 7.19223  -2
  -5  -4  -5 78.1438 7.19223   1
  -5   4   7 58.7896 13.1873  -4
   5  -4   5 58.7896 13.1873  -3
  -5   4   7 58.7896 13.1873  -2
  -5   4  -5 58.7896 13.1873   1
   6  -4  -7 79.5049 3.90785  -4
  -6   4  -5 79.5049 3.90785  -3
   6  -4  -7 79.5049 3.90785  -2
   6  -4   5 79.5049 3.90785   1
  -6  -4   7 79.2716 8.05218  -4
   6   4   5 79.2716 8.05218  -3
  -6  -4   7 79.2716 8.05218  -2
  -6  -4  -5 79.2716 8.05218   1
  -5  -5  -3 58.6461 10.2762  -4
   5   5  -5 58.6461 10.2762  -3
  -5  -5  -3 58.6461 10.2762  -2
  -5  -5   5 58.6461 10.2762   1
  -5   5  -3 70.0820 8.01635  -4
   5  -5  -5 70.0820 8.01635  -3
  -5   5  -3 70.0820 8.01635  -2
  -5   5   5 70.0820 8.01635   1
   4   5  -5 16.7561 5.35870  -3
  -4  -5   5 16.7561 5.35870   1
  -4   5   5 7.36925 3.71942  -4
  -4   5   5 7.36925 3.71942   2
   4  -5  -5 16.3005 5.32064  -3
  -4   5   5 16.3005 5.32064   1
  -4   5  -4 18.8965 9.46892  -4
   4  -5  -5 18.8965 9.46892  -3
  -4   5  -4 18.8965 9.46892  -2
  -4   5   5 18.8965 9.46892   1
   4   5   4 4.35131 19.4026  -4
  -4  -5   5 4.35131 19.4026  -3
   4   5   4 4.35131 19.4026  -2
   4   5  -5 4.35131 19.4026   1
  -4   5  -4 31.5889 10.2136  -4
   4  -5  -5 31.5889 10.2136  -3
  -4   5  -4 31.5889 10.2136  -2
  -4   5   5 31.5889 10.2136   1
  -3  -5  -4 208.829 15.1955  -4
   3   5  -5 208.829 15.1955  -3
  -3  -5  -4 208.829 15.1955  -2
  -3  -5   5 208.829 15.1955   1
  -3   5  -4 167.151 11.9944  -4
   3  -5  -5 167.151 11.9944  -3
  -3   5  -4 167.151 11.9944  -2
  -3   5   5 167.151 11.9944   1
  -3   5  -4 163.563 9.58917  -4
   3  -5  -5 163.563 9.58917  -3
  -3   5  -4 163.563 9.58917  -2
  -3   5   5 163.563 9.58917   1
  -3   5  -4 161.979 8.64104  -4
   3  -5  -5 161.979 8.64104  -3
  -3   5  -4 161.979 8.64104  -2
  -3   5   5 161.979 8.64104   1
   3   5   4 171.254 13.8819  -4
  -3  -5   5 171.254 13.8819  -3
   3   5   4 171.254 13.8819  -2
   3   5  -5 171.254 13.8819   1
  -3   5  -4 202.283 13.2442  -4
   3  -5  -5 202.283 13.2442  -3
  -3   5  -4 202.283 13.2442  -2
  -3   5   5 202.283 13.2442   1
   2   5  -5 25.8155 6.34761  -4
   2   5  -5 25.8155 6.34761   2
   2   5   4 78.2336 11.1422  -4
  -2  -5   5 78.2336 11.1422  -3
   2   5   4 78.2336 11.1422  -2
   2   5  -5 78.2336 11.1422   1
  -2   5  -4 108.570 16.1340  -4
   2  -5  -5 108.570 16.1340  -3
  -2   5  -4 108.570 16.1340  -2
  -2   5   5 108.570 16.1340   1
  -2   5  -4 86.9555 10.3078  -4
   2  -5  -5 86.9555 10.3078  -3
  -2   5  -4 86.9555 10.3078  -2
  -2   5   5 86.9555 10.3078   1
   2  -5  -5 51.8143 6.02138  -3
  -2   5   5 51.8143 6.02138   1
   1   5  -5 16.4573 5.16210  -4
   1   5  -5 16.4573 5.16210   2
  -1   5   5 24.3364 6.29592  -4
  -1   5   5 24.3364 6.29592   2
   1   5   5 69.1301 9.53986  -4
  -1  -5   5 69.1301 9.53986  -3
   1   5   5 69.1301 9.53986  -2
   1   5  -5 69.1301 9.53986   1
  -1   5  -5 65.2723 9.89734  -4
   1  -5  -5 65.2723 9.89734  -3
  -1   5  -5 65.2723 9.89734  -2
  -1   5   5 65.2723 9.89734   1
   1  -5  -5 37.2452 12.7466  -3
  -1   5   5 37.2452 12.7466   1
   1  -5  -5 31.3255 6.10951  -3
  -1   5   5 31.3255 6.10951   1
   0   5  -5 24.0639 7.59638  -4
   0  -5  -5 24.0639 7.59638  -3
   0   5  -5 24.0639 7.59638  -2
   0   5   5 24.0639 7.59638   1
   0   5   5 10.3449 7.54296  -4
   0  -5   5 10.3449 7.54296  -3
   0   5   5 10.3449 7.54296  -2
   0   5  -5 10.3449 7.54296   1
   0   5  -5 17.9860 5.12243  -4
   0  -5  -5 17.9860 5.12243  -3
   0   5  -5 17.9860 5.12243  -2
   0   5   5 17.9860 5.12243   1
  -1   5  -5 61.2364 5.48640  -4
  -1   5  -5 61.2364 5.48640   2
  -1   5  -5 55.9686 12.6894  -4
  -1   5  -5 55.9686 12.6894   2
   1   5  -5 357.144 20.6933  -4
  -1  -5  -5 357.144 20.6933  -3
   1   5  -5 357.144 20.6933  -2
   1   5   5 357.144 20.6933   1
   1   5  -5 425.566 22.2772  -4
  -1  -5  -5 425.566 22.2772  -3
   1   5  -5 425.566 22.2772  -2
   1   5   5 425.566 22.2772   1
   1  -5   5 304.578 14.4694  -3
  -1   5  -5 304.578 14.4694   1
  -1  -5  -5 337.197 14.4779  -3
   1   5   5 337.197 14.4779   1
   2  -5  -6 325.479 14.2295  -4
  -2   5  -5 325.479 14.2295  -3
   2  -5  -6 325.479 14.2295  -2
   2  -5   5 325.479 14.2295   1
   2   5  -6 327.393 19.8758  -4
  -2  -5  -5 327.393 19.8758  -3
   2   5  -6 327.393 19.8758  -2
   2   5   5 327.393 19.8758   1
  -2   5   6 346.764 15.9620  -4
   2  -5   5 346.764 15.9620  -3
  -2   5   6 346.764 15.9620  -2
  -2   5  -5 346.764 15.9620   1
   2   5  -6 321.999 16.5480  -4
  -2  -5  -5 321.999 16.5480  -3
   2   5  -6 321.999 16.5480  -2
   2   5   5 321.999 16.5480   1
   3  -5  -6 68.9465 5.47276  -4
  -3   5  -5 68.9465 5.47276  -3
   3  -5  -6 68.9465 5.47276  -2
   3  -5   5 68.9465 5.47276   1
   3   5  -6 76.6386 7.17150  -4
  -3  -5  -5 76.6386 7.17150  -3
   3   5  -6 76.6386 7.17150  -2
   3   5   5 76.6386 7.17150   1
   3   5  -6 82.0655 10.1666  -4
  -3  -5  -5 82.0655 10.1666  -3
   3   5  -6 82.0655 10.1666  -2
   3   5   5 82.0655 10.1666   1
  -3   5   6 78.0635 12.3589  -4
   3  -5   5 78.0635 12.3589  -3
  -3   5   6 78.0635 12.3589  -2
  -3   5  -5 78.0635 12.3589   1
  -4   5  -5 0.94620 2.03708  -4
  -4   5  -5 0.94620 2.03708   2
  -4   5  -5 3.46083 4.46479  -4
  -4   5  -5 3.46083 4.46479   2
   4  -5   5 25.6636 4.95201  -3
  -4   5  -5 25.6636 4.95201   1
  -4  -5  -5 49.6928 13.6308  -3
   4   5   5 49.6928 13.6308   1
  -4   5   6 25.9311 12.8469  -4
   4  -5   5 25.9311 12.8469  -3
  -4   5   6 25.9311 12.8469  -2
  -4   5  -5 25.9311 12.8469   1
  -5  -5   7 39.1186 5.62239  -4
   5   5   5 39.1186 5.62239  -3
  -5  -5   7 39.1186 5.62239  -2
  -5  -5  -5 39.1186 5.62239   1
  -5  -6  -3 42.6997 8.51319  -4
   5   6  -5 42.6997 8.51319  -3
  -5  -6  -3 42.6997 8.51319  -2
  -5  -6   5 42.6997 8.51319   1
   5  -6   3 35.2591 4.62581  -4
  -5   6   5 35.2591 4.62581  -3
   5  -6   3 35.2591 4.62581  -2
   5  -6  -5 35.2591 4.62581   1
   4   6  -5 38.5548 9.60877  -3
  -4  -6   5 38.5548 9.60877   1
  -4   6   5 4.82823 5.11793  -4
  -4   6   5 4.82823 5.11793   2
  -4   6   5 6.64785 3.80141  -4
  -4   6   5 6.64785 3.80141   2
   4   6   4 46.0493 18.3996  -4
  -4  -6   5 46.0493 18.3996  -3
   4   6   4 46.0493 18.3996  -2
   4   6  -5 46.0493 18.3996   1
   4  -6  -5 25.9586 5.84976  -3
  -4   6   5 25.9586 5.84976   1
  -3  -6  -4 26.7176 11.5163  -4
   3   6  -5 26.7176 11.5163  -3
  -3  -6  -4 26.7176 11.5163  -2
  -3  -6   5 26.7176 11.5163   1
   3   6   4 29.6494 10.0113  -4
  -3  -6   5 29.6494 10.0113  -3
   3   6   4 29.6494 10.0113  -2
   3   6  -5 29.6494 10.0113   1
  -2   6  -4 236.492 15.2778  -4
   2  -6  -5 236.492 15.2778  -3
  -2   6  -4 236.492 15.2778  -2
  -2   6   5 236.492 15.2778   1
  -2   6  -4 272.877 12.9350  -4
   2  -6  -5 272.877 12.9350  -3
  -2   6  -4 272.877 12.9350  -2
  -2   6   5 272.877 12.9350   1
  -1  -6  -5 168.904 19.4479  -4
   1   6  -5 168.904 19.4479  -3
  -1  -6  -5 168.904 19.4479  -2
  -1  -6   5 168.904 19.4479   1
   1   6  -5 52.4441 6.00343  -4
   1   6  -5 52.4441 6.00343   2
  -1   6   5 55.9094 8.75526  -4
  -1   6   5 55.9094 8.75526   2
  -1   6  -5 205.768 11.2165  -4
   1  -6  -5 205.768 11.2165  -3
  -1   6  -5 205.768 11.2165  -2
  -1   6   5 205.768 11.2165   1
  -1   6  -5 171.489 12.6847  -4
   1  -6  -5 171.489 12.6847  -3
  -1   6  -5 171.489 12.6847  -2
  -1   6   5 171.489 12.6847   1
   1   6   5 168.197 15.8559  -4
  -1  -6   5 168.197 15.8559  -3
   1   6   5 168.197 15.8559  -2
   1   6  -5 168.197 15.8559   1
   1  -6  -5 199.657 20.6787  -3
  -1   6   5 199.657 20.6787   1
   0  -6  -5 34.9436 7.32182  -4
   0   6  -5 34.9436 7.32182  -3
   0  -6  -5 34.9436 7.32182  -2
   0  -6   5 34.9436 7.32182   1
   0   6   5 45.3356 8.86560  -4
   0  -6   5 45.3356 8.86560  -3
   0   6   5 45.3356 8.86560  -2
   0   6  -5 45.3356 8.86560   1
   0   6  -5 37.4086 5.50256  -4
   0  -6  -5 37.4086 5.50256  -3
   0   6  -5 37.4086 5.50256  -2
   0   6   5 37.4086 5.50256   1
   0   6  -5 38.8356 5.85679  -4
   0  -6  -5 38.8356 5.85679  -3
   0   6  -5 38.8356 5.85679  -2
   0   6   5 38.8356 5.85679   1
   0   6  -5 48.1809 9.25082  -4
   0  -6  -5 48.1809 9.25082  -3
   0   6  -5 48.1809 9.25082  -2
   0   6   5 48.1809 9.25082   1
   0   6   5 45.6020 11.1474  -4
   0  -6   5 45.6020 11.1474  -3
   0   6   5 45.6020 11.1474  -2
   0   6  -5 45.6020 11.1474   1
  -1   6  -5 43.1204 15.8528  -4
  -1   6  -5 43.1204 15.8528   2
   1   6  -5 273.972 17.4287  -4
  -1  -6  -5 273.972 17.4287  -3
   1   6  -5 273.972 17.4287  -2
   1   6   5 273.972 17.4287   1
   1   6  -5 346.710 20.4933  -4
  -1  -6  -5 346.710 20.4933  -3
   1   6  -5 346.710 20.4933  -2
   1   6   5 346.710 20.4933   1
  -1   6   5 287.579 16.0612  -4
   1  -6   5 287.579 16.0612  -3
  -1   6   5 287.579 16.0612  -2
  -1   6  -5 287.579 16.0612   1
  -1   6   5 327.284 23.8230  -4
   1  -6   5 327.284 23.8230  -3
  -1   6   5 327.284 23.8230  -2
  -1   6  -5 327.284 23.8230   1
  -1  -6  -5 261.850 12.3475  -3
   1   6   5 261.850 12.3475   1
   1  -6   5 228.674 17.7422  -3
  -1   6  -5 228.674 17.7422   1
   2   6  -6 26.2688 8.79355  -4
  -2  -6  -5 26.2688 8.79355  -3
   2   6  -6 26.2688 8.79355  -2
   2   6   5 26.2688 8.79355   1
   2   6  -6 34.3995 10.7596  -4
  -2  -6  -5 34.3995 10.7596  -3
   2   6  -6 34.3995 10.7596  -2
   2   6   5 34.3995 10.7596   1
  -2   6   6 42.7195 7.55189  -4
   2  -6   5 42.7195 7.55189  -3
  -2   6   6 42.7195 7.55189  -2
  -2   6  -5 42.7195 7.55189   1
   3  -6  -6 69.7571 5.29422  -4
  -3   6  -5 69.7571 5.29422  -3
   3  -6  -6 69.7571 5.29422  -2
   3  -6   5 69.7571 5.29422   1
   3   6  -6 79.8557 11.4487  -4
  -3  -6  -5 79.8557 11.4487  -3
   3   6  -6 79.8557 11.4487  -2
   3   6   5 79.8557 11.4487   1
  -3   6   6 62.1096 11.4337  -4
   3  -6   5 62.1096 11.4337  -3
  -3   6   6 62.1096 11.4337  -2
  -3   6  -5 62.1096 11.4337   1
  -4   6  -5 11.3802 4.44721  -4
  -4   6  -5 11.3802 4.44721   2
   4  -6  -6 29.9705 5.97195  -4
  -4   6  -5 29.9705 5.97195  -3
   4  -6  -6 29.9705 5.97195  -2
   4  -6   5 29.9705 5.97195   1
   4  -6   5 4.82644 7.30228  -3
  -4   6  -5 4.82644 7.30228   1
   4  -6   5 12.1261 4.07152  -3
  -4   6  -5 12.1261 4.07152   1
   4   6  -6 42.4730 18.2664  -4
  -4  -6  -5 42.4730 18.2664  -3
   4   6  -6 42.4730 18.2664  -2
   4   6   5 42.4730 18.2664   1
  -5  -6   7 5.94242 4.82931  -4
   5   6   5 5.94242 4.82931  -3
  -5  -6   7 5.94242 4.82931  -2
  -5  -6  -5 5.94242 4.82931   1
   5  -6  -7 20.7437 4.00806  -4
  -5   6  -5 20.7437 4.00806  -3
   5  -6  -7 20.7437 4.00806  -2
   5  -6   5 20.7437 4.00806   1
  -5  -6  -5 7.85891 4.97365  -4
  -5  -6  -5 7.85891 4.97365   2
   5   7  -5 31.8414 7.22169  -3
  -5  -7   5 31.8414 7.22169   1
  -5   7  -3 22.0372 4.48274  -4
   5  -7  -5 22.0372 4.48274  -3
  -5   7  -3 22.0372 4.48274  -2
  -5   7   5 22.0372 4.48274   1
   4   7  -5 8.09338 5.58166  -3
  -4  -7   5 8.09338 5.58166   1
  -4   7   5 5.86570 3.31383  -4
  -4   7   5 5.86570 3.31383   2
   4  -7  -5 2.68577 4.06435  -3
  -4   7   5 2.68577 4.06435   1
  -4   7  -4 16.4098 7.19590  -4
   4  -7  -5 16.4098 7.19590  -3
  -4   7  -4 16.4098 7.19590  -2
  -4   7   5 16.4098 7.19590   1
   4   7   4 39.7261 17.1248  -4
  -4  -7   5 39.7261 17.1248  -3
   4   7   4 39.7261 17.1248  -2
   4   7  -5 39.7261 17.1248   1
  -3  -7  -4 78.5093 11.8999  -4
   3   7  -5 78.5093 11.8999  -3
  -3  -7  -4 78.5093 11.8999  -2
  -3  -7   5 78.5093 11.8999   1
  -3   7  -4 65.9565 6.05469  -4
   3  -7  -5 65.9565 6.05469  -3
  -3   7  -4 65.9565 6.05469  -2
  -3   7   5 65.9565 6.05469   1
  -3   7  -4 91.7107 10.0939  -4
   3  -7  -5 91.7107 10.0939  -3
  -3   7  -4 91.7107 10.0939  -2
  -3   7   5 91.7107 10.0939   1
  -2   7  -4 239.433 19.5692  -4
   2  -7  -5 239.433 19.5692  -3
  -2   7  -4 239.433 19.5692  -2
  -2   7   5 239.433 19.5692   1
  -1   7   5 55.6130 14.9260  -4
  -1   7   5 55.6130 14.9260   2
  -1  -7  -5 197.036 19.2591  -4
   1   7  -5 197.036 19.2591  -3
  -1  -7  -5 197.036 19.2591  -2
  -1  -7   5 197.036 19.2591   1
   0  -7  -5 94.8615 9.16490  -4
   0   7  -5 94.8615 9.16490  -3
   0  -7  -5 94.8615 9.16490  -2
   0  -7   5 94.8615 9.16490   1
   0   7  -5 95.8275 6.87413  -4
   0  -7  -5 95.8275 6.87413  -3
   0   7  -5 95.8275 6.87413  -2
   0   7   5 95.8275 6.87413   1
   0   7  -5 109.218 11.9055  -4
   0  -7  -5 109.218 11.9055  -3
   0   7  -5 109.218 11.9055  -2
   0   7   5 109.218 11.9055   1
   0   7  -5 86.4836 7.34613  -4
   0  -7  -5 86.4836 7.34613  -3
   0   7  -5 86.4836 7.34613  -2
   0   7   5 86.4836 7.34613   1
   0   7   5 82.8943 10.2758  -4
   0  -7   5 82.8943 10.2758  -3
   0   7   5 82.8943 10.2758  -2
   0   7  -5 82.8943 10.2758   1
   0   7   5 111.598 11.3530  -4
   0  -7   5 111.598 11.3530  -3
   0   7   5 111.598 11.3530  -2
   0   7  -5 111.598 11.3530   1
   0   7   5 86.3057 9.05683  -4
   0  -7   5 86.3057 9.05683  -3
   0   7   5 86.3057 9.05683  -2
   0   7  -5 86.3057 9.05683   1
   1  -7  -5 374.212 20.0345  -4
  -1   7  -5 374.212 20.0345  -3
   1  -7  -5 374.212 20.0345  -2
   1  -7   5 374.212 20.0345   1
   1   7  -5 310.218 18.2518  -4
  -1  -7  -5 310.218 18.2518  -3
   1   7  -5 310.218 18.2518  -2
   1   7   5 310.218 18.2518   1
  -1   7   5 312.993 20.1058  -4
   1  -7   5 312.993 20.1058  -3
  -1   7   5 312.993 20.1058  -2
  -1   7  -5 312.993 20.1058   1
  -1   7   5 348.172 17.6787  -4
   1  -7   5 348.172 17.6787  -3
  -1   7   5 348.172 17.6787  -2
  -1   7  -5 348.172 17.6787   1
   1   7  -5 340.258 16.7001  -4
  -1  -7  -5 340.258 16.7001  -3
   1   7  -5 340.258 16.7001  -2
   1   7   5 340.258 16.7001   1
   1  -7   5 294.336 20.3784  -3
  -1   7  -5 294.336 20.3784   1
  -2   7   6 686.792 28.8360  -4
   2  -7   5 686.792 28.8360  -3
  -2   7   6 686.792 28.8360  -2
  -2   7  -5 686.792 28.8360   1
   2   7  -6 785.462 38.0863  -4
  -2  -7  -5 785.462 38.0863  -3
   2   7  -6 785.462 38.0863  -2
   2   7   5 785.462 38.0863   1
  -3   7   6 25.7864 5.46547  -4
   3  -7   5 25.7864 5.46547  -3
  -3   7   6 25.7864 5.46547  -2
  -3   7  -5 25.7864 5.46547   1
   3   7  -6 25.1566 5.63764  -4
  -3  -7  -5 25.1566 5.63764  -3
   3   7  -6 25.1566 5.63764  -2
   3   7   5 25.1566 5.63764   1
   4  -7  -6 54.0694 8.13643  -4
  -4   7  -5 54.0694 8.13643  -3
   4  -7  -6 54.0694 8.13643  -2
   4  -7   5 54.0694 8.13643   1
  -4   7  -5 1.66755 2.82440  -4
  -4   7  -5 1.66755 2.82440   2
  -4  -7  -5 5.23472 5.07958  -4
  -4  -7  -5 5.23472 5.07958   2
   4  -7   5 35.5526 4.51219  -3
  -4   7  -5 35.5526 4.51219   1
   4   7  -6 35.4144 20.0785  -4
  -4  -7  -5 35.4144 20.0785  -3
   4   7  -6 35.4144 20.0785  -2
   4   7   5 35.4144 20.0785   1
   4   8  -5 192.221 11.8726  -3
  -4  -8   5 192.221 11.8726   1
  -4   8   5 21.4553 3.02894  -4
  -4   8   5 21.4553 3.02894   2
   4  -8  -5 190.982 9.61899  -3
  -4   8   5 190.982 9.61899   1
  -3  -8  -4 25.4491 7.56136  -4
   3   8  -5 25.4491 7.56136  -3
  -3  -8  -4 25.4491 7.56136  -2
  -3  -8   5 25.4491 7.56136   1
  -2   8  -4 41.3828 6.42752  -4
   2  -8  -5 41.3828 6.42752  -3
  -2   8  -4 41.3828 6.42752  -2
  -2   8   5 41.3828 6.42752   1
  -1   8   5 5.46560 3.68717  -4
  -1   8   5 5.46560 3.68717   2
   1   8   5 32.0157 13.8982  -4
  -1  -8   5 32.0157 13.8982  -3
   1   8   5 32.0157 13.8982  -2
   1   8  -5 32.0157 13.8982   1
   0  -8  -5 191.343 12.2597  -4
   0   8  -5 191.343 12.2597  -3
   0  -8  -5 191.343 12.2597  -2
   0  -8   5 191.343 12.2597   1
   0   8  -5 171.879 9.70824  -4
   0  -8  -5 171.879 9.70824  -3
   0   8  -5 171.879 9.70824  -2
   0   8   5 171.879 9.70824   1
   0   8  -5 175.600 10.4675  -4
   0  -8  -5 175.600 10.4675  -3
   0   8  -5 175.600 10.4675  -2
   0   8   5 175.600 10.4675   1
   0   8   5 152.094 10.9758  -4
   0  -8   5 152.094 10.9758  -3
   0   8   5 152.094 10.9758  -2
   0   8  -5 152.094 10.9758   1
   0   8   5 162.922 11.8107  -4
   0  -8   5 162.922 11.8107  -3
   0   8   5 162.922 11.8107  -2
   0   8  -5 162.922 11.8107   1
   1  -8  -5 69.6269 10.8455  -4
  -1   8  -5 69.6269 10.8455  -3
   1  -8  -5 69.6269 10.8455  -2
   1  -8   5 69.6269 10.8455   1
   1  -8   5 63.4732 7.50366  -3
  -1   8  -5 63.4732 7.50366   1
   1   8  -5 79.1757 15.7169  -4
  -1  -8  -5 79.1757 15.7169  -3
   1   8  -5 79.1757 15.7169  -2
   1   8   5 79.1757 15.7169   1
   1   8  -5 66.0300 8.52450  -4
  -1  -8  -5 66.0300 8.52450  -3
   1   8  -5 66.0300 8.52450  -2
   1   8   5 66.0300 8.52450   1
  -1   8   5 61.9008 13.3633  -4
   1  -8   5 61.9008 13.3633  -3
  -1   8   5 61.9008 13.3633  -2
  -1   8  -5 61.9008 13.3633   1
  -3   8   6 99.8219 6.74425  -4
   3  -8   5 99.8219 6.74425  -3
  -3   8   6 99.8219 6.74425  -2
  -3   8  -5 99.8219 6.74425   1
   3   8  -6 86.4942 6.25397  -4
  -3  -8  -5 86.4942 6.25397  -3
   3   8  -6 86.4942 6.25397  -2
   3   8   5 86.4942 6.25397   1
  -4   8  -5 23.0934 3.48221  -4
  -4   8  -5 23.0934 3.48221   2
   4  -8   5 118.137 6.50882  -3
  -4   8  -5 118.137 6.50882   1
  -3   9  -4 33.9090 3.69864  -4
   3  -9  -5 33.9090 3.69864  -3
  -3   9  -4 33.9090 3.69864  -2
  -3   9   5 33.9090 3.69864   1
   3   9   4 23.8097 9.30653  -4
  -3  -9   5 23.8097 9.30653  -3
   3   9   4 23.8097 9.30653  -2
   3   9  -5 23.8097 9.30653   1
  -2   9   5 0.76190 3.26536  -4
  -2   9   5 0.76190 3.26536   2
  -2   9  -4 15.6039 5.30576  -4
   2  -9  -5 15.6039 5.30576  -3
  -2   9  -4 15.6039 5.30576  -2
  -2   9   5 15.6039 5.30576   1
  -1   9   5 11.6430 5.03853  -4
  -1   9   5 11.6430 5.03853   2
   1   9   5 15.2992 15.5321  -4
  -1  -9   5 15.2992 15.5321  -3
   1   9   5 15.2992 15.5321  -2
   1   9  -5 15.2992 15.5321   1
   0  -9  -5 5.98821 9.30400  -4
   0   9  -5 5.98821 9.30400  -3
   0  -9  -5 5.98821 9.30400  -2
   0  -9   5 5.98821 9.30400   1
   0   9   5 18.1310 7.23235  -4
   0  -9   5 18.1310 7.23235  -3
   0   9   5 18.1310 7.23235  -2
   0   9  -5 18.1310 7.23235   1
   0   9   5 23.2172 16.1689  -4
   0  -9   5 23.2172 16.1689  -3
   0   9   5 23.2172 16.1689  -2
   0   9  -5 23.2172 16.1689   1
   0   9  -5 18.1405 4.78382  -4
   0  -9  -5 18.1405 4.78382  -3
   0   9  -5 18.1405 4.78382  -2
   0   9   5 18.1405 4.78382   1
   0   9  -5 17.4450 4.13552  -4
   0  -9  -5 17.4450 4.13552  -3
   0   9  -5 17.4450 4.13552  -2
   0   9   5 17.4450 4.13552   1
   1  -9  -5 46.3575 9.70182  -4
  -1   9  -5 46.3575 9.70182  -3
   1  -9  -5 46.3575 9.70182  -2
   1  -9   5 46.3575 9.70182   1
   1  -9   5 34.0953 7.65033  -3
  -1   9  -5 34.0953 7.65033   1
  -2  -9  -5 0.21515 5.51654  -4
  -2  -9  -5 0.21515 5.51654   2
   2   9  -6 45.1117 14.8691  -4
  -2  -9  -5 45.1117 14.8691  -3
   2   9  -6 45.1117 14.8691  -2
   2   9   5 45.1117 14.8691   1
   2  -9   5 27.4219 5.46591  -3
  -2   9  -5 27.4219 5.46591   1
  -3   9   6 54.9399 4.68071  -4
   3  -9   5 54.9399 4.68071  -3
  -3   9   6 54.9399 4.68071  -2
  -3   9  -5 54.9399 4.68071   1
  -2  10  -4 13.5712 4.54051  -4
   2 -10  -5 13.5712 4.54051  -3
  -2  10  -4 13.5712 4.54051  -2
  -2  10   5 13.5712 4.54051   1
  -2  10  -4 22.1305 5.19734  -4
   2 -10  -5 22.1305 5.19734  -3
  -2  10  -4 22.1305 5.19734  -2
  -2  10   5 22.1305 5.19734   1
  -1  10  -5 18.8545 4.86055  -4
   1 -10  -5 18.8545 4.86055  -3
  -1  10  -5 18.8545 4.86055  -2
  -1  10   5 18.8545 4.86055   1
   0  10  -5 15.8434 3.52840  -4
   0 -10  -5 15.8434 3.52840  -3
   0  10  -5 15.8434 3.52840  -2
   0  10   5 15.8434 3.52840   1
   0  10  -5 8.40324 4.16456  -4
   0 -10  -5 8.40324 4.16456  -3
   0  10  -5 8.40324 4.16456  -2
   0  10   5 8.40324 4.16456   1
  -5   0  -4 244.830 17.5259  -4
   5   0  -6 244.830 17.5259  -3
  -5   0  -4 244.830 17.5259  -2
  -5   0   6 244.830 17.5259   1
  -5   0  -4 212.036 10.3340  -4
   5   0  -6 212.036 10.3340  -3
  -5   0  -4 212.036 10.3340  -2
  -5   0   6 212.036 10.3340   1
   4   0  -6 100.492 10.8465  -3
  -4   0   6 100.492 10.8465   1
   4   0  -6 96.5922 6.34014  -3
  -4   0   6 96.5922 6.34014   1
  -4   0   6 17.1836 4.46035  -4
  -4   0   6 17.1836 4.46035   2
   2   0  -6 109.451 6.85155  -4
   2   0  -6 109.451 6.85155   2
  -2   0   6 91.7147 8.24847  -4
  -2   0   6 91.7147 8.24847   2
  -2   0   6 647.802 22.6067  -3
   2   0  -6 647.802 22.6067   1
   2   0  -6 638.350 22.3449  -3
  -2   0   6 638.350 22.3449   1
  -1   0   6 4.60758 2.08688  -4
  -1   0   6 4.60758 2.08688   2
   1   0  -6 1.99831 1.67461  -4
   1   0  -6 1.99831 1.67461   2
  -1   0   6 9.21686 3.11805  -3
   1   0  -6 9.21686 3.11805   1
   0   0   6 2578.55 75.2523  -4
   0   0   6 2578.55 75.2523  -3
   0   0   6 2578.55 75.2523  -2
   0   0  -6 2578.55 75.2523   1
   1   0   6 51.8135 4.77635  -3
  -1   0  -6 51.8135 4.77635   1
  -1   0  -6 47.2083 4.13855  -3
   1   0   6 47.2083 4.13855   1
   1   0   6 9.49424 3.30406  -4
   1   0   6 9.49424 3.30406   2
  -2   0  -6 388.730 20.4787  -3
   2   0   6 388.730 20.4787   1
   2   0   6 382.380 16.8319  -3
  -2   0  -6 382.380 16.8319   1
  -2   0  -6 403.742 15.3586  -3
   2   0   6 403.742 15.3586   1
   2   0   6 67.6681 7.06372  -4
   2   0   6 67.6681 7.06372   2
   3   0  -7 14.8467 4.89082  -4
  -3   0  -6 14.8467 4.89082  -3
   3   0  -7 14.8467 4.89082  -2
   3   0   6 14.8467 4.89082   1
   4   0   6 0.28287 3.03475  -3
  -4   0  -6 0.28287 3.03475   1
  -4   0  -6 3.83509 2.72856  -3
   4   0   6 3.83509 2.72856   1
  -4   0  -6 0.00984 3.25699  -4
  -4   0  -6 0.00984 3.25699   2
  -4   0  -6 0.78575 4.10050  -4
  -4   0  -6 0.78575 4.10050   2
  -4   0   7 -10.615 15.9570  -4
   4   0   6 -10.615 15.9570  -3
  -4   0   7 -10.615 15.9570  -2
  -4   0  -6 -10.615 15.9570   1
  -5   0   8 18.6692 12.5894  -4
   5   0   6 18.6692 12.5894  -3
  -5   0   8 18.6692 12.5894  -2
  -5   0  -6 18.6692 12.5894   1
   5   0  -8 23.1279 6.13801  -4
  -5   0  -6 23.1279 6.13801  -3
   5   0  -8 23.1279 6.13801  -2
   5   0   6 23.1279 6.13801   1
  -5   0   8 20.7465 5.80979  -4
   5   0   6 20.7465 5.80979  -3
  -5   0   8 20.7465 5.80979  -2
  -5   0  -6 20.7465 5.80979   1
  -6  -1  -4 -0.0767 4.61867  -4
   6   1  -6 -0.0767 4.61867  -3
  -6  -1  -4 -0.0767 4.61867  -2
  -6  -1   6 -0.0767 4.61867   1
  -6   1  -4 8.46121 4.93458  -4
   6  -1  -6 8.46121 4.93458  -3
  -6   1  -4 8.46121 4.93458  -2
  -6   1   6 8.46121 4.93458   1
  -6   1  -4 3.08276 8.25641  -4
   6  -1  -6 3.08276 8.25641  -3
  -6   1  -4 3.08276 8.25641  -2
  -6   1   6 3.08276 8.25641   1
  -5  -1  -4 58.7334 10.5024  -4
   5   1  -6 58.7334 10.5024  -3
  -5  -1  -4 58.7334 10.5024  -2
  -5  -1   6 58.7334 10.5024   1
  -5  -1  -4 56.0121 7.06840  -4
   5   1  -6 56.0121 7.06840  -3
  -5  -1  -4 56.0121 7.06840  -2
  -5  -1   6 56.0121 7.06840   1
  -5  -1  -4 64.4102 15.6078  -4
   5   1  -6 64.4102 15.6078  -3
  -5  -1  -4 64.4102 15.6078  -2
  -5  -1   6 64.4102 15.6078   1
  -5   1  -4 75.9416 11.0809  -4
   5  -1  -6 75.9416 11.0809  -3
  -5   1  -4 75.9416 11.0809  -2
  -5   1   6 75.9416 11.0809   1
   4   1  -6 82.5287 10.9101  -3
  -4  -1   6 82.5287 10.9101   1
  -4   1   6 11.4834 4.01139  -4
  -4   1   6 11.4834 4.01139   2
   4   1  -6 13.5199 3.48804  -4
   4   1  -6 13.5199 3.48804   2
   4  -1  -6 82.5040 9.52680  -3
  -4   1   6 82.5040 9.52680   1
   4  -1  -6 86.6733 7.74544  -3
  -4   1   6 86.6733 7.74544   1
  -3   1  -5 22.0618 5.38911  -4
   3  -1  -6 22.0618 5.38911  -3
  -3   1  -5 22.0618 5.38911  -2
  -3   1   6 22.0618 5.38911   1
  -3   1  -5 17.9702 6.96880  -4
   3  -1  -6 17.9702 6.96880  -3
  -3   1  -5 17.9702 6.96880  -2
  -3   1   6 17.9702 6.96880   1
   2   1  -6 5.95297 5.82828  -4
   2   1  -6 5.95297 5.82828   2
   2   1  -6 3.36744 2.62844  -4
   2   1  -6 3.36744 2.62844   2
  -2   1   6 3.12845 4.66590  -4
  -2   1   6 3.12845 4.66590   2
  -2   1   6 22.3795 6.17248  -3
   2  -1  -6 22.3795 6.17248   1
   2   1  -6 26.2978 6.46022  -3
  -2  -1   6 26.2978 6.46022   1
  -2  -1   6 16.7261 5.94161  -3
   2   1  -6 16.7261 5.94161   1
   2  -1  -6 1.96806 2.70957  -4
   2  -1  -6 1.96806 2.70957   2
  -2  -1   6 0.47370 3.91899  -4
  -2  -1   6 0.47370 3.91899   2
   1   1  -6 250.793 9.67621  -4
   1   1  -6 250.793 9.67621   2
  -1   1   6 256.810 9.90665  -4
  -1   1   6 256.810 9.90665   2
  -1   1   6 1433.82 43.9047  -3
   1  -1  -6 1433.82 43.9047   1
  -1  -1   6 1485.98 43.9898  -3
   1   1  -6 1485.98 43.9898   1
   1  -1  -6 254.043 9.63587  -4
   1  -1  -6 254.043 9.63587   2
  -1  -1   6 237.601 9.90530  -4
  -1  -1   6 237.601 9.90530   2
   0  -1   6 1721.17 51.1166  -4
   0   1   6 1721.17 51.1166  -3
   0  -1   6 1721.17 51.1166  -2
   0  -1  -6 1721.17 51.1166   1
   0   1   6 1726.14 52.3572  -4
   0  -1   6 1726.14 52.3572  -3
   0   1   6 1726.14 52.3572  -2
   0   1  -6 1726.14 52.3572   1
   1   1   6 117.466 6.67580  -3
  -1  -1  -6 117.466 6.67580   1
   1   1   6 19.1596 3.72079  -4
   1   1   6 19.1596 3.72079   2
   1  -1   6 24.1909 3.82463  -4
   1  -1   6 24.1909 3.82463   2
  -1  -1  -6 111.776 6.08595  -3
   1   1   6 111.776 6.08595   1
   1  -1   6 107.501 6.69820  -3
  -1   1  -6 107.501 6.69820   1
  -2   1  -6 2634.61 78.1163  -3
   2  -1   6 2634.61 78.1163   1
   2   1   6 2805.78 86.3093  -3
  -2  -1  -6 2805.78 86.3093   1
   2   1   6 480.031 17.7341  -4
   2   1   6 480.031 17.7341   2
   2  -1   6 2573.83 79.4571  -3
  -2   1  -6 2573.83 79.4571   1
  -2  -1  -6 2532.57 78.3123  -3
   2   1   6 2532.57 78.3123   1
   2   1  -7 2598.06 109.970  -4
  -2  -1  -6 2598.06 109.970  -3
   2   1  -7 2598.06 109.970  -2
   2   1   6 2598.06 109.970   1
   2  -1   6 423.473 17.4029  -4
   2  -1   6 423.473 17.4029   2
   3  -1  -7 246.578 9.60677  -4
  -3   1  -6 246.578 9.60677  -3
   3  -1  -7 246.578 9.60677  -2
   3  -1   6 246.578 9.60677   1
   3   1  -7 240.063 16.2380  -4
  -3  -1  -6 240.063 16.2380  -3
   3   1  -7 240.063 16.2380  -2
   3   1   6 240.063 16.2380   1
  -3   1   7 246.463 11.5597  -4
   3  -1   6 246.463 11.5597  -3
  -3   1   7 246.463 11.5597  -2
  -3   1  -6 246.463 11.5597   1
   4   1   6 65.6363 6.23425  -3
  -4  -1  -6 65.6363 6.23425   1
  -4   1  -6 59.8080 4.87698  -3
   4  -1   6 59.8080 4.87698   1
  -4   1  -6 18.4667 7.94891  -4
  -4   1  -6 18.4667 7.94891   2
  -4   1  -6 11.7966 6.26799  -4
  -4   1  -6 11.7966 6.26799   2
  -4   1  -6 15.7839 4.28010  -4
  -4   1  -6 15.7839 4.28010   2
  -4  -1  -6 9.22365 3.75626  -4
  -4  -1  -6 9.22365 3.75626   2
  -4  -1  -6 13.6880 7.43410  -4
  -4  -1  -6 13.6880 7.43410   2
   4  -1   6 55.1780 6.00065  -3
  -4   1  -6 55.1780 6.00065   1
  -4  -1  -6 50.8997 10.3119  -3
   4   1   6 50.8997 10.3119   1
   5  -1  -8 418.786 14.4999  -4
  -5   1  -6 418.786 14.4999  -3
   5  -1  -8 418.786 14.4999  -2
   5  -1   6 418.786 14.4999   1
  -5  -1   8 362.495 17.1971  -4
   5   1   6 362.495 17.1971  -3
  -5  -1   8 362.495 17.1971  -2
  -5  -1  -6 362.495 17.1971   1
  -5  -1   8 421.952 22.8923  -4
   5   1   6 421.952 22.8923  -3
  -5  -1   8 421.952 22.8923  -2
  -5  -1  -6 421.952 22.8923   1
  -5   1   8 363.649 16.9036  -4
   5  -1   6 363.649 16.9036  -3
  -5   1   8 363.649 16.9036  -2
  -5   1  -6 363.649 16.9036   1
  -5   1   8 398.494 21.7537  -4
   5  -1   6 398.494 21.7537  -3
  -5   1   8 398.494 21.7537  -2
  -5   1  -6 398.494 21.7537   1
   6  -1  -8 6.97767 3.28493  -4
  -6   1  -6 6.97767 3.28493  -3
   6  -1  -8 6.97767 3.28493  -2
   6  -1   6 6.97767 3.28493   1
  -6  -1   8 10.4059 3.16406  -4
   6   1   6 10.4059 3.16406  -3
  -6  -1   8 10.4059 3.16406  -2
  -6  -1  -6 10.4059 3.16406   1
  -6   2  -4 91.3604 8.52830  -4
   6  -2  -6 91.3604 8.52830  -3
  -6   2  -4 91.3604 8.52830  -2
  -6   2   6 91.3604 8.52830   1
  -5  -2  -4 156.114 10.1407  -4
   5   2  -6 156.114 10.1407  -3
  -5  -2  -4 156.114 10.1407  -2
  -5  -2   6 156.114 10.1407   1
  -5  -2  -4 153.744 13.2242  -4
   5   2  -6 153.744 13.2242  -3
  -5  -2  -4 153.744 13.2242  -2
  -5  -2   6 153.744 13.2242   1
  -5   2  -4 181.737 14.2306  -4
   5  -2  -6 181.737 14.2306  -3
  -5   2  -4 181.737 14.2306  -2
  -5   2   6 181.737 14.2306   1
  -4   2   6 31.3448 8.73081  -4
  -4   2   6 31.3448 8.73081   2
  -4   2   6 33.0960 4.58352  -4
  -4   2   6 33.0960 4.58352   2
   4   2  -6 156.844 13.7756  -3
  -4  -2   6 156.844 13.7756   1
  -4  -2  -5 237.210 16.7454  -4
   4   2  -6 237.210 16.7454  -3
  -4  -2  -5 237.210 16.7454  -2
  -4  -2   6 237.210 16.7454   1
  -4   2  -5 241.460 11.4138  -4
   4  -2  -6 241.460 11.4138  -3
  -4   2  -5 241.460 11.4138  -2
  -4   2   6 241.460 11.4138   1
   4  -2  -6 153.883 10.8626  -3
  -4   2   6 153.883 10.8626   1
   4  -2  -6 159.090 11.5484  -3
  -4   2   6 159.090 11.5484   1
  -3  -2  -5 418.728 24.9961  -4
   3   2  -6 418.728 24.9961  -3
  -3  -2  -5 418.728 24.9961  -2
  -3  -2   6 418.728 24.9961   1
  -3   2  -5 502.227 24.1849  -4
   3  -2  -6 502.227 24.1849  -3
  -3   2  -5 502.227 24.1849  -2
  -3   2   6 502.227 24.1849   1
   3   2   5 470.135 25.0537  -4
  -3  -2   6 470.135 25.0537  -3
   3   2   5 470.135 25.0537  -2
   3   2  -6 470.135 25.0537   1
  -3   2  -5 488.791 16.7811  -4
   3  -2  -6 488.791 16.7811  -3
  -3   2  -5 488.791 16.7811  -2
  -3   2   6 488.791 16.7811   1
  -3   2  -5 528.735 23.8992  -4
   3  -2  -6 528.735 23.8992  -3
  -3   2  -5 528.735 23.8992  -2
  -3   2   6 528.735 23.8992   1
  -2   2   6 131.556 12.9652  -4
  -2   2   6 131.556 12.9652   2
   2   2  -6 142.414 9.10009  -4
   2   2  -6 142.414 9.10009   2
   2   2  -6 137.024 10.7528  -4
   2   2  -6 137.024 10.7528   2
   2   2  -6 750.988 26.9693  -3
  -2  -2   6 750.988 26.9693   1
  -2   2   6 770.706 26.8981  -3
   2  -2  -6 770.706 26.8981   1
   2   2   5 725.885 35.4471  -4
  -2  -2   6 725.885 35.4471  -3
   2   2   5 725.885 35.4471  -2
   2   2  -6 725.885 35.4471   1
  -2  -2   6 801.397 27.3783  -3
   2   2  -6 801.397 27.3783   1
   2  -2  -6 146.301 8.82187  -4
   2  -2  -6 146.301 8.82187   2
   1   2  -6 86.7749 8.32671  -4
   1   2  -6 86.7749 8.32671   2
   1   2  -6 92.3052 5.81339  -4
   1   2  -6 92.3052 5.81339   2
  -1   2   6 94.9264 6.72486  -4
  -1   2   6 94.9264 6.72486   2
  -1   2   6 523.613 18.5324  -3
   1  -2  -6 523.613 18.5324   1
  -1   2   6 564.438 18.5457  -3
   1  -2  -6 564.438 18.5457   1
  -1  -2   6 549.611 18.6596  -3
   1   2  -6 549.611 18.6596   1
   1  -2  -6 98.8841 5.60270  -4
   1  -2  -6 98.8841 5.60270   2
  -1  -2   6 103.402 6.46234  -4
  -1  -2   6 103.402 6.46234   2
   0  -2   6 1030.12 31.8916  -4
   0   2   6 1030.12 31.8916  -3
   0  -2   6 1030.12 31.8916  -2
   0  -2  -6 1030.12 31.8916   1
   0   2   6 1033.76 31.3563  -4
   0  -2   6 1033.76 31.3563  -3
   0   2   6 1033.76 31.3563  -2
   0   2  -6 1033.76 31.3563   1
  -1   2  -6 1958.10 57.7456  -3
   1  -2   6 1958.10 57.7456   1
   1   2   6 1902.62 58.5549  -3
  -1  -2  -6 1902.62 58.5549   1
   1   2   6 328.614 12.4539  -4
   1   2   6 328.614 12.4539   2
   1  -2   6 1988.95 58.0207  -3
  -1   2  -6 1988.95 58.0207   1
  -1  -2  -6 2037.00 62.6594  -3
   1   2   6 2037.00 62.6594   1
  -1  -2  -6 1868.56 82.6931  -3
   1   2   6 1868.56 82.6931   1
   1  -2   6 313.889 12.6004  -4
   1  -2   6 313.889 12.6004   2
   1  -2   6 329.642 12.3731  -4
   1  -2   6 329.642 12.3731   2
  -2   2  -6 557.858 20.5309  -3
   2  -2   6 557.858 20.5309   1
   2   2   6 96.2896 10.0618  -4
   2   2   6 96.2896 10.0618   2
   2  -2   6 95.6474 9.31945  -4
   2  -2   6 95.6474 9.31945   2
  -2  -2  -6 550.132 26.4793  -3
   2   2   6 550.132 26.4793   1
   2  -2   6 554.132 24.1976  -3
  -2   2  -6 554.132 24.1976   1
  -2  -2  -6 549.576 20.8092  -3
   2   2   6 549.576 20.8092   1
  -3  -2   7 86.4908 10.9380  -4
   3   2   6 86.4908 10.9380  -3
  -3  -2   7 86.4908 10.9380  -2
  -3  -2  -6 86.4908 10.9380   1
   3  -2  -7 109.320 5.89811  -4
  -3   2  -6 109.320 5.89811  -3
   3  -2  -7 109.320 5.89811  -2
   3  -2   6 109.320 5.89811   1
  -3   2   7 133.508 11.6632  -4
   3  -2   6 133.508 11.6632  -3
  -3   2   7 133.508 11.6632  -2
  -3   2  -6 133.508 11.6632   1
   3   2  -7 98.1189 7.29749  -4
  -3  -2  -6 98.1189 7.29749  -3
   3   2  -7 98.1189 7.29749  -2
   3   2   6 98.1189 7.29749   1
   3   2  -7 120.898 11.7803  -4
  -3  -2  -6 120.898 11.7803  -3
   3   2  -7 120.898 11.7803  -2
   3   2   6 120.898 11.7803   1
  -3   2   7 114.170 7.67871  -4
   3  -2   6 114.170 7.67871  -3
  -3   2   7 114.170 7.67871  -2
  -3   2  -6 114.170 7.67871   1
  -4   2  -6 143.875 6.93626  -3
   4  -2   6 143.875 6.93626   1
  -4   2  -6 22.1107 4.58056  -4
  -4   2  -6 22.1107 4.58056   2
   4  -2   6 134.159 8.52076  -3
  -4   2  -6 134.159 8.52076   1
   4  -2   6 148.300 12.5125  -3
  -4   2  -6 148.300 12.5125   1
  -4  -2  -6 26.7725 6.50118  -4
  -4  -2  -6 26.7725 6.50118   2
  -5  -2   8 52.6039 6.94432  -4
   5   2   6 52.6039 6.94432  -3
  -5  -2   8 52.6039 6.94432  -2
  -5  -2  -6 52.6039 6.94432   1
   5  -2  -8 60.3437 5.57029  -4
  -5   2  -6 60.3437 5.57029  -3
   5  -2  -8 60.3437 5.57029  -2
   5  -2   6 60.3437 5.57029   1
  -6  -2   8 25.2835 7.54039  -4
   6   2   6 25.2835 7.54039  -3
  -6  -2   8 25.2835 7.54039  -2
  -6  -2  -6 25.2835 7.54039   1
   6  -2  -8 25.4764 3.05871  -4
  -6   2  -6 25.4764 3.05871  -3
   6  -2  -8 25.4764 3.05871  -2
   6  -2   6 25.4764 3.05871   1
  -6  -2   8 20.5402 3.39132  -4
   6   2   6 20.5402 3.39132  -3
  -6  -2   8 20.5402 3.39132  -2
  -6  -2  -6 20.5402 3.39132   1
  -6  -3  -4 56.0044 6.18308  -4
   6   3  -6 56.0044 6.18308  -3
  -6  -3  -4 56.0044 6.18308  -2
  -6  -3   6 56.0044 6.18308   1
  -6   3  -4 62.6907 7.13406  -4
   6  -3  -6 62.6907 7.13406  -3
  -6   3  -4 62.6907 7.13406  -2
  -6   3   6 62.6907 7.13406   1
  -5  -3  -4 222.161 14.8827  -4
   5   3  -6 222.161 14.8827  -3
  -5  -3  -4 222.161 14.8827  -2
  -5  -3   6 222.161 14.8827   1
  -5   3  -4 241.593 15.8731  -4
   5  -3  -6 241.593 15.8731  -3
  -5   3  -4 241.593 15.8731  -2
  -5   3   6 241.593 15.8731   1
  -4   3   6 12.5126 5.55710  -4
  -4   3   6 12.5126 5.55710   2
  -4   3   6 20.3076 8.43501  -4
  -4   3   6 20.3076 8.43501   2
   4   3  -6 15.6418 9.33072  -4
   4   3  -6 15.6418 9.33072   2
  -4   3   6 17.9219 3.78636  -4
  -4   3   6 17.9219 3.78636   2
  -4  -3  -5 108.023 14.1206  -4
   4   3  -6 108.023 14.1206  -3
  -4  -3  -5 108.023 14.1206  -2
  -4  -3   6 108.023 14.1206   1
   4  -3  -6 85.6491 8.09463  -3
  -4   3   6 85.6491 8.09463   1
  -4   3  -5 111.353 8.14645  -4
   4  -3  -6 111.353 8.14645  -3
  -4   3  -5 111.353 8.14645  -2
  -4   3   6 111.353 8.14645   1
  -4   3  -5 94.5310 11.7303  -4
   4  -3  -6 94.5310 11.7303  -3
  -4   3  -5 94.5310 11.7303  -2
  -4   3   6 94.5310 11.7303   1
  -3  -3  -5 433.200 22.8862  -4
   3   3  -6 433.200 22.8862  -3
  -3  -3  -5 433.200 22.8862  -2
  -3  -3   6 433.200 22.8862   1
  -3  -3  -5 399.269 23.5433  -4
   3   3  -6 399.269 23.5433  -3
  -3  -3  -5 399.269 23.5433  -2
  -3  -3   6 399.269 23.5433   1
   3   3   5 485.657 23.7102  -4
  -3  -3   6 485.657 23.7102  -3
   3   3   5 485.657 23.7102  -2
   3   3  -6 485.657 23.7102   1
  -3   3  -5 406.970 18.5132  -4
   3  -3  -6 406.970 18.5132  -3
  -3   3  -5 406.970 18.5132  -2
  -3   3   6 406.970 18.5132   1
  -3   3  -5 507.506 23.1827  -4
   3  -3  -6 507.506 23.1827  -3
  -3   3  -5 507.506 23.1827  -2
  -3   3   6 507.506 23.1827   1
  -3   3  -5 489.615 22.7963  -4
   3  -3  -6 489.615 22.7963  -3
  -3   3  -5 489.615 22.7963  -2
  -3   3   6 489.615 22.7963   1
  -3   3  -5 461.030 15.9101  -4
   3  -3  -6 461.030 15.9101  -3
  -3   3  -5 461.030 15.9101  -2
  -3   3   6 461.030 15.9101   1
  -2   3   6 128.714 16.1815  -4
  -2   3   6 128.714 16.1815   2
   2   3  -6 122.706 11.3737  -4
   2   3  -6 122.706 11.3737   2
   2   3  -6 127.079 9.46048  -4
   2   3  -6 127.079 9.46048   2
  -2   3   6 735.208 26.4573  -3
   2  -3  -6 735.208 26.4573   1
   2  -3  -6 114.877 9.55637  -4
   2  -3  -6 114.877 9.55637   2
   2   3   5 704.090 33.5285  -4
  -2  -3   6 704.090 33.5285  -3
   2   3   5 704.090 33.5285  -2
   2   3  -6 704.090 33.5285   1
  -2  -3   6 692.672 27.6199  -3
   2   3  -6 692.672 27.6199   1
  -1   3   6 785.525 25.2728  -3
   1  -3  -6 785.525 25.2728   1
  -1   3   6 760.792 25.3566  -3
   1  -3  -6 760.792 25.3566   1
   1   3  -6 135.308 9.46367  -4
   1   3  -6 135.308 9.46367   2
  -1   3   6 142.075 13.5507  -4
  -1   3   6 142.075 13.5507   2
   1   3  -6 142.782 8.39946  -4
   1   3  -6 142.782 8.39946   2
  -1  -3   6 143.168 10.0627  -4
  -1  -3   6 143.168 10.0627   2
   1   3   6 934.475 41.7646  -4
  -1  -3   6 934.475 41.7646  -3
   1   3   6 934.475 41.7646  -2
   1   3  -6 934.475 41.7646   1
  -1  -3   6 775.918 25.6594  -3
   1   3  -6 775.918 25.6594   1
   0  -3   6 244.828 11.0011  -4
   0   3   6 244.828 11.0011  -3
   0  -3   6 244.828 11.0011  -2
   0  -3  -6 244.828 11.0011   1
   0   3   6 230.801 9.90140  -4
   0  -3   6 230.801 9.90140  -3
   0   3   6 230.801 9.90140  -2
   0   3  -6 230.801 9.90140   1
   0   3  -6 258.340 14.2675  -4
   0  -3  -6 258.340 14.2675  -3
   0   3  -6 258.340 14.2675  -2
   0   3   6 258.340 14.2675   1
   0   3   6 239.674 14.1014  -4
   0  -3   6 239.674 14.1014  -3
   0   3   6 239.674 14.1014  -2
   0   3  -6 239.674 14.1014   1
   1   3   6 273.350 12.6578  -4
   1   3   6 273.350 12.6578   2
   1   3   6 259.078 11.8543  -4
   1   3   6 259.078 11.8543   2
   1   3   6 1682.55 52.2447  -3
  -1  -3  -6 1682.55 52.2447   1
   1  -3   6 283.858 11.5824  -4
   1  -3   6 283.858 11.5824   2
   1  -3   6 265.756 12.2313  -4
   1  -3   6 265.756 12.2313   2
  -1  -3  -6 1660.78 51.0217  -3
   1   3   6 1660.78 51.0217   1
   1  -3   6 1665.49 50.3697  -3
  -1   3  -6 1665.49 50.3697   1
  -1  -3  -6 1689.42 71.8653  -3
   1   3   6 1689.42 71.8653   1
  -2   3  -6 310.692 16.3558  -3
   2  -3   6 310.692 16.3558   1
   2   3   6 50.9837 12.5968  -4
   2   3   6 50.9837 12.5968   2
  -2  -3  -6 315.964 17.2425  -3
   2   3   6 315.964 17.2425   1
   2  -3   6 47.7479 11.2009  -4
   2  -3   6 47.7479 11.2009   2
   2  -3   6 72.2678 13.7219  -4
   2  -3   6 72.2678 13.7219   2
   3  -3  -7 147.225 7.16546  -4
  -3   3  -6 147.225 7.16546  -3
   3  -3  -7 147.225 7.16546  -2
   3  -3   6 147.225 7.16546   1
  -3  -3   7 160.268 13.6716  -4
   3   3   6 160.268 13.6716  -3
  -3  -3   7 160.268 13.6716  -2
  -3  -3  -6 160.268 13.6716   1
   3   3  -7 164.886 13.3979  -4
  -3  -3  -6 164.886 13.3979  -3
   3   3  -7 164.886 13.3979  -2
   3   3   6 164.886 13.3979   1
   3   3  -7 149.842 9.35608  -4
  -3  -3  -6 149.842 9.35608  -3
   3   3  -7 149.842 9.35608  -2
   3   3   6 149.842 9.35608   1
  -3   3   7 161.934 9.27516  -4
   3  -3   6 161.934 9.27516  -3
  -3   3   7 161.934 9.27516  -2
  -3   3  -6 161.934 9.27516   1
  -4   3  -6 189.556 8.14173  -3
   4  -3   6 189.556 8.14173   1
  -4   3  -6 49.7311 4.79230  -4
  -4   3  -6 49.7311 4.79230   2
  -4  -3  -6 176.244 17.1882  -3
   4   3   6 176.244 17.1882   1
   4  -3   6 188.778 15.0275  -3
  -4   3  -6 188.778 15.0275   1
   4  -3   6 188.660 10.5196  -3
  -4   3  -6 188.660 10.5196   1
  -5  -3   8 105.068 13.8736  -4
   5   3   6 105.068 13.8736  -3
  -5  -3   8 105.068 13.8736  -2
  -5  -3  -6 105.068 13.8736   1
  -6  -3   8 56.2305 4.36739  -4
   6   3   6 56.2305 4.36739  -3
  -6  -3   8 56.2305 4.36739  -2
  -6  -3  -6 56.2305 4.36739   1
  -6  -3   8 77.1782 8.89454  -4
   6   3   6 77.1782 8.89454  -3
  -6  -3   8 77.1782 8.89454  -2
  -6  -3  -6 77.1782 8.89454   1
   6  -3  -8 76.7720 3.92548  -4
  -6   3  -6 76.7720 3.92548  -3
   6  -3  -8 76.7720 3.92548  -2
   6  -3   6 76.7720 3.92548   1
  -6  -4  -4 10.3865 5.37839  -4
   6   4  -6 10.3865 5.37839  -3
  -6  -4  -4 10.3865 5.37839  -2
  -6  -4   6 10.3865 5.37839   1
  -6   4  -4 9.30247 5.02649  -4
   6  -4  -6 9.30247 5.02649  -3
  -6   4  -4 9.30247 5.02649  -2
  -6   4   6 9.30247 5.02649   1
  -5  -4  -4 154.809 12.8333  -4
   5   4  -6 154.809 12.8333  -3
  -5  -4  -4 154.809 12.8333  -2
  -5  -4   6 154.809 12.8333   1
  -5   4  -4 173.257 12.0994  -4
   5  -4  -6 173.257 12.0994  -3
  -5   4  -4 173.257 12.0994  -2
  -5   4   6 173.257 12.0994   1
   4   4  -6 18.4137 9.65740  -3
  -4  -4   6 18.4137 9.65740   1
  -4   4   6 3.89581 3.20830  -4
  -4   4   6 3.89581 3.20830   2
  -4   4   6 3.82623 5.15110  -4
  -4   4   6 3.82623 5.15110   2
   4  -4  -6 7.79655 5.06788  -3
  -4   4   6 7.79655 5.06788   1
   4  -4  -6 11.1015 4.05574  -4
   4  -4  -6 11.1015 4.05574   2
  -3  -4  -5 260.129 16.1495  -4
   3   4  -6 260.129 16.1495  -3
  -3  -4  -5 260.129 16.1495  -2
  -3  -4   6 260.129 16.1495   1
  -3   4  -5 251.088 12.3224  -4
   3  -4  -6 251.088 12.3224  -3
  -3   4  -5 251.088 12.3224  -2
  -3   4   6 251.088 12.3224   1
  -3   4  -5 261.116 10.9844  -4
   3  -4  -6 261.116 10.9844  -3
  -3   4  -5 261.116 10.9844  -2
  -3   4   6 261.116 10.9844   1
  -3   4  -5 278.226 15.1644  -4
   3  -4  -6 278.226 15.1644  -3
  -3   4  -5 278.226 15.1644  -2
  -3   4   6 278.226 15.1644   1
  -3   4  -5 250.103 14.2654  -4
   3  -4  -6 250.103 14.2654  -3
  -3   4  -5 250.103 14.2654  -2
  -3   4   6 250.103 14.2654   1
   3   4   5 255.802 16.7603  -4
  -3  -4   6 255.802 16.7603  -3
   3   4   5 255.802 16.7603  -2
   3   4  -6 255.802 16.7603   1
   2   4  -6 22.9833 8.81434  -4
   2   4  -6 22.9833 8.81434   2
  -2   4  -5 293.936 17.3650  -4
   2  -4  -6 293.936 17.3650  -3
  -2   4  -5 293.936 17.3650  -2
  -2   4   6 293.936 17.3650   1
  -2   4  -5 340.779 21.8870  -4
   2  -4  -6 340.779 21.8870  -3
  -2   4  -5 340.779 21.8870  -2
  -2   4   6 340.779 21.8870   1
   2  -4  -6 241.933 11.5874  -3
  -2   4   6 241.933 11.5874   1
  -2  -4   6 229.176 31.8383  -3
   2   4  -6 229.176 31.8383   1
  -1   4   6 680.942 23.4136  -3
   1  -4  -6 680.942 23.4136   1
  -1   4   6 643.022 24.1036  -3
   1  -4  -6 643.022 24.1036   1
   1   4  -6 134.217 11.0940  -4
   1   4  -6 134.217 11.0940   2
  -1  -4   6 665.153 24.0503  -3
   1   4  -6 665.153 24.0503   1
  -1  -4   6 122.991 15.6434  -4
  -1  -4   6 122.991 15.6434   2
  -1   4  -6 947.883 45.6721  -4
   1  -4  -6 947.883 45.6721  -3
  -1   4  -6 947.883 45.6721  -2
  -1   4   6 947.883 45.6721   1
   0  -4   6 402.048 17.2475  -4
   0   4   6 402.048 17.2475  -3
   0  -4   6 402.048 17.2475  -2
   0  -4  -6 402.048 17.2475   1
   0   4  -6 417.995 20.5934  -4
   0  -4  -6 417.995 20.5934  -3
   0   4  -6 417.995 20.5934  -2
   0   4   6 417.995 20.5934   1
   0   4   6 387.652 20.2631  -4
   0  -4   6 387.652 20.2631  -3
   0   4   6 387.652 20.2631  -2
   0   4  -6 387.652 20.2631   1
   1   4   6 161.294 14.6310  -4
   1   4   6 161.294 14.6310   2
   1   4   6 1153.73 41.0297  -3
  -1  -4  -6 1153.73 41.0297   1
  -1   4   6 1259.59 56.1408  -4
   1  -4   6 1259.59 56.1408  -3
  -1   4   6 1259.59 56.1408  -2
  -1   4  -6 1259.59 56.1408   1
   1  -4   6 175.532 10.7539  -4
   1  -4   6 175.532 10.7539   2
  -1  -4  -6 1158.65 37.7862  -3
   1   4   6 1158.65 37.7862   1
   2  -4  -7 303.104 12.8743  -4
  -2   4  -6 303.104 12.8743  -3
   2  -4  -7 303.104 12.8743  -2
   2  -4   6 303.104 12.8743   1
  -2   4  -6 47.2816 7.25226  -4
  -2   4  -6 47.2816 7.25226   2
  -2  -4  -6 252.922 17.7421  -3
   2   4   6 252.922 17.7421   1
   2   4  -7 293.617 14.9709  -4
  -2  -4  -6 293.617 14.9709  -3
   2   4  -7 293.617 14.9709  -2
   2   4   6 293.617 14.9709   1
  -2   4   7 282.049 14.9022  -4
   2  -4   6 282.049 14.9022  -3
  -2   4   7 282.049 14.9022  -2
  -2   4  -6 282.049 14.9022   1
   3   4  -7 421.043 22.7726  -4
  -3  -4  -6 421.043 22.7726  -3
   3   4  -7 421.043 22.7726  -2
   3   4   6 421.043 22.7726   1
   4   4   6 4.96872 12.7991  -4
   4   4   6 4.96872 12.7991   2
  -4   4  -6 12.1232 5.98779  -4
  -4   4  -6 12.1232 5.98779   2
  -4   4  -6 15.1599 3.62313  -4
  -4   4  -6 15.1599 3.62313   2
   4   4   6 25.3663 7.65444  -3
  -4  -4  -6 25.3663 7.65444   1
  -4  -4  -6 27.8547 11.5312  -3
   4   4   6 27.8547 11.5312   1
   4  -4   6 45.9843 20.7598  -3
  -4   4  -6 45.9843 20.7598   1
   4  -4   6 28.0177 5.34938  -3
  -4   4  -6 28.0177 5.34938   1
  -5  -4   8 22.1380 12.0802  -4
   5   4   6 22.1380 12.0802  -3
  -5  -4   8 22.1380 12.0802  -2
  -5  -4  -6 22.1380 12.0802   1
  -5  -4   8 23.3225 5.80223  -4
   5   4   6 23.3225 5.80223  -3
  -5  -4   8 23.3225 5.80223  -2
  -5  -4  -6 23.3225 5.80223   1
   6  -4  -8 4.37453 2.32646  -4
  -6   4  -6 4.37453 2.32646  -3
   6  -4  -8 4.37453 2.32646  -2
   6  -4   6 4.37453 2.32646   1
  -6   4   8 0.54652 2.47016  -4
   6  -4   6 0.54652 2.47016  -3
  -6   4   8 0.54652 2.47016  -2
  -6   4  -6 0.54652 2.47016   1
  -5  -5  -4 3.91532 8.63870  -4
   5   5  -6 3.91532 8.63870  -3
  -5  -5  -4 3.91532 8.63870  -2
  -5  -5   6 3.91532 8.63870   1
   5  -5  -6 15.4336 6.08521  -3
  -5   5   6 15.4336 6.08521   1
   4   5  -6 6.31525 8.66062  -4
   4   5  -6 6.31525 8.66062   2
  -4  -5  -5 19.1521 13.3072  -4
   4   5  -6 19.1521 13.3072  -3
  -4  -5  -5 19.1521 13.3072  -2
  -4  -5   6 19.1521 13.3072   1
   4  -5  -6 5.23332 3.35244  -3
  -4   5   6 5.23332 3.35244   1
   4  -5  -6 13.0079 5.75525  -3
  -4   5   6 13.0079 5.75525   1
  -3  -5  -5 173.330 13.7388  -4
   3   5  -6 173.330 13.7388  -3
  -3  -5  -5 173.330 13.7388  -2
  -3  -5   6 173.330 13.7388   1
   3   5   5 169.983 13.4970  -4
  -3  -5   6 169.983 13.4970  -3
   3   5   5 169.983 13.4970  -2
   3   5  -6 169.983 13.4970   1
  -3   5  -5 168.476 9.54215  -4
   3  -5  -6 168.476 9.54215  -3
  -3   5  -5 168.476 9.54215  -2
  -3   5   6 168.476 9.54215   1
  -3   5  -5 198.348 13.5870  -4
   3  -5  -6 198.348 13.5870  -3
  -3   5  -5 198.348 13.5870  -2
  -3   5   6 198.348 13.5870   1
  -3   5  -5 162.957 8.67219  -4
   3  -5  -6 162.957 8.67219  -3
  -3   5  -5 162.957 8.67219  -2
  -3   5   6 162.957 8.67219   1
  -3   5  -5 159.045 11.5914  -4
   3  -5  -6 159.045 11.5914  -3
  -3   5  -5 159.045 11.5914  -2
  -3   5   6 159.045 11.5914   1
   2   5   5 866.469 40.9416  -4
  -2  -5   6 866.469 40.9416  -3
   2   5   5 866.469 40.9416  -2
   2   5  -6 866.469 40.9416   1
  -2   5  -5 907.503 33.3535  -4
   2  -5  -6 907.503 33.3535  -3
  -2   5  -5 907.503 33.3535  -2
  -2   5   6 907.503 33.3535   1
  -2   5  -5 833.780 38.3883  -4
   2  -5  -6 833.780 38.3883  -3
  -2   5  -5 833.780 38.3883  -2
  -2   5   6 833.780 38.3883   1
   1   5  -6 25.8675 5.42758  -4
   1   5  -6 25.8675 5.42758   2
  -1  -5  -6 77.5854 15.2781  -4
   1   5  -6 77.5854 15.2781  -3
  -1  -5  -6 77.5854 15.2781  -2
  -1  -5   6 77.5854 15.2781   1
  -1   5  -6 73.8579 10.7057  -4
   1  -5  -6 73.8579 10.7057  -3
  -1   5  -6 73.8579 10.7057  -2
  -1   5   6 73.8579 10.7057   1
   1  -5  -6 42.5250 6.36676  -3
  -1   5   6 42.5250 6.36676   1
   1  -5  -6 39.4662 12.7719  -3
  -1   5   6 39.4662 12.7719   1
   0  -5  -6 384.876 20.1276  -4
   0   5  -6 384.876 20.1276  -3
   0  -5  -6 384.876 20.1276  -2
   0  -5   6 384.876 20.1276   1
   0   5   6 428.719 21.3609  -4
   0  -5   6 428.719 21.3609  -3
   0   5   6 428.719 21.3609  -2
   0   5  -6 428.719 21.3609   1
   0   5  -6 449.330 17.5603  -4
   0  -5  -6 449.330 17.5603  -3
   0   5  -6 449.330 17.5603  -2
   0   5   6 449.330 17.5603   1
   0   5  -6 483.815 22.2551  -4
   0  -5  -6 483.815 22.2551  -3
   0   5  -6 483.815 22.2551  -2
   0   5   6 483.815 22.2551   1
   0   5  -6 350.759 19.9778  -4
   0  -5  -6 350.759 19.9778  -3
   0   5  -6 350.759 19.9778  -2
   0   5   6 350.759 19.9778   1
  -1   5  -6 63.3489 6.09049  -4
  -1   5  -6 63.3489 6.09049   2
  -1  -5  -6 368.416 16.0934  -3
   1   5   6 368.416 16.0934   1
  -1   5   6 339.319 17.4541  -4
   1  -5   6 339.319 17.4541  -3
  -1   5   6 339.319 17.4541  -2
  -1   5  -6 339.319 17.4541   1
  -1   5   6 381.760 23.3160  -4
   1  -5   6 381.760 23.3160  -3
  -1   5   6 381.760 23.3160  -2
  -1   5  -6 381.760 23.3160   1
   1   5  -6 359.563 20.0180  -4
  -1  -5  -6 359.563 20.0180  -3
   1   5  -6 359.563 20.0180  -2
   1   5   6 359.563 20.0180   1
   1   5  -6 393.908 21.2333  -4
  -1  -5  -6 393.908 21.2333  -3
   1   5  -6 393.908 21.2333  -2
   1   5   6 393.908 21.2333   1
  -2   5  -6 81.2149 6.24581  -4
  -2   5  -6 81.2149 6.24581   2
   2  -5  -7 574.892 20.1716  -4
  -2   5  -6 574.892 20.1716  -3
   2  -5  -7 574.892 20.1716  -2
   2  -5   6 574.892 20.1716   1
  -2   5   7 566.373 23.7577  -4
   2  -5   6 566.373 23.7577  -3
  -2   5   7 566.373 23.7577  -2
  -2   5  -6 566.373 23.7577   1
   2   5  -7 586.611 24.3094  -4
  -2  -5  -6 586.611 24.3094  -3
   2   5  -7 586.611 24.3094  -2
   2   5   6 586.611 24.3094   1
   3  -5  -7 93.2526 5.85977  -4
  -3   5  -6 93.2526 5.85977  -3
   3  -5  -7 93.2526 5.85977  -2
   3  -5   6 93.2526 5.85977   1
  -3   5   7 109.055 7.73759  -4
   3  -5   6 109.055 7.73759  -3
  -3   5   7 109.055 7.73759  -2
  -3   5  -6 109.055 7.73759   1
   3   5  -7 111.365 11.0899  -4
  -3  -5  -6 111.365 11.0899  -3
   3   5  -7 111.365 11.0899  -2
   3   5   6 111.365 11.0899   1
   3   5  -7 96.9689 7.72714  -4
  -3  -5  -6 96.9689 7.72714  -3
   3   5  -7 96.9689 7.72714  -2
   3   5   6 96.9689 7.72714   1
   4   5   6 22.8529 6.63315  -3
  -4  -5  -6 22.8529 6.63315   1
   4  -5  -7 41.0266 6.18056  -4
  -4   5  -6 41.0266 6.18056  -3
   4  -5  -7 41.0266 6.18056  -2
   4  -5   6 41.0266 6.18056   1
  -4  -5  -6 34.7607 9.70493  -4
  -4  -5  -6 34.7607 9.70493   2
   4   5  -7 23.3889 21.6059  -4
  -4  -5  -6 23.3889 21.6059  -3
   4   5  -7 23.3889 21.6059  -2
   4   5   6 23.3889 21.6059   1
   4  -5   6 24.2204 4.67963  -3
  -4   5  -6 24.2204 4.67963   1
  -5  -5   8 83.6613 11.6491  -4
   5   5   6 83.6613 11.6491  -3
  -5  -5   8 83.6613 11.6491  -2
  -5  -5  -6 83.6613 11.6491   1
  -5  -5   8 72.1684 6.34382  -4
   5   5   6 72.1684 6.34382  -3
  -5  -5   8 72.1684 6.34382  -2
  -5  -5  -6 72.1684 6.34382   1
   5  -5  -8 81.7719 10.4187  -4
  -5   5  -6 81.7719 10.4187  -3
   5  -5  -8 81.7719 10.4187  -2
   5  -5   6 81.7719 10.4187   1
  -5   5   8 74.5331 5.94222  -4
   5  -5   6 74.5331 5.94222  -3
  -5   5   8 74.5331 5.94222  -2
  -5   5  -6 74.5331 5.94222   1
   5  -6  -6 22.3971 5.57189  -3
  -5   6   6 22.3971 5.57189   1
  -4  -6  -5 105.181 14.3011  -4
   4   6  -6 105.181 14.3011  -3
  -4  -6  -5 105.181 14.3011  -2
  -4  -6   6 105.181 14.3011   1
  -4   6   6 26.6413 8.35927  -4
  -4   6   6 26.6413 8.35927   2
  -4   6   6 15.0191 5.93075  -4
  -4   6   6 15.0191 5.93075   2
   4   6   5 109.098 20.1825  -4
  -4  -6   6 109.098 20.1825  -3
   4   6   5 109.098 20.1825  -2
   4   6  -6 109.098 20.1825   1
   4  -6  -6 97.4231 7.07247  -3
  -4   6   6 97.4231 7.07247   1
  -3  -6  -5 198.187 15.8578  -4
   3   6  -6 198.187 15.8578  -3
  -3  -6  -5 198.187 15.8578  -2
  -3  -6   6 198.187 15.8578   1
  -3   6  -5 161.195 9.41343  -4
   3  -6  -6 161.195 9.41343  -3
  -3   6  -5 161.195 9.41343  -2
  -3   6   6 161.195 9.41343   1
  -3   6  -5 215.496 14.0312  -4
   3  -6  -6 215.496 14.0312  -3
  -3   6  -5 215.496 14.0312  -2
  -3   6   6 215.496 14.0312   1
   3   6   5 165.925 14.4426  -4
  -3  -6   6 165.925 14.4426  -3
   3   6   5 165.925 14.4426  -2
   3   6  -6 165.925 14.4426   1
  -2   6  -5 52.3090 9.36460  -4
   2  -6  -6 52.3090 9.36460  -3
  -2   6  -5 52.3090 9.36460  -2
  -2   6   6 52.3090 9.36460   1
  -2   6  -5 74.4950 15.9020  -4
   2  -6  -6 74.4950 15.9020  -3
  -2   6  -5 74.4950 15.9020  -2
  -2   6   6 74.4950 15.9020   1
  -2   6  -5 67.0507 7.93158  -4
   2  -6  -6 67.0507 7.93158  -3
  -2   6  -5 67.0507 7.93158  -2
  -2   6   6 67.0507 7.93158   1
  -1   6   6 71.1798 7.55248  -4
  -1   6   6 71.1798 7.55248   2
   1   6  -6 73.5528 7.06526  -4
   1   6  -6 73.5528 7.06526   2
  -1  -6  -6 386.636 24.2203  -4
   1   6  -6 386.636 24.2203  -3
  -1  -6  -6 386.636 24.2203  -2
  -1  -6   6 386.636 24.2203   1
   1  -6  -6 350.283 15.7036  -3
  -1   6   6 350.283 15.7036   1
   1  -6  -6 360.305 26.1354  -3
  -1   6   6 360.305 26.1354   1
   0  -6  -6 177.953 11.7895  -4
   0   6  -6 177.953 11.7895  -3
   0  -6  -6 177.953 11.7895  -2
   0  -6   6 177.953 11.7895   1
   0   6   6 185.622 13.0205  -4
   0  -6   6 185.622 13.0205  -3
   0   6   6 185.622 13.0205  -2
   0   6  -6 185.622 13.0205   1
   0   6  -6 162.046 10.4370  -4
   0  -6  -6 162.046 10.4370  -3
   0   6  -6 162.046 10.4370  -2
   0   6   6 162.046 10.4370   1
   0   6  -6 188.481 9.74183  -4
   0  -6  -6 188.481 9.74183  -3
   0   6  -6 188.481 9.74183  -2
   0   6   6 188.481 9.74183   1
  -1   6   6 353.750 25.0347  -4
   1  -6   6 353.750 25.0347  -3
  -1   6   6 353.750 25.0347  -2
  -1   6  -6 353.750 25.0347   1
   1  -6   6 234.548 11.8545  -3
  -1   6  -6 234.548 11.8545   1
  -1  -6  -6 163.013 14.1617  -3
   1   6   6 163.013 14.1617   1
   2  -6  -7 231.511 13.4738  -4
  -2   6  -6 231.511 13.4738  -3
   2  -6  -7 231.511 13.4738  -2
   2  -6   6 231.511 13.4738   1
   2   6  -7 245.086 17.9644  -4
  -2  -6  -6 245.086 17.9644  -3
   2   6  -7 245.086 17.9644  -2
   2   6   6 245.086 17.9644   1
  -2   6   7 219.586 12.5167  -4
   2  -6   6 219.586 12.5167  -3
  -2   6   7 219.586 12.5167  -2
  -2   6  -6 219.586 12.5167   1
   3  -6  -7 66.7163 5.31789  -4
  -3   6  -6 66.7163 5.31789  -3
   3  -6  -7 66.7163 5.31789  -2
   3  -6   6 66.7163 5.31789   1
  -3   6   7 57.9078 6.10037  -4
   3  -6   6 57.9078 6.10037  -3
  -3   6   7 57.9078 6.10037  -2
  -3   6  -6 57.9078 6.10037   1
   4   6   6 36.7084 6.42602  -3
  -4  -6  -6 36.7084 6.42602   1
  -4   6  -6 11.2087 4.55419  -4
  -4   6  -6 11.2087 4.55419   2
   4  -6  -7 65.6096 6.45847  -4
  -4   6  -6 65.6096 6.45847  -3
   4  -6  -7 65.6096 6.45847  -2
   4  -6   6 65.6096 6.45847   1
  -4  -6  -6 26.1873 9.76501  -4
  -4  -6  -6 26.1873 9.76501   2
   4   6  -7 58.1217 21.3748  -4
  -4  -6  -6 58.1217 21.3748  -3
   4   6  -7 58.1217 21.3748  -2
   4   6   6 58.1217 21.3748   1
   4  -6   6 37.7625 4.68251  -3
  -4   6  -6 37.7625 4.68251   1
   5  -6  -8 30.3895 7.63119  -4
  -5   6  -6 30.3895 7.63119  -3
   5  -6  -8 30.3895 7.63119  -2
   5  -6   6 30.3895 7.63119   1
  -5  -6   8 25.4709 4.81481  -4
   5   6   6 25.4709 4.81481  -3
  -5  -6   8 25.4709 4.81481  -2
  -5  -6  -6 25.4709 4.81481   1
  -5  -6  -6 -0.7527 6.69066  -4
  -5  -6  -6 -0.7527 6.69066   2
  -5   7  -4 8.05947 3.83617  -4
   5  -7  -6 8.05947 3.83617  -3
  -5   7  -4 8.05947 3.83617  -2
  -5   7   6 8.05947 3.83617   1
  -4   7   6 2.21498 3.57685  -4
  -4   7   6 2.21498 3.57685   2
   4   7  -6 20.0304 7.50333  -3
  -4  -7   6 20.0304 7.50333   1
   4   7   5 73.6744 20.2419  -4
  -4  -7   6 73.6744 20.2419  -3
   4   7   5 73.6744 20.2419  -2
   4   7  -6 73.6744 20.2419   1
   4  -7  -6 13.3708 3.96621  -3
  -4   7   6 13.3708 3.96621   1
  -3   7  -5 23.3287 4.63868  -4
   3  -7  -6 23.3287 4.63868  -3
  -3   7  -5 23.3287 4.63868  -2
  -3   7   6 23.3287 4.63868   1
  -2   7  -5 394.227 23.6974  -4
   2  -7  -6 394.227 23.6974  -3
  -2   7  -5 394.227 23.6974  -2
  -2   7   6 394.227 23.6974   1
  -2   7  -5 292.709 15.2229  -4
   2  -7  -6 292.709 15.2229  -3
  -2   7  -5 292.709 15.2229  -2
  -2   7   6 292.709 15.2229   1
  -1  -7  -6 115.006 15.3840  -4
   1   7  -6 115.006 15.3840  -3
  -1  -7  -6 115.006 15.3840  -2
  -1  -7   6 115.006 15.3840   1
  -1   7   6 23.4811 6.37866  -4
  -1   7   6 23.4811 6.37866   2
  -1   7   6 27.0295 5.79467  -4
  -1   7   6 27.0295 5.79467   2
  -1   7  -6 92.0739 8.22323  -4
   1  -7  -6 92.0739 8.22323  -3
  -1   7  -6 92.0739 8.22323  -2
  -1   7   6 92.0739 8.22323   1
  -1   7  -6 86.7439 10.4885  -4
   1  -7  -6 86.7439 10.4885  -3
  -1   7  -6 86.7439 10.4885  -2
  -1   7   6 86.7439 10.4885   1
   0   7  -6 52.7181 11.1030  -4
   0  -7  -6 52.7181 11.1030  -3
   0   7  -6 52.7181 11.1030  -2
   0   7   6 52.7181 11.1030   1
   0   7   6 32.7884 11.4919  -4
   0  -7   6 32.7884 11.4919  -3
   0   7   6 32.7884 11.4919  -2
   0   7  -6 32.7884 11.4919   1
   0   7   6 31.4095 10.3231  -4
   0  -7   6 31.4095 10.3231  -3
   0   7   6 31.4095 10.3231  -2
   0   7  -6 31.4095 10.3231   1
   0   7  -6 38.7456 5.33482  -4
   0  -7  -6 38.7456 5.33482  -3
   0   7  -6 38.7456 5.33482  -2
   0   7   6 38.7456 5.33482   1
   0   7  -6 38.8707 5.74864  -4
   0  -7  -6 38.8707 5.74864  -3
   0   7  -6 38.8707 5.74864  -2
   0   7   6 38.8707 5.74864   1
   1  -7  -6 241.994 15.7525  -4
  -1   7  -6 241.994 15.7525  -3
   1  -7  -6 241.994 15.7525  -2
   1  -7   6 241.994 15.7525   1
  -1  -7  -6 229.754 12.9017  -3
   1   7   6 229.754 12.9017   1
   1  -7   6 230.543 12.9765  -3
  -1   7  -6 230.543 12.9765   1
   1   7  -6 233.571 15.0301  -4
  -1  -7  -6 233.571 15.0301  -3
   1   7  -6 233.571 15.0301  -2
   1   7   6 233.571 15.0301   1
   2   7  -7 34.4256 14.9879  -4
  -2  -7  -6 34.4256 14.9879  -3
   2   7  -7 34.4256 14.9879  -2
   2   7   6 34.4256 14.9879   1
  -2   7   7 47.0687 8.65868  -4
   2  -7   6 47.0687 8.65868  -3
  -2   7   7 47.0687 8.65868  -2
  -2   7  -6 47.0687 8.65868   1
   4  -7  -7 38.6960 7.25681  -4
  -4   7  -6 38.6960 7.25681  -3
   4  -7  -7 38.6960 7.25681  -2
   4  -7   6 38.6960 7.25681   1
   4   7  -7 29.7897 18.3810  -4
  -4  -7  -6 29.7897 18.3810  -3
   4   7  -7 29.7897 18.3810  -2
   4   7   6 29.7897 18.3810   1
   4  -7   6 27.3726 4.11568  -3
  -4   7  -6 27.3726 4.11568   1
   4   8  -6 22.9028 9.50180  -3
  -4  -8   6 22.9028 9.50180   1
  -4   8   6 12.7856 3.39177  -4
  -4   8   6 12.7856 3.39177   2
   4  -8  -6 34.6432 4.18737  -3
  -4   8   6 34.6432 4.18737   1
  -3  -8  -5 76.3999 9.50857  -4
   3   8  -6 76.3999 9.50857  -3
  -3  -8  -5 76.3999 9.50857  -2
  -3  -8   6 76.3999 9.50857   1
  -3   8  -5 63.9228 5.16574  -4
   3  -8  -6 63.9228 5.16574  -3
  -3   8  -5 63.9228 5.16574  -2
  -3   8   6 63.9228 5.16574   1
  -1   8   6 4.79317 3.94101  -4
  -1   8   6 4.79317 3.94101   2
  -1   8  -6 40.3408 7.79616  -4
   1  -8  -6 40.3408 7.79616  -3
  -1   8  -6 40.3408 7.79616  -2
  -1   8   6 40.3408 7.79616   1
   1   8   6 46.3806 14.3845  -4
  -1  -8   6 46.3806 14.3845  -3
   1   8   6 46.3806 14.3845  -2
   1   8  -6 46.3806 14.3845   1
   0  -8  -6 14.4994 6.10357  -4
   0   8  -6 14.4994 6.10357  -3
   0  -8  -6 14.4994 6.10357  -2
   0  -8   6 14.4994 6.10357   1
   0   8  -6 14.2785 10.2364  -4
   0  -8  -6 14.2785 10.2364  -3
   0   8  -6 14.2785 10.2364  -2
   0   8   6 14.2785 10.2364   1
   0   8   6 23.8456 12.2811  -4
   0  -8   6 23.8456 12.2811  -3
   0   8   6 23.8456 12.2811  -2
   0   8  -6 23.8456 12.2811   1
   0   8  -6 12.1662 5.71462  -4
   0  -8  -6 12.1662 5.71462  -3
   0   8  -6 12.1662 5.71462  -2
   0   8   6 12.1662 5.71462   1
   0   8   6 23.7844 9.09297  -4
   0  -8   6 23.7844 9.09297  -3
   0   8   6 23.7844 9.09297  -2
   0   8  -6 23.7844 9.09297   1
   1  -8  -6 62.8844 10.1125  -4
  -1   8  -6 62.8844 10.1125  -3
   1  -8  -6 62.8844 10.1125  -2
   1  -8   6 62.8844 10.1125   1
   1   8  -6 53.9929 15.8385  -4
  -1  -8  -6 53.9929 15.8385  -3
   1   8  -6 53.9929 15.8385  -2
   1   8   6 53.9929 15.8385   1
   1   8  -6 39.0928 8.12839  -4
  -1  -8  -6 39.0928 8.12839  -3
   1   8  -6 39.0928 8.12839  -2
   1   8   6 39.0928 8.12839   1
   1   8  -6 59.9790 8.68038  -4
  -1  -8  -6 59.9790 8.68038  -3
   1   8  -6 59.9790 8.68038  -2
   1   8   6 59.9790 8.68038   1
   1  -8   6 42.8868 7.87113  -3
  -1   8  -6 42.8868 7.87113   1
  -2   8   7 103.641 10.2130  -4
   2  -8   6 103.641 10.2130  -3
  -2   8   7 103.641 10.2130  -2
  -2   8  -6 103.641 10.2130   1
  -3   8   7 36.1525 5.07743  -4
   3  -8   6 36.1525 5.07743  -3
  -3   8   7 36.1525 5.07743  -2
  -3   8  -6 36.1525 5.07743   1
   4   8   6 46.4406 5.81795  -3
  -4  -8  -6 46.4406 5.81795   1
  -4   8  -6 2.77194 3.42822  -4
  -4   8  -6 2.77194 3.42822   2
   4  -8   6 33.9082 4.39054  -3
  -4   8  -6 33.9082 4.39054   1
  -2   9   6 4.27726 3.81599  -4
  -2   9   6 4.27726 3.81599   2
   2   9   5 26.6739 13.3677  -4
  -2  -9   6 26.6739 13.3677  -3
   2   9   5 26.6739 13.3677  -2
   2   9  -6 26.6739 13.3677   1
  -1   9   6 1.53855 8.61826  -4
  -1   9   6 1.53855 8.61826   2
   0  -9  -6 50.3562 8.34408  -4
   0   9  -6 50.3562 8.34408  -3
   0  -9  -6 50.3562 8.34408  -2
   0  -9   6 50.3562 8.34408   1
   0   9  -6 47.7700 5.15145  -4
   0  -9  -6 47.7700 5.15145  -3
   0   9  -6 47.7700 5.15145  -2
   0   9   6 47.7700 5.15145   1
   0   9  -6 40.0803 6.62272  -4
   0  -9  -6 40.0803 6.62272  -3
   0   9  -6 40.0803 6.62272  -2
   0   9   6 40.0803 6.62272   1
   0   9   6 60.0940 17.2950  -4
   0  -9   6 60.0940 17.2950  -3
   0   9   6 60.0940 17.2950  -2
   0   9  -6 60.0940 17.2950   1
   1  -9  -6 57.7795 9.24673  -4
  -1   9  -6 57.7795 9.24673  -3
   1  -9  -6 57.7795 9.24673  -2
   1  -9   6 57.7795 9.24673   1
   2  -9   6 15.1754 6.26975  -3
  -2   9  -6 15.1754 6.26975   1
   2   9  -7 4.02595 15.1170  -4
  -2  -9  -6 4.02595 15.1170  -3
   2   9  -7 4.02595 15.1170  -2
   2   9   6 4.02595 15.1170   1
  -3   9   7 24.7437 4.96230  -4
   3  -9   6 24.7437 4.96230  -3
  -3   9   7 24.7437 4.96230  -2
  -3   9  -6 24.7437 4.96230   1
  -2  10  -5 17.5372 5.14016  -4
   2 -10  -6 17.5372 5.14016  -3
  -2  10  -5 17.5372 5.14016  -2
  -2  10   6 17.5372 5.14016   1
  -2  10  -5 13.5529 4.72763  -4
   2 -10  -6 13.5529 4.72763  -3
  -2  10  -5 13.5529 4.72763  -2
  -2  10   6 13.5529 4.72763   1
  -1  10  -6 31.2789 5.61746  -4
   1 -10  -6 31.2789 5.61746  -3
  -1  10  -6 31.2789 5.61746  -2
  -1  10   6 31.2789 5.61746   1
   0  10  -6 12.0328 3.89023  -4
   0 -10  -6 12.0328 3.89023  -3
   0  10  -6 12.0328 3.89023  -2
   0  10   6 12.0328 3.89023   1
  -6   0  -5 5.27826 5.49658  -4
   6   0  -7 5.27826 5.49658  -3
  -6   0  -5 5.27826 5.49658  -2
  -6   0   7 5.27826 5.49658   1
  -5   0  -5 297.897 17.5747  -4
   5   0  -7 297.897 17.5747  -3
  -5   0  -5 297.897 17.5747  -2
  -5   0   7 297.897 17.5747   1
  -5   0  -5 282.293 18.6383  -4
   5   0  -7 282.293 18.6383  -3
  -5   0  -5 282.293 18.6383  -2
  -5   0   7 282.293 18.6383   1
  -5   0  -5 281.467 12.2262  -4
   5   0  -7 281.467 12.2262  -3
  -5   0  -5 281.467 12.2262  -2
  -5   0   7 281.467 12.2262   1
   4   0  -7 23.3410 8.01413  -3
  -4   0   7 23.3410 8.01413   1
   4   0  -7 23.9025 4.64903  -3
  -4   0   7 23.9025 4.64903   1
  -4   0   7 3.34435 2.51586  -4
  -4   0   7 3.34435 2.51586   2
  -3   0  -6 82.9088 9.39968  -4
   3   0  -7 82.9088 9.39968  -3
  -3   0  -6 82.9088 9.39968  -2
  -3   0   7 82.9088 9.39968   1
  -3   0  -6 77.9813 6.01872  -4
   3   0  -7 77.9813 6.01872  -3
  -3   0  -6 77.9813 6.01872  -2
  -3   0   7 77.9813 6.01872   1
   2   0  -7 2.61292 4.38898  -4
   2   0  -7 2.61292 4.38898   2
   2   0  -7 2.40651 3.30908  -4
   2   0  -7 2.40651 3.30908   2
  -2   0   7 -3.3213 4.00831  -4
  -2   0   7 -3.3213 4.00831   2
  -2   0   7 15.0000 3.84867  -3
   2   0  -7 15.0000 3.84867   1
  -1   0   7 127.251 7.10131  -4
  -1   0   7 127.251 7.10131   2
   1   0  -7 124.001 6.46810  -4
   1   0  -7 124.001 6.46810   2
  -1   0   7 778.281 25.3011  -3
   1   0  -7 778.281 25.3011   1
   0   0   7 628.382 20.8135  -4
   0   0   7 628.382 20.8135  -3
   0   0   7 628.382 20.8135  -2
   0   0  -7 628.382 20.8135   1
   1   0   7 35.2227 4.85295  -4
   1   0   7 35.2227 4.85295   2
   1   0   7 31.3603 4.26867  -4
   1   0   7 31.3603 4.26867   2
  -1   0  -7 207.030 14.1398  -3
   1   0   7 207.030 14.1398   1
   1   0   7 202.436 9.77844  -3
  -1   0  -7 202.436 9.77844   1
  -1   0  -7 209.706 10.8175  -3
   1   0   7 209.706 10.8175   1
   2   0  -8 71.8215 12.8151  -4
  -2   0  -7 71.8215 12.8151  -3
   2   0  -8 71.8215 12.8151  -2
   2   0   7 71.8215 12.8151   1
  -2   0  -7 80.1727 7.81692  -3
   2   0   7 80.1727 7.81692   1
   2   0   7 13.8062 4.72289  -4
   2   0   7 13.8062 4.72289   2
   3   0  -8 451.965 15.5251  -4
  -3   0  -7 451.965 15.5251  -3
   3   0  -8 451.965 15.5251  -2
   3   0   7 451.965 15.5251   1
  -4   0  -7 135.366 6.97168  -3
   4   0   7 135.366 6.97168   1
   4   0   7 134.077 8.22142  -3
  -4   0  -7 134.077 8.22142   1
  -4   0  -7 17.0858 4.87289  -4
  -4   0  -7 17.0858 4.87289   2
  -4   0  -7 27.8606 7.49576  -4
  -4   0  -7 27.8606 7.49576   2
  -5   0   9 84.7738 7.16893  -4
   5   0   7 84.7738 7.16893  -3
  -5   0   9 84.7738 7.16893  -2
  -5   0  -7 84.7738 7.16893   1
  -6   0   9 25.2406 3.48220  -4
   6   0   7 25.2406 3.48220  -3
  -6   0   9 25.2406 3.48220  -2
  -6   0  -7 25.2406 3.48220   1
  -6  -1  -5 20.6891 5.30150  -4
   6   1  -7 20.6891 5.30150  -3
  -6  -1  -5 20.6891 5.30150  -2
  -6  -1   7 20.6891 5.30150   1
  -6   1  -5 18.5379 5.43786  -4
   6  -1  -7 18.5379 5.43786  -3
  -6   1  -5 18.5379 5.43786  -2
  -6   1   7 18.5379 5.43786   1
  -6   1  -5 18.2236 6.82718  -4
   6  -1  -7 18.2236 6.82718  -3
  -6   1  -5 18.2236 6.82718  -2
  -6   1   7 18.2236 6.82718   1
  -5  -1  -5 199.167 17.1656  -4
   5   1  -7 199.167 17.1656  -3
  -5  -1  -5 199.167 17.1656  -2
  -5  -1   7 199.167 17.1656   1
  -5  -1  -5 170.712 13.3229  -4
   5   1  -7 170.712 13.3229  -3
  -5  -1  -5 170.712 13.3229  -2
  -5  -1   7 170.712 13.3229   1
  -5  -1  -5 179.240 9.24841  -4
   5   1  -7 179.240 9.24841  -3
  -5  -1  -5 179.240 9.24841  -2
  -5  -1   7 179.240 9.24841   1
  -5   1  -5 171.258 12.7036  -4
   5  -1  -7 171.258 12.7036  -3
  -5   1  -5 171.258 12.7036  -2
  -5   1   7 171.258 12.7036   1
  -5   1  -5 177.143 8.91242  -4
   5  -1  -7 177.143 8.91242  -3
  -5   1  -5 177.143 8.91242  -2
  -5   1   7 177.143 8.91242   1
  -5   1  -5 193.308 14.7127  -4
   5  -1  -7 193.308 14.7127  -3
  -5   1  -5 193.308 14.7127  -2
  -5   1   7 193.308 14.7127   1
   4   1  -7 38.8534 4.93262  -4
   4   1  -7 38.8534 4.93262   2
  -4   1   7 38.2616 4.59010  -4
  -4   1   7 38.2616 4.59010   2
  -4  -1  -6 261.415 17.2589  -4
   4   1  -7 261.415 17.2589  -3
  -4  -1  -6 261.415 17.2589  -2
  -4  -1   7 261.415 17.2589   1
   4   1  -7 260.466 10.9878  -3
  -4  -1   7 260.466 10.9878   1
   4  -1  -7 36.9354 3.65734  -4
   4  -1  -7 36.9354 3.65734   2
  -4  -1   7 35.9314 4.27032  -4
  -4  -1   7 35.9314 4.27032   2
   4  -1  -7 258.106 10.5448  -3
  -4   1   7 258.106 10.5448   1
   4  -1  -7 262.453 15.5486  -3
  -4   1   7 262.453 15.5486   1
   4  -1  -7 252.819 15.3496  -3
  -4   1   7 252.819 15.3496   1
  -3  -1  -6 76.2561 6.00196  -4
   3   1  -7 76.2561 6.00196  -3
  -3  -1  -6 76.2561 6.00196  -2
  -3  -1   7 76.2561 6.00196   1
  -3  -1  -6 81.0286 8.95041  -4
   3   1  -7 81.0286 8.95041  -3
  -3  -1  -6 81.0286 8.95041  -2
  -3  -1   7 81.0286 8.95041   1
  -3   1  -6 70.7969 8.11057  -4
   3  -1  -7 70.7969 8.11057  -3
  -3   1  -6 70.7969 8.11057  -2
  -3   1   7 70.7969 8.11057   1
  -3   1  -6 75.7102 6.50525  -4
   3  -1  -7 75.7102 6.50525  -3
  -3   1  -6 75.7102 6.50525  -2
  -3   1   7 75.7102 6.50525   1
  -3   1  -6 86.2574 10.6969  -4
   3  -1  -7 86.2574 10.6969  -3
  -3   1  -6 86.2574 10.6969  -2
  -3   1   7 86.2574 10.6969   1
  -2   1   7 37.7483 9.58535  -4
  -2   1   7 37.7483 9.58535   2
   2   1  -7 34.9171 6.16778  -4
   2   1  -7 34.9171 6.16778   2
  -2   1   7 241.281 12.2500  -3
   2  -1  -7 241.281 12.2500   1
   2   1   6 588.339 30.1513  -4
  -2  -1   7 588.339 30.1513  -3
   2   1   6 588.339 30.1513  -2
   2   1  -7 588.339 30.1513   1
  -2  -1   7 221.113 11.9208  -3
   2   1  -7 221.113 11.9208   1
   1   1  -7 41.3572 5.24487  -4
   1   1  -7 41.3572 5.24487   2
  -1   1   7 42.3937 5.33363  -4
  -1   1   7 42.3937 5.33363   2
  -1   1   7 229.652 10.0334  -3
   1  -1  -7 229.652 10.0334   1
  -1   1   7 222.772 9.79926  -3
   1  -1  -7 222.772 9.79926   1
   1  -1  -7 48.0313 5.75807  -4
   1  -1  -7 48.0313 5.75807   2
  -1  -1   7 50.2033 5.32485  -4
  -1  -1   7 50.2033 5.32485   2
  -1  -1   7 215.880 9.96212  -3
   1   1  -7 215.880 9.96212   1
   0  -1   7 675.660 22.6110  -4
   0   1   7 675.660 22.6110  -3
   0  -1   7 675.660 22.6110  -2
   0  -1  -7 675.660 22.6110   1
   0   1   7 715.608 22.7883  -4
   0  -1   7 715.608 22.7883  -3
   0   1   7 715.608 22.7883  -2
   0   1  -7 715.608 22.7883   1
   1   1   7 454.987 16.2179  -4
   1   1   7 454.987 16.2179   2
   1   1   7 2579.99 76.5620  -3
  -1  -1  -7 2579.99 76.5620   1
  -1   1  -7 2604.76 75.8583  -3
   1  -1   7 2604.76 75.8583   1
   1  -1   7 450.832 16.0501  -4
   1  -1   7 450.832 16.0501   2
  -1  -1  -7 2558.70 76.0061  -3
   1   1   7 2558.70 76.0061   1
   1  -1   7 2664.09 76.4112  -3
  -1   1  -7 2664.09 76.4112   1
  -1  -1  -7 2507.94 108.577  -3
   1   1   7 2507.94 108.577   1
  -2   1  -7 538.719 20.4331  -3
   2  -1   7 538.719 20.4331   1
   2  -1  -8 637.545 32.1058  -4
  -2   1  -7 637.545 32.1058  -3
   2  -1  -8 637.545 32.1058  -2
   2  -1   7 637.545 32.1058   1
   2   1   7 75.4708 8.97568  -4
   2   1   7 75.4708 8.97568   2
  -2  -1  -7 545.606 20.3233  -3
   2   1   7 545.606 20.3233   1
   2   1  -8 666.390 31.7227  -4
  -2  -1  -7 666.390 31.7227  -3
   2   1  -8 666.390 31.7227  -2
   2   1   7 666.390 31.7227   1
   2  -1   7 102.534 9.25520  -4
   2  -1   7 102.534 9.25520   2
   3  -1  -8 138.924 6.61065  -4
  -3   1  -7 138.924 6.61065  -3
   3  -1  -8 138.924 6.61065  -2
   3  -1   7 138.924 6.61065   1
   3   1  -8 125.198 8.21037  -4
  -3  -1  -7 125.198 8.21037  -3
   3   1  -8 125.198 8.21037  -2
   3   1   7 125.198 8.21037   1
  -3   1   8 146.960 8.18608  -4
   3  -1   7 146.960 8.18608  -3
  -3   1   8 146.960 8.18608  -2
  -3   1  -7 146.960 8.18608   1
   4   1   7 526.832 22.0199  -3
  -4  -1  -7 526.832 22.0199   1
  -4   1  -7 541.336 18.2462  -3
   4  -1   7 541.336 18.2462   1
  -4   1  -7 98.7804 6.36881  -4
  -4   1  -7 98.7804 6.36881   2
  -4   1  -7 99.0296 9.38366  -4
  -4   1  -7 99.0296 9.38366   2
  -4  -1   8 519.612 28.8656  -4
   4   1   7 519.612 28.8656  -3
  -4  -1   8 519.612 28.8656  -2
  -4  -1  -7 519.612 28.8656   1
  -4  -1  -7 91.2941 7.03151  -4
  -4  -1  -7 91.2941 7.03151   2
  -4  -1  -7 93.2719 9.57985  -4
  -4  -1  -7 93.2719 9.57985   2
   4  -1   7 556.213 22.2313  -3
  -4   1  -7 556.213 22.2313   1
  -4  -1  -7 543.295 18.5548  -3
   4   1   7 543.295 18.5548   1
   5  -1  -9 50.6764 5.73321  -4
  -5   1  -7 50.6764 5.73321  -3
   5  -1  -9 50.6764 5.73321  -2
   5  -1   7 50.6764 5.73321   1
  -6  -2  -5 20.9760 5.59000  -4
   6   2  -7 20.9760 5.59000  -3
  -6  -2  -5 20.9760 5.59000  -2
  -6  -2   7 20.9760 5.59000   1
  -5  -2  -5 42.8185 7.77483  -4
   5   2  -7 42.8185 7.77483  -3
  -5  -2  -5 42.8185 7.77483  -2
  -5  -2   7 42.8185 7.77483   1
  -5  -2  -5 50.8152 9.95950  -4
   5   2  -7 50.8152 9.95950  -3
  -5  -2  -5 50.8152 9.95950  -2
  -5  -2   7 50.8152 9.95950   1
  -5   2  -5 45.6430 5.87368  -4
   5  -2  -7 45.6430 5.87368  -3
  -5   2  -5 45.6430 5.87368  -2
  -5   2   7 45.6430 5.87368   1
  -5   2  -5 44.9150 9.79227  -4
   5  -2  -7 44.9150 9.79227  -3
  -5   2  -5 44.9150 9.79227  -2
  -5   2   7 44.9150 9.79227   1
  -4   2   7 9.40667 5.31758  -4
  -4   2   7 9.40667 5.31758   2
  -4   2   7 12.6434 3.89217  -4
  -4   2   7 12.6434 3.89217   2
  -4  -2  -6 121.138 16.7771  -4
   4   2  -7 121.138 16.7771  -3
  -4  -2  -6 121.138 16.7771  -2
  -4  -2   7 121.138 16.7771   1
  -4  -2  -6 103.543 13.3642  -4
   4   2  -7 103.543 13.3642  -3
  -4  -2  -6 103.543 13.3642  -2
  -4  -2   7 103.543 13.3642   1
   4   2  -7 70.3537 6.59136  -3
  -4  -2   7 70.3537 6.59136   1
   4  -2  -7 63.1032 5.70421  -3
  -4   2   7 63.1032 5.70421   1
  -4   2  -6 77.6849 10.6143  -4
   4  -2  -7 77.6849 10.6143  -3
  -4   2  -6 77.6849 10.6143  -2
  -4   2   7 77.6849 10.6143   1
   4  -2  -7 11.4736 3.03518  -4
   4  -2  -7 11.4736 3.03518   2
  -3  -2  -6 99.1331 7.46352  -4
   3   2  -7 99.1331 7.46352  -3
  -3  -2  -6 99.1331 7.46352  -2
  -3  -2   7 99.1331 7.46352   1
  -3  -2  -6 99.3850 11.0136  -4
   3   2  -7 99.3850 11.0136  -3
  -3  -2  -6 99.3850 11.0136  -2
  -3  -2   7 99.3850 11.0136   1
  -3  -2  -6 116.776 14.2563  -4
   3   2  -7 116.776 14.2563  -3
  -3  -2  -6 116.776 14.2563  -2
  -3  -2   7 116.776 14.2563   1
  -3   2  -6 104.433 9.92753  -4
   3  -2  -7 104.433 9.92753  -3
  -3   2  -6 104.433 9.92753  -2
  -3   2   7 104.433 9.92753   1
  -3   2  -6 104.548 7.03435  -4
   3  -2  -7 104.548 7.03435  -3
  -3   2  -6 104.548 7.03435  -2
  -3   2   7 104.548 7.03435   1
  -3   2  -6 105.924 9.67311  -4
   3  -2  -7 105.924 9.67311  -3
  -3   2  -6 105.924 9.67311  -2
  -3   2   7 105.924 9.67311   1
   2   2  -7 372.318 15.9503  -4
   2   2  -7 372.318 15.9503   2
   2   2  -7 380.803 19.7810  -4
   2   2  -7 380.803 19.7810   2
  -2   2   7 366.186 20.4610  -4
  -2   2   7 366.186 20.4610   2
  -2   2   7 2070.64 63.6496  -3
   2  -2  -7 2070.64 63.6496   1
   2  -2  -7 412.956 16.0495  -4
   2  -2  -7 412.956 16.0495   2
  -2  -2   7 2071.62 64.0096  -3
   2   2  -7 2071.62 64.0096   1
   2   2   6 2090.80 89.4510  -4
  -2  -2   7 2090.80 89.4510  -3
   2   2   6 2090.80 89.4510  -2
   2   2  -7 2090.80 89.4510   1
  -1   2   7 760.057 24.8846  -3
   1  -2  -7 760.057 24.8846   1
  -1   2   7 686.699 25.8114  -3
   1  -2  -7 686.699 25.8114   1
  -1   2   7 148.433 9.23780  -4
  -1   2   7 148.433 9.23780   2
   1  -2  -7 139.989 7.40522  -4
   1  -2  -7 139.989 7.40522   2
  -1  -2   7 143.521 9.07648  -4
  -1  -2   7 143.521 9.07648   2
  -1  -2   7 769.052 24.7047  -3
   1   2  -7 769.052 24.7047   1
   0  -2   7 789.491 24.7888  -4
   0   2   7 789.491 24.7888  -3
   0  -2   7 789.491 24.7888  -2
   0  -2  -7 789.491 24.7888   1
   0   2  -7 711.330 33.4641  -4
   0  -2  -7 711.330 33.4641  -3
   0   2  -7 711.330 33.4641  -2
   0   2   7 711.330 33.4641   1
   0   2   7 704.155 23.6612  -4
   0  -2   7 704.155 23.6612  -3
   0   2   7 704.155 23.6612  -2
   0   2  -7 704.155 23.6612   1
   0   2   7 777.949 24.4559  -4
   0  -2   7 777.949 24.4559  -3
   0   2   7 777.949 24.4559  -2
   0   2  -7 777.949 24.4559   1
   1   2   7 811.569 27.6296  -3
  -1  -2  -7 811.569 27.6296   1
  -1   2  -7 806.501 26.2097  -3
   1  -2   7 806.501 26.2097   1
   1   2   7 128.222 8.73342  -4
   1   2   7 128.222 8.73342   2
   1   2   7 133.691 8.12612  -4
   1   2   7 133.691 8.12612   2
  -1  -2  -7 799.247 26.6436  -3
   1   2   7 799.247 26.6436   1
   1  -2   7 818.469 27.0332  -3
  -1   2  -7 818.469 27.0332   1
  -1  -2  -7 792.268 36.4040  -3
   1   2   7 792.268 36.4040   1
   1  -2   7 127.554 9.15988  -4
   1  -2   7 127.554 9.15988   2
   1  -2   7 136.731 8.03626  -4
   1  -2   7 136.731 8.03626   2
   2   2   7 22.8555 6.56932  -4
   2   2   7 22.8555 6.56932   2
  -2   2  -7 152.217 11.9851  -3
   2  -2   7 152.217 11.9851   1
  -2  -2  -7 156.871 11.4674  -3
   2   2   7 156.871 11.4674   1
  -2  -2  -7 151.911 11.1775  -3
   2   2   7 151.911 11.1775   1
   2  -2   7 31.1853 9.65693  -4
   2  -2   7 31.1853 9.65693   2
   3  -2  -8 50.6197 4.42921  -4
  -3   2  -7 50.6197 4.42921  -3
   3  -2  -8 50.6197 4.42921  -2
   3  -2   7 50.6197 4.42921   1
  -3  -2   8 38.9194 10.3795  -4
   3   2   7 38.9194 10.3795  -3
  -3  -2   8 38.9194 10.3795  -2
  -3  -2  -7 38.9194 10.3795   1
   3   2  -8 62.7087 10.4053  -4
  -3  -2  -7 62.7087 10.4053  -3
   3   2  -8 62.7087 10.4053  -2
   3   2   7 62.7087 10.4053   1
  -3   2   8 57.3779 6.13223  -4
   3  -2   7 57.3779 6.13223  -3
  -3   2   8 57.3779 6.13223  -2
  -3   2  -7 57.3779 6.13223   1
  -4   2  -7 59.7972 8.65854  -4
  -4   2  -7 59.7972 8.65854   2
  -4   2  -7 65.0660 7.86426  -4
  -4   2  -7 65.0660 7.86426   2
  -4   2  -7 61.4325 5.03706  -4
  -4   2  -7 61.4325 5.03706   2
  -4   2  -7 314.496 11.8128  -3
   4  -2   7 314.496 11.8128   1
  -4  -2  -7 62.6127 7.24843  -4
  -4  -2  -7 62.6127 7.24843   2
   4  -2   7 319.358 14.5712  -3
  -4   2  -7 319.358 14.5712   1
  -6  -2   9 46.9922 4.22392  -4
   6   2   7 46.9922 4.22392  -3
  -6  -2   9 46.9922 4.22392  -2
  -6  -2  -7 46.9922 4.22392   1
  -6   3  -5 23.6084 4.67942  -4
   6  -3  -7 23.6084 4.67942  -3
  -6   3  -5 23.6084 4.67942  -2
  -6   3   7 23.6084 4.67942   1
  -4   3   7 65.7342 10.4797  -4
  -4   3   7 65.7342 10.4797   2
   4   3  -7 68.1610 13.7339  -4
   4   3  -7 68.1610 13.7339   2
  -4   3   7 64.4788 5.17451  -4
  -4   3   7 64.4788 5.17451   2
  -4  -3  -6 441.036 28.3591  -4
   4   3  -7 441.036 28.3591  -3
  -4  -3  -6 441.036 28.3591  -2
  -4  -3   7 441.036 28.3591   1
  -4  -3  -6 446.539 24.2534  -4
   4   3  -7 446.539 24.2534  -3
  -4  -3  -6 446.539 24.2534  -2
  -4  -3   7 446.539 24.2534   1
   4  -3  -7 66.3733 4.30611  -4
   4  -3  -7 66.3733 4.30611   2
  -4   3  -6 427.860 22.9468  -4
   4  -3  -7 427.860 22.9468  -3
  -4   3  -6 427.860 22.9468  -2
  -4   3   7 427.860 22.9468   1
   4  -3  -7 412.848 15.0927  -3
  -4   3   7 412.848 15.0927   1
  -3  -3  -6 307.678 19.1608  -4
   3   3  -7 307.678 19.1608  -3
  -3  -3  -6 307.678 19.1608  -2
  -3  -3   7 307.678 19.1608   1
  -3  -3  -6 313.114 20.1273  -4
   3   3  -7 313.114 20.1273  -3
  -3  -3  -6 313.114 20.1273  -2
  -3  -3   7 313.114 20.1273   1
   3   3   6 356.218 19.3298  -4
  -3  -3   7 356.218 19.3298  -3
   3   3   6 356.218 19.3298  -2
   3   3  -7 356.218 19.3298   1
  -3   3  -6 352.806 18.1425  -4
   3  -3  -7 352.806 18.1425  -3
  -3   3  -6 352.806 18.1425  -2
  -3   3   7 352.806 18.1425   1
  -3   3  -6 370.889 18.7171  -4
   3  -3  -7 370.889 18.7171  -3
  -3   3  -6 370.889 18.7171  -2
  -3   3   7 370.889 18.7171   1
  -3   3  -6 347.350 12.8726  -4
   3  -3  -7 347.350 12.8726  -3
  -3   3  -6 347.350 12.8726  -2
  -3   3   7 347.350 12.8726   1
  -2   3   7 154.847 15.3090  -3
   2  -3  -7 154.847 15.3090   1
   2   3  -7 27.0064 6.96769  -4
   2   3  -7 27.0064 6.96769   2
  -2  -3   7 161.354 16.7209  -3
   2   3  -7 161.354 16.7209   1
   2  -3  -7 31.1229 10.6267  -4
   2  -3  -7 31.1229 10.6267   2
   1   3  -7 85.6947 8.47018  -4
   1   3  -7 85.6947 8.47018   2
  -1   3   7 89.9096 10.4845  -4
  -1   3   7 89.9096 10.4845   2
   1   3  -7 96.6440 8.30540  -4
   1   3  -7 96.6440 8.30540   2
  -1   3   7 472.436 19.0700  -3
   1  -3  -7 472.436 19.0700   1
  -1   3   7 489.444 18.3888  -3
   1  -3  -7 489.444 18.3888   1
   1   3   7 605.516 29.1285  -4
  -1  -3   7 605.516 29.1285  -3
   1   3   7 605.516 29.1285  -2
   1   3  -7 605.516 29.1285   1
   1  -3  -7 493.393 24.7605  -3
  -1   3   7 493.393 24.7605   1
  -1  -3   7 492.650 19.9397  -3
   1   3  -7 492.650 19.9397   1
  -1  -3   7 483.943 18.6439  -3
   1   3  -7 483.943 18.6439   1
  -1  -3   7 90.9462 11.1796  -4
  -1  -3   7 90.9462 11.1796   2
   0  -3   7 2431.30 77.9799  -4
   0   3   7 2431.30 77.9799  -3
   0  -3   7 2431.30 77.9799  -2
   0  -3  -7 2431.30 77.9799   1
   0   3  -7 2705.04 111.418  -4
   0  -3  -7 2705.04 111.418  -3
   0   3  -7 2705.04 111.418  -2
   0   3   7 2705.04 111.418   1
   0   3   7 2752.34 77.6597  -4
   0  -3   7 2752.34 77.6597  -3
   0   3   7 2752.34 77.6597  -2
   0   3  -7 2752.34 77.6597   1
   0   3   7 2671.40 77.6794  -4
   0  -3   7 2671.40 77.6794  -3
   0   3   7 2671.40 77.6794  -2
   0   3  -7 2671.40 77.6794   1
   1   3   7 126.899 9.27662  -4
   1   3   7 126.899 9.27662   2
   1   3   7 108.660 11.2334  -4
   1   3   7 108.660 11.2334   2
  -1   3  -7 103.736 10.2120  -4
  -1   3  -7 103.736 10.2120   2
   1   3   7 684.640 27.3993  -3
  -1  -3  -7 684.640 27.3993   1
   1  -3   7 104.390 10.6134  -4
   1  -3   7 104.390 10.6134   2
   1  -3   7 114.740 8.72364  -4
   1  -3   7 114.740 8.72364   2
  -1  -3  -7 734.987 32.6254  -3
   1   3   7 734.987 32.6254   1
  -1  -3  -7 669.364 24.7180  -3
   1   3   7 669.364 24.7180   1
   1  -3   7 703.991 24.9434  -3
  -1   3  -7 703.991 24.9434   1
   2   3   7 17.2305 9.34012  -4
   2   3   7 17.2305 9.34012   2
   2  -3  -8 86.1315 7.64657  -4
  -2   3  -7 86.1315 7.64657  -3
   2  -3  -8 86.1315 7.64657  -2
   2  -3   7 86.1315 7.64657   1
  -2   3  -7 87.4147 14.7734  -3
   2  -3   7 87.4147 14.7734   1
  -2  -3  -7 75.5949 17.4830  -3
   2   3   7 75.5949 17.4830   1
  -2  -3  -7 63.6038 8.25829  -3
   2   3   7 63.6038 8.25829   1
   2  -3   7 11.7405 7.15431  -4
   2  -3   7 11.7405 7.15431   2
   2   3  -8 57.3660 9.62946  -4
  -2  -3  -7 57.3660 9.62946  -3
   2   3  -8 57.3660 9.62946  -2
   2   3   7 57.3660 9.62946   1
  -3  -3   8 136.490 13.7332  -4
   3   3   7 136.490 13.7332  -3
  -3  -3   8 136.490 13.7332  -2
  -3  -3  -7 136.490 13.7332   1
   3  -3  -8 129.553 6.57891  -4
  -3   3  -7 129.553 6.57891  -3
   3  -3  -8 129.553 6.57891  -2
   3  -3   7 129.553 6.57891   1
  -3   3   8 131.564 8.51921  -4
   3  -3   7 131.564 8.51921  -3
  -3   3   8 131.564 8.51921  -2
  -3   3  -7 131.564 8.51921   1
   3   3  -8 135.582 8.26505  -4
  -3  -3  -7 135.582 8.26505  -3
   3   3  -8 135.582 8.26505  -2
   3   3   7 135.582 8.26505   1
   3   3  -8 133.483 12.3268  -4
  -3  -3  -7 133.483 12.3268  -3
   3   3  -8 133.483 12.3268  -2
   3   3   7 133.483 12.3268   1
  -4   3  -7 45.0380 5.69376  -3
   4  -3   7 45.0380 5.69376   1
  -4   3  -7 17.2713 6.78054  -4
  -4   3  -7 17.2713 6.78054   2
  -4  -3  -7 19.3701 9.11655  -4
  -4  -3  -7 19.3701 9.11655   2
  -4  -3  -7 5.64353 7.17965  -4
  -4  -3  -7 5.64353 7.17965   2
   4  -3   7 42.4108 5.61698  -3
  -4   3  -7 42.4108 5.61698   1
  -5  -3   9 234.651 12.0525  -4
   5   3   7 234.651 12.0525  -3
  -5  -3   9 234.651 12.0525  -2
  -5  -3  -7 234.651 12.0525   1
  -5  -3   9 255.534 17.7006  -4
   5   3   7 255.534 17.7006  -3
  -5  -3   9 255.534 17.7006  -2
  -5  -3  -7 255.534 17.7006   1
   5  -3  -9 269.579 10.1096  -4
  -5   3  -7 269.579 10.1096  -3
   5  -3  -9 269.579 10.1096  -2
   5  -3   7 269.579 10.1096   1
  -5   3   9 248.179 12.1309  -4
   5  -3   7 248.179 12.1309  -3
  -5   3   9 248.179 12.1309  -2
  -5   3  -7 248.179 12.1309   1
  -6  -3   9 28.6379 3.39104  -4
   6   3   7 28.6379 3.39104  -3
  -6  -3   9 28.6379 3.39104  -2
  -6  -3  -7 28.6379 3.39104   1
  -6  -4  -5 49.5140 6.82444  -4
   6   4  -7 49.5140 6.82444  -3
  -6  -4  -5 49.5140 6.82444  -2
  -6  -4   7 49.5140 6.82444   1
  -6   4  -5 52.9718 4.83529  -4
   6  -4  -7 52.9718 4.83529  -3
  -6   4  -5 52.9718 4.83529  -2
  -6   4   7 52.9718 4.83529   1
  -6   4  -5 58.0227 5.88197  -4
   6  -4  -7 58.0227 5.88197  -3
  -6   4  -5 58.0227 5.88197  -2
  -6   4   7 58.0227 5.88197   1
  -5  -4  -5 75.8585 10.7369  -4
   5   4  -7 75.8585 10.7369  -3
  -5  -4  -5 75.8585 10.7369  -2
  -5  -4   7 75.8585 10.7369   1
  -5   4  -5 66.4092 8.56201  -4
   5  -4  -7 66.4092 8.56201  -3
  -5   4  -5 66.4092 8.56201  -2
  -5   4   7 66.4092 8.56201   1
  -4   4   7 39.1633 9.86801  -4
  -4   4   7 39.1633 9.86801   2
  -4   4   7 22.8757 4.42261  -4
  -4   4   7 22.8757 4.42261   2
   4   4  -7 27.6665 11.0855  -4
   4   4  -7 27.6665 11.0855   2
   4   4  -7 165.289 12.8028  -3
  -4  -4   7 165.289 12.8028   1
  -4  -4   7 159.590 19.0386  -3
   4   4  -7 159.590 19.0386   1
   4  -4  -7 146.023 9.94469  -3
  -4   4   7 146.023 9.94469   1
   4  -4  -7 161.480 8.03171  -3
  -4   4   7 161.480 8.03171   1
  -4  -4   7 23.9463 6.77349  -4
  -4  -4   7 23.9463 6.77349   2
  -3  -4  -6 325.689 18.9399  -4
   3   4  -7 325.689 18.9399  -3
  -3  -4  -6 325.689 18.9399  -2
  -3  -4   7 325.689 18.9399   1
  -3  -4  -6 284.178 19.6440  -4
   3   4  -7 284.178 19.6440  -3
  -3  -4  -6 284.178 19.6440  -2
  -3  -4   7 284.178 19.6440   1
  -3   4  -6 334.322 18.8275  -4
   3  -4  -7 334.322 18.8275  -3
  -3   4  -6 334.322 18.8275  -2
  -3   4   7 334.322 18.8275   1
  -3   4  -6 344.950 15.0407  -4
   3  -4  -7 344.950 15.0407  -3
  -3   4  -6 344.950 15.0407  -2
  -3   4   7 344.950 15.0407   1
   3   4   6 357.465 19.3756  -4
  -3  -4   7 357.465 19.3756  -3
   3   4   6 357.465 19.3756  -2
   3   4  -7 357.465 19.3756   1
   2   4  -7 18.2999 6.37973  -4
   2   4  -7 18.2999 6.37973   2
  -2  -4  -6 123.241 16.9406  -4
   2   4  -7 123.241 16.9406  -3
  -2  -4  -6 123.241 16.9406  -2
  -2  -4   7 123.241 16.9406   1
  -2   4  -6 112.268 12.0758  -4
   2  -4  -7 112.268 12.0758  -3
  -2   4  -6 112.268 12.0758  -2
  -2   4   7 112.268 12.0758   1
  -2   4  -6 118.092 16.3758  -4
   2  -4  -7 118.092 16.3758  -3
  -2   4  -6 118.092 16.3758  -2
  -2   4   7 118.092 16.3758   1
   2   4   6 86.1203 12.1416  -4
  -2  -4   7 86.1203 12.1416  -3
   2   4   6 86.1203 12.1416  -2
   2   4  -7 86.1203 12.1416   1
   2  -4  -7 78.3141 8.17013  -3
  -2   4   7 78.3141 8.17013   1
   1   4  -7 20.7106 5.98473  -4
   1   4  -7 20.7106 5.98473   2
   1   4  -7 9.34906 6.69151  -4
   1   4  -7 9.34906 6.69151   2
   1   4  -7 13.0067 5.75084  -4
   1   4  -7 13.0067 5.75084   2
  -1   4   7 75.6141 12.3651  -3
   1  -4  -7 75.6141 12.3651   1
  -1   4  -7 135.088 19.5655  -4
   1  -4  -7 135.088 19.5655  -3
  -1   4  -7 135.088 19.5655  -2
  -1   4   7 135.088 19.5655   1
   1   4   7 99.2864 11.8231  -4
  -1  -4   7 99.2864 11.8231  -3
   1   4   7 99.2864 11.8231  -2
   1   4  -7 99.2864 11.8231   1
  -1  -4   7 12.7438 9.88585  -4
  -1  -4   7 12.7438 9.88585   2
  -1  -4   7 114.945 14.3244  -3
   1   4  -7 114.945 14.3244   1
   0  -4   7 417.951 20.9499  -4
   0   4   7 417.951 20.9499  -3
   0  -4   7 417.951 20.9499  -2
   0  -4  -7 417.951 20.9499   1
   0   4   7 408.458 21.4717  -4
   0  -4   7 408.458 21.4717  -3
   0   4   7 408.458 21.4717  -2
   0   4  -7 408.458 21.4717   1
   0   4  -7 466.384 22.0976  -4
   0  -4  -7 466.384 22.0976  -3
   0   4  -7 466.384 22.0976  -2
   0   4   7 466.384 22.0976   1
   1   4   7 20.1029 12.8931  -4
   1   4   7 20.1029 12.8931   2
  -1  -4  -7 17.6257 7.81521  -3
   1   4   7 17.6257 7.81521   1
  -1  -4  -7 32.2900 6.92287  -3
   1   4   7 32.2900 6.92287   1
  -1  -4  -7 27.9361 7.09166  -3
   1   4   7 27.9361 7.09166   1
   1  -4   7 3.71671 6.32616  -4
   1  -4   7 3.71671 6.32616   2
  -1   4   7 39.8996 13.6312  -4
   1  -4   7 39.8996 13.6312  -3
  -1   4   7 39.8996 13.6312  -2
  -1   4  -7 39.8996 13.6312   1
   2  -4  -8 60.7270 7.15522  -4
  -2   4  -7 60.7270 7.15522  -3
   2  -4  -8 60.7270 7.15522  -2
   2  -4   7 60.7270 7.15522   1
  -2   4  -7 1.66341 4.87668  -4
  -2   4  -7 1.66341 4.87668   2
   2   4  -8 68.2375 8.63190  -4
  -2  -4  -7 68.2375 8.63190  -3
   2   4  -8 68.2375 8.63190  -2
   2   4   7 68.2375 8.63190   1
  -2   4   8 74.0722 9.68893  -4
   2  -4   7 74.0722 9.68893  -3
  -2   4   8 74.0722 9.68893  -2
  -2   4  -7 74.0722 9.68893   1
  -2  -4  -7 22.6753 7.05621  -3
   2   4   7 22.6753 7.05621   1
   3  -4  -8 62.3850 5.10138  -4
  -3   4  -7 62.3850 5.10138  -3
   3  -4  -8 62.3850 5.10138  -2
   3  -4   7 62.3850 5.10138   1
  -3   4   8 53.1266 6.03139  -4
   3  -4   7 53.1266 6.03139  -3
  -3   4   8 53.1266 6.03139  -2
  -3   4  -7 53.1266 6.03139   1
   3   4  -8 51.0462 6.13421  -4
  -3  -4  -7 51.0462 6.13421  -3
   3   4  -8 51.0462 6.13421  -2
   3   4   7 51.0462 6.13421   1
   3   4  -8 49.9072 9.61552  -4
  -3  -4  -7 49.9072 9.61552  -3
   3   4  -8 49.9072 9.61552  -2
   3   4   7 49.9072 9.61552   1
   4   4   7 29.8099 8.65399  -3
  -4  -4  -7 29.8099 8.65399   1
  -4   4  -7 22.6548 3.98524  -3
   4  -4   7 22.6548 3.98524   1
  -4  -4  -7 24.2597 11.2588  -4
  -4  -4  -7 24.2597 11.2588   2
   4  -4   7 23.2048 5.14343  -3
  -4   4  -7 23.2048 5.14343   1
  -4  -4  -7 28.5814 12.9594  -3
   4   4   7 28.5814 12.9594   1
  -5  -4   9 19.6995 12.4726  -4
   5   4   7 19.6995 12.4726  -3
  -5  -4   9 19.6995 12.4726  -2
  -5  -4  -7 19.6995 12.4726   1
  -5  -4   9 26.4046 5.48702  -4
   5   4   7 26.4046 5.48702  -3
  -5  -4   9 26.4046 5.48702  -2
  -5  -4  -7 26.4046 5.48702   1
  -5  -5  -5 28.5480 9.21028  -4
   5   5  -7 28.5480 9.21028  -3
  -5  -5  -5 28.5480 9.21028  -2
  -5  -5   7 28.5480 9.21028   1
   4   5  -7 79.8017 10.0279  -3
  -4  -5   7 79.8017 10.0279   1
  -4   5   7 8.35609 7.39397  -4
  -4   5   7 8.35609 7.39397   2
  -4   5   7 12.0170 3.93623  -4
  -4   5   7 12.0170 3.93623   2
  -4  -5   7 14.8211 5.79311  -4
  -4  -5   7 14.8211 5.79311   2
   4   5   6 73.9693 21.2331  -4
  -4  -5   7 73.9693 21.2331  -3
   4   5   6 73.9693 21.2331  -2
   4   5  -7 73.9693 21.2331   1
  -4   5  -6 98.5927 11.4301  -4
   4  -5  -7 98.5927 11.4301  -3
  -4   5  -6 98.5927 11.4301  -2
  -4   5   7 98.5927 11.4301   1
   4  -5  -7 74.8023 7.57610  -3
  -4   5   7 74.8023 7.57610   1
  -3  -5  -6 111.068 12.0594  -4
   3   5  -7 111.068 12.0594  -3
  -3  -5  -6 111.068 12.0594  -2
  -3  -5   7 111.068 12.0594   1
   3   5   6 109.874 11.2580  -4
  -3  -5   7 109.874 11.2580  -3
   3   5   6 109.874 11.2580  -2
   3   5  -7 109.874 11.2580   1
  -3   5  -6 112.949 7.36517  -4
   3  -5  -7 112.949 7.36517  -3
  -3   5  -6 112.949 7.36517  -2
  -3   5   7 112.949 7.36517   1
  -3   5  -6 111.551 7.84359  -4
   3  -5  -7 111.551 7.84359  -3
  -3   5  -6 111.551 7.84359  -2
  -3   5   7 111.551 7.84359   1
  -3   5  -6 117.943 9.10185  -4
   3  -5  -7 117.943 9.10185  -3
  -3   5  -6 117.943 9.10185  -2
  -3   5   7 117.943 9.10185   1
  -2  -5  -6 597.280 32.3270  -4
   2   5  -7 597.280 32.3270  -3
  -2  -5  -6 597.280 32.3270  -2
  -2  -5   7 597.280 32.3270   1
  -2   5  -6 719.289 33.5293  -4
   2  -5  -7 719.289 33.5293  -3
  -2   5  -6 719.289 33.5293  -2
  -2   5   7 719.289 33.5293   1
  -2   5  -6 583.016 29.2267  -4
   2  -5  -7 583.016 29.2267  -3
  -2   5  -6 583.016 29.2267  -2
  -2   5   7 583.016 29.2267   1
   2  -5  -7 625.197 24.8301  -3
  -2   5   7 625.197 24.8301   1
   1   5  -7 39.8418 7.11837  -4
   1   5  -7 39.8418 7.11837   2
  -1   5   7 35.5215 7.59380  -4
  -1   5   7 35.5215 7.59380   2
   1   5  -7 32.1732 5.93618  -4
   1   5  -7 32.1732 5.93618   2
  -1  -5  -7 127.602 16.4631  -4
   1   5  -7 127.602 16.4631  -3
  -1  -5  -7 127.602 16.4631  -2
  -1  -5   7 127.602 16.4631   1
   1  -5  -7 131.942 8.66506  -3
  -1   5   7 131.942 8.66506   1
  -1   5  -7 140.343 12.0837  -4
   1  -5  -7 140.343 12.0837  -3
  -1   5  -7 140.343 12.0837  -2
  -1   5   7 140.343 12.0837   1
   0  -5  -7 318.736 17.8801  -4
   0   5  -7 318.736 17.8801  -3
   0  -5  -7 318.736 17.8801  -2
   0  -5   7 318.736 17.8801   1
   0   5   7 354.402 19.0671  -4
   0  -5   7 354.402 19.0671  -3
   0   5   7 354.402 19.0671  -2
   0   5  -7 354.402 19.0671   1
   0   5  -7 387.201 15.7528  -4
   0  -5  -7 387.201 15.7528  -3
   0   5  -7 387.201 15.7528  -2
   0   5   7 387.201 15.7528   1
  -1   5  -7 43.7805 5.35488  -4
  -1   5  -7 43.7805 5.35488   2
  -1   5  -7 164.134 11.8614  -3
   1  -5   7 164.134 11.8614   1
  -1  -5  -7 167.146 10.1923  -3
   1   5   7 167.146 10.1923   1
   1  -5   7 163.709 11.2264  -3
  -1   5  -7 163.709 11.2264   1
  -1  -5  -7 175.661 12.7963  -3
   1   5   7 175.661 12.7963   1
  -1   5   7 175.053 17.4927  -4
   1  -5   7 175.053 17.4927  -3
  -1   5   7 175.053 17.4927  -2
  -1   5  -7 175.053 17.4927   1
   1   5  -7 151.688 14.4264  -4
  -1  -5  -7 151.688 14.4264  -3
   1   5  -7 151.688 14.4264  -2
   1   5   7 151.688 14.4264   1
   2  -5  -8 304.427 13.1991  -4
  -2   5  -7 304.427 13.1991  -3
   2  -5  -8 304.427 13.1991  -2
   2  -5   7 304.427 13.1991   1
  -2   5  -7 66.8353 6.34945  -4
  -2   5  -7 66.8353 6.34945   2
  -2   5   8 292.881 15.6842  -4
   2  -5   7 292.881 15.6842  -3
  -2   5   8 292.881 15.6842  -2
  -2   5  -7 292.881 15.6842   1
   2   5  -8 288.658 19.2887  -4
  -2  -5  -7 288.658 19.2887  -3
   2   5  -8 288.658 19.2887  -2
   2   5   7 288.658 19.2887   1
   3  -5  -8 49.8564 4.55759  -4
  -3   5  -7 49.8564 4.55759  -3
   3  -5  -8 49.8564 4.55759  -2
   3  -5   7 49.8564 4.55759   1
  -3   5   8 55.1932 6.22768  -4
   3  -5   7 55.1932 6.22768  -3
  -3   5   8 55.1932 6.22768  -2
  -3   5  -7 55.1932 6.22768   1
   4  -5  -8 28.6863 5.59636  -4
  -4   5  -7 28.6863 5.59636  -3
   4  -5  -8 28.6863 5.59636  -2
   4  -5   7 28.6863 5.59636   1
   4   5   7 18.3859 7.19654  -3
  -4  -5  -7 18.3859 7.19654   1
  -4   5  -7 13.2200 4.63203  -4
  -4   5  -7 13.2200 4.63203   2
  -4   5  -7 4.60728 5.42161  -4
  -4   5  -7 4.60728 5.42161   2
  -4  -5  -7 20.1556 11.7173  -3
   4   5   7 20.1556 11.7173   1
   4  -5   7 16.9363 4.90818  -3
  -4   5  -7 16.9363 4.90818   1
  -5  -5   9 85.5962 11.5974  -4
   5   5   7 85.5962 11.5974  -3
  -5  -5   9 85.5962 11.5974  -2
  -5  -5  -7 85.5962 11.5974   1
   5  -5  -9 104.983 5.68644  -4
  -5   5  -7 104.983 5.68644  -3
   5  -5  -9 104.983 5.68644  -2
   5  -5   7 104.983 5.68644   1
  -5  -5  -7 17.1411 8.30275  -4
  -5  -5  -7 17.1411 8.30275   2
   5   6  -7 5.25881 5.82314  -3
  -5  -6   7 5.25881 5.82314   1
  -4   6   7 11.9660 4.14578  -4
  -4   6   7 11.9660 4.14578   2
   4   6  -7 54.5224 9.99370  -3
  -4  -6   7 54.5224 9.99370   1
   4   6   6 65.7351 19.7414  -4
  -4  -6   7 65.7351 19.7414  -3
   4   6   6 65.7351 19.7414  -2
   4   6  -7 65.7351 19.7414   1
  -4   6  -6 75.7780 10.3306  -4
   4  -6  -7 75.7780 10.3306  -3
  -4   6  -6 75.7780 10.3306  -2
  -4   6   7 75.7780 10.3306   1
   4  -6  -7 61.4967 6.61456  -3
  -4   6   7 61.4967 6.61456   1
  -4  -6   7 12.9299 5.72562  -4
  -4  -6   7 12.9299 5.72562   2
  -3  -6  -6 139.043 12.8425  -4
   3   6  -7 139.043 12.8425  -3
  -3  -6  -6 139.043 12.8425  -2
  -3  -6   7 139.043 12.8425   1
  -3   6  -6 137.824 8.55596  -4
   3  -6  -7 137.824 8.55596  -3
  -3   6  -6 137.824 8.55596  -2
  -3   6   7 137.824 8.55596   1
   3   6   6 150.404 13.3878  -4
  -3  -6   7 150.404 13.3878  -3
   3   6   6 150.404 13.3878  -2
   3   6  -7 150.404 13.3878   1
  -3   6  -6 168.195 12.4365  -4
   3  -6  -7 168.195 12.4365  -3
  -3   6  -6 168.195 12.4365  -2
  -3   6   7 168.195 12.4365   1
  -3   6  -6 132.878 10.4126  -4
   3  -6  -7 132.878 10.4126  -3
  -3   6  -6 132.878 10.4126  -2
  -3   6   7 132.878 10.4126   1
  -2  -6  -6 207.317 19.2946  -4
   2   6  -7 207.317 19.2946  -3
  -2  -6  -6 207.317 19.2946  -2
  -2  -6   7 207.317 19.2946   1
  -2   6  -6 238.939 20.0720  -4
   2  -6  -7 238.939 20.0720  -3
  -2   6  -6 238.939 20.0720  -2
  -2   6   7 238.939 20.0720   1
  -2   6  -6 198.478 12.1820  -4
   2  -6  -7 198.478 12.1820  -3
  -2   6  -6 198.478 12.1820  -2
  -2   6   7 198.478 12.1820   1
  -1   6  -7 145.041 10.6647  -4
   1  -6  -7 145.041 10.6647  -3
  -1   6  -7 145.041 10.6647  -2
  -1   6   7 145.041 10.6647   1
  -1   6  -7 150.434 9.20389  -4
   1  -6  -7 150.434 9.20389  -3
  -1   6  -7 150.434 9.20389  -2
  -1   6   7 150.434 9.20389   1
   1  -6  -7 44.0497 18.4517  -3
  -1   6   7 44.0497 18.4517   1
   0   6   7 418.749 22.1667  -4
   0  -6   7 418.749 22.1667  -3
   0   6   7 418.749 22.1667  -2
   0   6  -7 418.749 22.1667   1
   0   6  -7 481.996 23.4231  -4
   0  -6  -7 481.996 23.4231  -3
   0   6  -7 481.996 23.4231  -2
   0   6   7 481.996 23.4231   1
   0   6  -7 352.308 19.5819  -4
   0  -6  -7 352.308 19.5819  -3
   0   6  -7 352.308 19.5819  -2
   0   6   7 352.308 19.5819   1
  -1   6  -7 155.038 15.6474  -4
  -1   6  -7 155.038 15.6474   2
   1  -6   7 998.721 38.4972  -3
  -1   6  -7 998.721 38.4972   1
  -1  -6  -7 1037.92 38.7298  -3
   1   6   7 1037.92 38.7298   1
  -1   6   7 985.958 47.0849  -4
   1  -6   7 985.958 47.0849  -3
  -1   6   7 985.958 47.0849  -2
  -1   6  -7 985.958 47.0849   1
  -2   6  -7 78.0565 7.67790  -3
   2  -6   7 78.0565 7.67790   1
  -2   6   8 84.2886 9.29374  -4
   2  -6   7 84.2886 9.29374  -3
  -2   6   8 84.2886 9.29374  -2
  -2   6  -7 84.2886 9.29374   1
   3  -6  -8 99.3022 6.10231  -4
  -3   6  -7 99.3022 6.10231  -3
   3  -6  -8 99.3022 6.10231  -2
   3  -6   7 99.3022 6.10231   1
   3   6  -8 89.9460 7.54679  -4
  -3  -6  -7 89.9460 7.54679  -3
   3   6  -8 89.9460 7.54679  -2
   3   6   7 89.9460 7.54679   1
   3   6  -8 117.742 13.0641  -4
  -3  -6  -7 117.742 13.0641  -3
   3   6  -8 117.742 13.0641  -2
   3   6   7 117.742 13.0641   1
  -3   6   8 83.7569 6.77061  -4
   3  -6   7 83.7569 6.77061  -3
  -3   6   8 83.7569 6.77061  -2
  -3   6  -7 83.7569 6.77061   1
   4  -6  -8 16.3736 5.93517  -4
  -4   6  -7 16.3736 5.93517  -3
   4  -6  -8 16.3736 5.93517  -2
   4  -6   7 16.3736 5.93517   1
  -4   6  -7 -0.1702 3.85590  -4
  -4   6  -7 -0.1702 3.85590   2
   4   6   7 1.10870 3.90783  -3
  -4  -6  -7 1.10870 3.90783   1
  -4  -6  -7 -2.5467 7.54956  -4
  -4  -6  -7 -2.5467 7.54956   2
   4  -6   7 3.82568 3.29996  -3
  -4   6  -7 3.82568 3.29996   1
  -5  -6   9 17.9312 4.13925  -4
   5   6   7 17.9312 4.13925  -3
  -5  -6   9 17.9312 4.13925  -2
  -5  -6  -7 17.9312 4.13925   1
   5  -6  -9 17.7762 3.88183  -4
  -5   6  -7 17.7762 3.88183  -3
   5  -6  -9 17.7762 3.88183  -2
   5  -6   7 17.7762 3.88183   1
   5   6   7 12.0155 5.65719  -3
  -5  -6  -7 12.0155 5.65719   1
   5  -6   7 17.2570 3.60768  -3
  -5   6  -7 17.2570 3.60768   1
  -4   7   7 16.1500 3.72582  -4
  -4   7   7 16.1500 3.72582   2
   4   7  -7 90.8337 9.90710  -3
  -4  -7   7 90.8337 9.90710   1
   4  -7  -7 96.0648 6.45898  -3
  -4   7   7 96.0648 6.45898   1
   4   7   6 122.776 22.3557  -4
  -4  -7   7 122.776 22.3557  -3
   4   7   6 122.776 22.3557  -2
   4   7  -7 122.776 22.3557   1
  -3  -7  -6 53.1398 10.5121  -4
   3   7  -7 53.1398 10.5121  -3
  -3  -7  -6 53.1398 10.5121  -2
  -3  -7   7 53.1398 10.5121   1
  -2   7  -6 41.6787 7.23783  -4
   2  -7  -7 41.6787 7.23783  -3
  -2   7  -6 41.6787 7.23783  -2
  -2   7   7 41.6787 7.23783   1
  -2   7  -6 63.6992 17.7252  -4
   2  -7  -7 63.6992 17.7252  -3
  -2   7  -6 63.6992 17.7252  -2
  -2   7   7 63.6992 17.7252   1
  -1   7   7 25.4520 6.56407  -4
  -1   7   7 25.4520 6.56407   2
   1   7  -7 21.6211 5.58275  -4
   1   7  -7 21.6211 5.58275   2
  -1   7  -7 74.5226 9.24811  -4
   1  -7  -7 74.5226 9.24811  -3
  -1   7  -7 74.5226 9.24811  -2
  -1   7   7 74.5226 9.24811   1
  -1   7  -7 85.6537 8.61450  -4
   1  -7  -7 85.6537 8.61450  -3
  -1   7  -7 85.6537 8.61450  -2
  -1   7   7 85.6537 8.61450   1
   0  -7  -7 209.531 12.6387  -4
   0   7  -7 209.531 12.6387  -3
   0  -7  -7 209.531 12.6387  -2
   0  -7   7 209.531 12.6387   1
   0   7  -7 191.179 11.5622  -4
   0  -7  -7 191.179 11.5622  -3
   0   7  -7 191.179 11.5622  -2
   0   7   7 191.179 11.5622   1
   0   7  -7 213.029 10.7255  -4
   0  -7  -7 213.029 10.7255  -3
   0   7  -7 213.029 10.7255  -2
   0   7   7 213.029 10.7255   1
  -1  -7  -7 70.4962 7.24369  -3
   1   7   7 70.4962 7.24369   1
   1  -7   7 84.7130 10.0984  -3
  -1   7  -7 84.7130 10.0984   1
  -2   7   8 44.5906 9.38251  -4
   2  -7   7 44.5906 9.38251  -3
  -2   7   8 44.5906 9.38251  -2
  -2   7  -7 44.5906 9.38251   1
   2   7  -8 43.4547 8.36047  -4
  -2  -7  -7 43.4547 8.36047  -3
   2   7  -8 43.4547 8.36047  -2
   2   7   7 43.4547 8.36047   1
   2   7  -8 61.1327 15.4611  -4
  -2  -7  -7 61.1327 15.4611  -3
   2   7  -8 61.1327 15.4611  -2
   2   7   7 61.1327 15.4611   1
   3   7  -8 79.6214 6.42733  -4
  -3  -7  -7 79.6214 6.42733  -3
   3   7  -8 79.6214 6.42733  -2
   3   7   7 79.6214 6.42733   1
  -3   7   8 86.2685 7.16290  -4
   3  -7   7 86.2685 7.16290  -3
  -3   7   8 86.2685 7.16290  -2
  -3   7  -7 86.2685 7.16290   1
  -4   7  -7 4.18469 4.86938  -4
  -4   7  -7 4.18469 4.86938   2
   4   7   7 37.3863 5.91495  -3
  -4  -7  -7 37.3863 5.91495   1
  -4  -7  -7 29.6224 13.1126  -3
   4   7   7 29.6224 13.1126   1
   4  -7   7 36.9265 4.21692  -3
  -4   7  -7 36.9265 4.21692   1
   4  -8  -7 68.4864 5.23278  -3
  -4   8   7 68.4864 5.23278   1
  -3   8  -6 66.0895 5.12026  -4
   3  -8  -7 66.0895 5.12026  -3
  -3   8  -6 66.0895 5.12026  -2
  -3   8   7 66.0895 5.12026   1
   1   8  -7 17.4837 4.91391  -4
   1   8  -7 17.4837 4.91391   2
  -1   8  -7 72.5212 8.71101  -4
   1  -8  -7 72.5212 8.71101  -3
  -1   8  -7 72.5212 8.71101  -2
  -1   8   7 72.5212 8.71101   1
   1   8   7 87.5931 14.9328  -4
  -1  -8   7 87.5931 14.9328  -3
   1   8   7 87.5931 14.9328  -2
   1   8  -7 87.5931 14.9328   1
   0  -8  -7 115.104 9.69227  -4
   0   8  -7 115.104 9.69227  -3
   0  -8  -7 115.104 9.69227  -2
   0  -8   7 115.104 9.69227   1
   0   8  -7 127.172 16.1350  -4
   0  -8  -7 127.172 16.1350  -3
   0   8  -7 127.172 16.1350  -2
   0   8   7 127.172 16.1350   1
   0   8  -7 101.872 7.05821  -4
   0  -8  -7 101.872 7.05821  -3
   0   8  -7 101.872 7.05821  -2
   0   8   7 101.872 7.05821   1
   0   8   7 137.295 15.1464  -4
   0  -8   7 137.295 15.1464  -3
   0   8   7 137.295 15.1464  -2
   0   8  -7 137.295 15.1464   1
   0   8  -7 100.503 8.41721  -4
   0  -8  -7 100.503 8.41721  -3
   0   8  -7 100.503 8.41721  -2
   0   8   7 100.503 8.41721   1
   1  -8  -7 53.1216 8.74131  -4
  -1   8  -7 53.1216 8.74131  -3
   1  -8  -7 53.1216 8.74131  -2
   1  -8   7 53.1216 8.74131   1
   1   8  -7 50.1381 8.63684  -4
  -1  -8  -7 50.1381 8.63684  -3
   1   8  -7 50.1381 8.63684  -2
   1   8   7 50.1381 8.63684   1
   1   8  -7 75.9551 17.5408  -4
  -1  -8  -7 75.9551 17.5408  -3
   1   8  -7 75.9551 17.5408  -2
   1   8   7 75.9551 17.5408   1
  -1  -8  -7 47.0987 6.41597  -3
   1   8   7 47.0987 6.41597   1
   2  -8  -8 18.7075 8.20293  -4
  -2   8  -7 18.7075 8.20293  -3
   2  -8  -8 18.7075 8.20293  -2
   2  -8   7 18.7075 8.20293   1
   2  -8   7 12.7941 5.49212  -3
  -2   8  -7 12.7941 5.49212   1
   3   8  -8 34.4801 8.98834  -4
  -3  -8  -7 34.4801 8.98834  -3
   3   8  -8 34.4801 8.98834  -2
   3   8   7 34.4801 8.98834   1
  -3   8   8 23.8072 5.08154  -4
   3  -8   7 23.8072 5.08154  -3
  -3   8   8 23.8072 5.08154  -2
  -3   8  -7 23.8072 5.08154   1
   4  -8  -8 15.0919 5.18212  -4
  -4   8  -7 15.0919 5.18212  -3
   4  -8  -8 15.0919 5.18212  -2
   4  -8   7 15.0919 5.18212   1
   4   8   7 14.4749 6.29165  -3
  -4  -8  -7 14.4749 6.29165   1
  -4   8  -7 1.33652 1.91466  -4
  -4   8  -7 1.33652 1.91466   2
   4  -8   7 2.84207 3.90211  -3
  -4   8  -7 2.84207 3.90211   1
  -3   9  -6 22.6322 3.56114  -4
   3  -9  -7 22.6322 3.56114  -3
  -3   9  -6 22.6322 3.56114  -2
  -3   9   7 22.6322 3.56114   1
  -2   9   7 7.29141 5.70203  -4
  -2   9   7 7.29141 5.70203   2
   2   9   6 45.0474 13.5909  -4
  -2  -9   7 45.0474 13.5909  -3
   2   9   6 45.0474 13.5909  -2
   2   9  -7 45.0474 13.5909   1
   1   9  -7 4.64637 3.49809  -4
   1   9  -7 4.64637 3.49809   2
   0  -9  -7 99.1195 9.28396  -4
   0   9  -7 99.1195 9.28396  -3
   0  -9  -7 99.1195 9.28396  -2
   0  -9   7 99.1195 9.28396   1
   0   9  -7 81.0867 6.22000  -4
   0  -9  -7 81.0867 6.22000  -3
   0   9  -7 81.0867 6.22000  -2
   0   9   7 81.0867 6.22000   1
   0   9   7 101.889 17.6541  -4
   0  -9   7 101.889 17.6541  -3
   0   9   7 101.889 17.6541  -2
   0   9  -7 101.889 17.6541   1
   1  -9  -7 40.7848 8.83692  -4
  -1   9  -7 40.7848 8.83692  -3
   1  -9  -7 40.7848 8.83692  -2
   1  -9   7 40.7848 8.83692   1
  -1  -9  -7 22.8221 4.43648  -3
   1   9   7 22.8221 4.43648   1
   1   9  -7 31.9514 17.2779  -4
  -1  -9  -7 31.9514 17.2779  -3
   1   9  -7 31.9514 17.2779  -2
   1   9   7 31.9514 17.2779   1
  -2   9  -7 12.9268 3.08613  -4
  -2   9  -7 12.9268 3.08613   2
   2   9  -8 30.6843 14.1892  -4
  -2  -9  -7 30.6843 14.1892  -3
   2   9  -8 30.6843 14.1892  -2
   2   9   7 30.6843 14.1892   1
   3  -9  -8 11.9821 3.97011  -4
  -3   9  -7 11.9821 3.97011  -3
   3  -9  -8 11.9821 3.97011  -2
   3  -9   7 11.9821 3.97011   1
  -3  -9   8 10.9862 4.43106  -4
   3   9   7 10.9862 4.43106  -3
  -3  -9   8 10.9862 4.43106  -2
  -3  -9  -7 10.9862 4.43106   1
   1  10  -7 8.90409 2.83197  -4
   1  10  -7 8.90409 2.83197   2
   1 -10  -7 4.29699 3.20573  -3
  -1  10   7 4.29699 3.20573   1
   0  10  -7 3.18194 3.07355  -4
   0 -10  -7 3.18194 3.07355  -3
   0  10  -7 3.18194 3.07355  -2
   0  10   7 3.18194 3.07355   1
   0  10  -7 2.03224 2.99066  -4
   0 -10  -7 2.03224 2.99066  -3
   0  10  -7 2.03224 2.99066  -2
   0  10   7 2.03224 2.99066   1
  -1  10  -7 6.66809 3.00927  -4
  -1  10  -7 6.66809 3.00927   2
  -1 -10  -7 15.5259 3.56328  -3
   1  10   7 15.5259 3.56328   1
  -6   0  -6 8.76349 5.82432  -4
   6   0  -8 8.76349 5.82432  -3
  -6   0  -6 8.76349 5.82432  -2
  -6   0   8 8.76349 5.82432   1
  -5   0  -6 43.7331 6.51646  -4
   5   0  -8 43.7331 6.51646  -3
  -5   0  -6 43.7331 6.51646  -2
  -5   0   8 43.7331 6.51646   1
  -5   0  -6 44.0946 12.1302  -4
   5   0  -8 44.0946 12.1302  -3
  -5   0  -6 44.0946 12.1302  -2
  -5   0   8 44.0946 12.1302   1
  -5   0  -6 49.4502 9.76378  -4
   5   0  -8 49.4502 9.76378  -3
  -5   0  -6 49.4502 9.76378  -2
  -5   0   8 49.4502 9.76378   1
  -4   0  -7 78.4845 12.5080  -4
   4   0  -8 78.4845 12.5080  -3
  -4   0  -7 78.4845 12.5080  -2
  -4   0   8 78.4845 12.5080   1
   4   0  -8 67.1716 5.86818  -3
  -4   0   8 67.1716 5.86818   1
   4   0  -8 63.7419 9.80640  -3
  -4   0   8 63.7419 9.80640   1
   4   0  -8 11.1225 2.65708  -4
   4   0  -8 11.1225 2.65708   2
  -4   0   8 10.1666 3.51139  -4
  -4   0   8 10.1666 3.51139   2
  -3   0  -7 644.621 21.1691  -4
   3   0  -8 644.621 21.1691  -3
  -3   0  -7 644.621 21.1691  -2
  -3   0   8 644.621 21.1691   1
  -3   0  -7 639.001 30.2529  -4
   3   0  -8 639.001 30.2529  -3
  -3   0  -7 639.001 30.2529  -2
  -3   0   8 639.001 30.2529   1
  -3   0  -7 646.836 30.4235  -4
   3   0  -8 646.836 30.4235  -3
  -3   0  -7 646.836 30.4235  -2
  -3   0   8 646.836 30.4235   1
   2   0  -8 7.22164 3.75016  -4
   2   0  -8 7.22164 3.75016   2
  -2   0   8 51.4055 8.58009  -3
   2   0  -8 51.4055 8.58009   1
  -1   0   8 1841.16 54.9677  -3
   1   0  -8 1841.16 54.9677   1
   1   0  -8 1730.43 77.0704  -3
  -1   0   8 1730.43 77.0704   1
  -1   0   8 1859.24 55.2266  -3
   1   0  -8 1859.24 55.2266   1
   1   0  -8 310.444 12.3021  -4
   1   0  -8 310.444 12.3021   2
  -1   0   8 304.804 13.1176  -4
  -1   0   8 304.804 13.1176   2
   0   0   8 333.483 12.5065  -4
   0   0   8 333.483 12.5065  -3
   0   0   8 333.483 12.5065  -2
   0   0  -8 333.483 12.5065   1
   0   0  -8 263.505 15.1495  -4
   0   0  -8 263.505 15.1495  -3
   0   0  -8 263.505 15.1495  -2
   0   0   8 263.505 15.1495   1
  -1   0  -8 202.942 9.60249  -3
   1   0   8 202.942 9.60249   1
   1   0   8 187.740 10.5699  -3
  -1   0  -8 187.740 10.5699   1
   1   0  -8 440.936 21.9036  -4
  -1   0  -8 440.936 21.9036  -3
   1   0  -8 440.936 21.9036  -2
   1   0   8 440.936 21.9036   1
   1   0   8 30.6694 5.18491  -4
   1   0   8 30.6694 5.18491   2
   1   0   8 27.4831 6.18357  -4
   1   0   8 27.4831 6.18357   2
  -1   0  -8 30.3850 5.87706  -4
  -1   0  -8 30.3850 5.87706   2
   2   0  -9 256.141 17.5457  -4
  -2   0  -8 256.141 17.5457  -3
   2   0  -9 256.141 17.5457  -2
   2   0   8 256.141 17.5457   1
   2   0   8 43.5338 8.63533  -4
   2   0   8 43.5338 8.63533   2
   3   0  -9 38.3459 5.52075  -4
  -3   0  -8 38.3459 5.52075  -3
   3   0  -9 38.3459 5.52075  -2
   3   0   8 38.3459 5.52075   1
  -4   0  -8 28.0005 4.23249  -3
   4   0   8 28.0005 4.23249   1
   4   0   8 30.9500 5.08237  -3
  -4   0  -8 30.9500 5.08237   1
  -4   0  -8 9.70151 5.08572  -4
  -4   0  -8 9.70151 5.08572   2
  -4   0  -8 6.43180 3.13574  -4
  -4   0  -8 6.43180 3.13574   2
  -4   0  -8 2.74717 5.26320  -4
  -4   0  -8 2.74717 5.26320   2
  -6  -1  -6 11.2685 5.67630  -4
   6   1  -8 11.2685 5.67630  -3
  -6  -1  -6 11.2685 5.67630  -2
  -6  -1   8 11.2685 5.67630   1
  -6   1  -6 5.08771 6.31643  -4
   6  -1  -8 5.08771 6.31643  -3
  -6   1  -6 5.08771 6.31643  -2
  -6   1   8 5.08771 6.31643   1
  -5  -1  -6 177.172 13.2480  -4
   5   1  -8 177.172 13.2480  -3
  -5  -1  -6 177.172 13.2480  -2
  -5  -1   8 177.172 13.2480   1
  -5  -1  -6 153.308 9.06185  -4
   5   1  -8 153.308 9.06185  -3
  -5  -1  -6 153.308 9.06185  -2
  -5  -1   8 153.308 9.06185   1
  -5  -1  -6 180.908 15.9306  -4
   5   1  -8 180.908 15.9306  -3
  -5  -1  -6 180.908 15.9306  -2
  -5  -1   8 180.908 15.9306   1
  -5   1  -6 136.709 11.6062  -4
   5  -1  -8 136.709 11.6062  -3
  -5   1  -6 136.709 11.6062  -2
  -5   1   8 136.709 11.6062   1
  -5   1  -6 174.031 13.7198  -4
   5  -1  -8 174.031 13.7198  -3
  -5   1  -6 174.031 13.7198  -2
  -5   1   8 174.031 13.7198   1
  -4   1   8 6.02356 2.83008  -4
  -4   1   8 6.02356 2.83008   2
   4   1  -8 4.56381 3.25688  -4
   4   1  -8 4.56381 3.25688   2
   4   1  -8 20.1397 5.20690  -3
  -4  -1   8 20.1397 5.20690   1
   4   1  -8 30.8092 8.08954  -3
  -4  -1   8 30.8092 8.08954   1
  -4  -1  -7 101.325 12.4248  -4
   4   1  -8 101.325 12.4248  -3
  -4  -1  -7 101.325 12.4248  -2
  -4  -1   8 101.325 12.4248   1
   4  -1  -8 5.11622 2.20359  -4
   4  -1  -8 5.11622 2.20359   2
  -4  -1   8 4.54976 2.50429  -4
  -4  -1   8 4.54976 2.50429   2
  -4   1  -7 113.777 13.5721  -4
   4  -1  -8 113.777 13.5721  -3
  -4   1  -7 113.777 13.5721  -2
  -4   1   8 113.777 13.5721   1
   4  -1  -8 25.4611 7.52473  -3
  -4   1   8 25.4611 7.52473   1
   4  -1  -8 18.1558 4.61192  -3
  -4   1   8 18.1558 4.61192   1
  -3  -1  -7 378.290 20.1018  -4
   3   1  -8 378.290 20.1018  -3
  -3  -1  -7 378.290 20.1018  -2
  -3  -1   8 378.290 20.1018   1
  -3  -1  -7 380.363 22.1134  -4
   3   1  -8 380.363 22.1134  -3
  -3  -1  -7 380.363 22.1134  -2
  -3  -1   8 380.363 22.1134   1
  -3  -1  -7 384.930 14.0871  -4
   3   1  -8 384.930 14.0871  -3
  -3  -1  -7 384.930 14.0871  -2
  -3  -1   8 384.930 14.0871   1
  -3   1  -7 380.353 19.5979  -4
   3  -1  -8 380.353 19.5979  -3
  -3   1  -7 380.353 19.5979  -2
  -3   1   8 380.353 19.5979   1
  -3   1  -7 385.714 20.4577  -4
   3  -1  -8 385.714 20.4577  -3
  -3   1  -7 385.714 20.4577  -2
  -3   1   8 385.714 20.4577   1
  -3   1  -7 394.597 13.9003  -4
   3  -1  -8 394.597 13.9003  -3
  -3   1  -7 394.597 13.9003  -2
  -3   1   8 394.597 13.9003   1
  -2   1   8 880.664 30.4955  -3
   2  -1  -8 880.664 30.4955   1
   2   1  -8 149.687 9.77768  -4
   2   1  -8 149.687 9.77768   2
  -2  -1   8 832.711 30.0119  -3
   2   1  -8 832.711 30.0119   1
   2   1   7 989.771 46.3630  -4
  -2  -1   8 989.771 46.3630  -3
   2   1   7 989.771 46.3630  -2
   2   1  -8 989.771 46.3630   1
   1   1  -8 61.8731 6.16883  -4
   1   1  -8 61.8731 6.16883   2
   1   1  -8 53.8668 5.56903  -4
   1   1  -8 53.8668 5.56903   2
  -1   1   8 51.7131 7.49668  -4
  -1   1   8 51.7131 7.49668   2
  -1   1   8 266.301 11.9468  -3
   1  -1  -8 266.301 11.9468   1
   1  -1  -8 57.6046 5.57388  -4
   1  -1  -8 57.6046 5.57388   2
  -1  -1   8 52.9709 6.82728  -4
  -1  -1   8 52.9709 6.82728   2
  -1  -1   8 277.051 12.1119  -3
   1   1  -8 277.051 12.1119   1
  -1  -1   8 299.406 12.9386  -3
   1   1  -8 299.406 12.9386   1
   0  -1   8 204.270 9.54873  -4
   0   1   8 204.270 9.54873  -3
   0  -1   8 204.270 9.54873  -2
   0  -1  -8 204.270 9.54873   1
   0  -1  -8 168.240 10.8314  -4
   0   1  -8 168.240 10.8314  -3
   0  -1  -8 168.240 10.8314  -2
   0  -1   8 168.240 10.8314   1
   0   1   8 193.919 9.54058  -4
   0  -1   8 193.919 9.54058  -3
   0   1   8 193.919 9.54058  -2
   0   1  -8 193.919 9.54058   1
   0   1  -8 162.698 10.4415  -4
   0  -1  -8 162.698 10.4415  -3
   0   1  -8 162.698 10.4415  -2
   0   1   8 162.698 10.4415   1
  -1   1  -8 113.115 7.62717  -3
   1  -1   8 113.115 7.62717   1
   1   1   8 94.7462 8.59309  -3
  -1  -1  -8 94.7462 8.59309   1
   1  -1  -8 145.177 12.9677  -4
  -1   1  -8 145.177 12.9677  -3
   1  -1  -8 145.177 12.9677  -2
   1  -1   8 145.177 12.9677   1
   1   1   8 26.1574 6.29321  -4
   1   1   8 26.1574 6.29321   2
   1   1   8 14.6090 3.36326  -4
   1   1   8 14.6090 3.36326   2
  -1  -1  -8 106.798 7.11138  -3
   1   1   8 106.798 7.11138   1
  -1  -1  -8 108.611 9.24762  -3
   1   1   8 108.611 9.24762   1
   1  -1   8 105.834 9.46057  -3
  -1   1  -8 105.834 9.46057   1
   1  -1   8 17.3536 5.09739  -4
   1  -1   8 17.3536 5.09739   2
   1  -1   8 21.3418 6.41497  -4
   1  -1   8 21.3418 6.41497   2
   2   1   8 21.3256 5.03939  -4
   2   1   8 21.3256 5.03939   2
   2   1   8 36.4174 7.37385  -4
   2   1   8 36.4174 7.37385   2
  -2   1  -8 240.632 14.0503  -3
   2  -1   8 240.632 14.0503   1
   2  -1  -9 304.774 19.9260  -4
  -2   1  -8 304.774 19.9260  -3
   2  -1  -9 304.774 19.9260  -2
   2  -1   8 304.774 19.9260   1
   2   1  -9 278.466 18.1978  -4
  -2  -1  -8 278.466 18.1978  -3
   2   1  -9 278.466 18.1978  -2
   2   1   8 278.466 18.1978   1
  -2  -1  -8 215.245 13.1077  -3
   2   1   8 215.245 13.1077   1
   2  -1   8 35.7463 9.32434  -4
   2  -1   8 35.7463 9.32434   2
   3  -1  -9 117.254 6.50689  -4
  -3   1  -8 117.254 6.50689  -3
   3  -1  -9 117.254 6.50689  -2
   3  -1   8 117.254 6.50689   1
  -3   1   9 129.025 7.65962  -4
   3  -1   8 129.025 7.65962  -3
  -3   1   9 129.025 7.65962  -2
  -3   1  -8 129.025 7.65962   1
   3   1  -9 113.709 10.7342  -4
  -3  -1  -8 113.709 10.7342  -3
   3   1  -9 113.709 10.7342  -2
   3   1   8 113.709 10.7342   1
   3   1  -9 121.456 6.99847  -4
  -3  -1  -8 121.456 6.99847  -3
   3   1  -9 121.456 6.99847  -2
   3   1   8 121.456 6.99847   1
  -4   1  -8 220.743 9.06918  -3
   4  -1   8 220.743 9.06918   1
   4   1   8 205.595 10.9386  -3
  -4  -1  -8 205.595 10.9386   1
  -4   1  -8 32.0278 5.05897  -4
  -4   1  -8 32.0278 5.05897   2
  -4   1  -8 37.2130 7.30989  -4
  -4   1  -8 37.2130 7.30989   2
  -4   1  -8 31.7822 8.54420  -4
  -4   1  -8 31.7822 8.54420   2
  -4  -1  -8 35.6580 7.41014  -4
  -4  -1  -8 35.6580 7.41014   2
  -4  -1  -8 39.8476 8.17529  -4
  -4  -1  -8 39.8476 8.17529   2
  -4  -1  -8 42.0869 5.61658  -4
  -4  -1  -8 42.0869 5.61658   2
  -4  -1  -8 203.871 9.42031  -3
   4   1   8 203.871 9.42031   1
   4  -1   8 213.684 10.9723  -3
  -4   1  -8 213.684 10.9723   1
  -6  -1  10 57.0525 4.27983  -4
   6   1   8 57.0525 4.27983  -3
  -6  -1  10 57.0525 4.27983  -2
  -6  -1  -8 57.0525 4.27983   1
   6  -1 -10 51.1194 4.35873  -4
  -6   1  -8 51.1194 4.35873  -3
   6  -1 -10 51.1194 4.35873  -2
   6  -1   8 51.1194 4.35873   1
  -6  -2  -6 112.906 8.07520  -4
   6   2  -8 112.906 8.07520  -3
  -6  -2  -6 112.906 8.07520  -2
  -6  -2   8 112.906 8.07520   1
  -6   2  -6 117.065 8.54019  -4
   6  -2  -8 117.065 8.54019  -3
  -6   2  -6 117.065 8.54019  -2
  -6   2   8 117.065 8.54019   1
  -5   2  -6 15.7927 5.02567  -4
   5  -2  -8 15.7927 5.02567  -3
  -5   2  -6 15.7927 5.02567  -2
  -5   2   8 15.7927 5.02567   1
  -5   2  -6 18.1014 8.06301  -4
   5  -2  -8 18.1014 8.06301  -3
  -5   2  -6 18.1014 8.06301  -2
  -5   2   8 18.1014 8.06301   1
  -4   2   8 50.7389 4.98218  -4
  -4   2   8 50.7389 4.98218   2
   4   2  -8 308.021 12.5339  -3
  -4  -2   8 308.021 12.5339   1
  -4  -2  -7 353.408 21.5940  -4
   4   2  -8 353.408 21.5940  -3
  -4  -2  -7 353.408 21.5940  -2
  -4  -2   8 353.408 21.5940   1
  -4  -2  -7 401.672 23.9537  -4
   4   2  -8 401.672 23.9537  -3
  -4  -2  -7 401.672 23.9537  -2
  -4  -2   8 401.672 23.9537   1
   4  -2  -8 312.140 16.8831  -3
  -4   2   8 312.140 16.8831   1
   4  -2  -8 314.688 17.6363  -3
  -4   2   8 314.688 17.6363   1
   4  -2  -8 312.926 12.2515  -3
  -4   2   8 312.926 12.2515   1
   4  -2  -8 52.5156 3.98151  -4
   4  -2  -8 52.5156 3.98151   2
  -3  -2  -7 235.673 17.0406  -4
   3   2  -8 235.673 17.0406  -3
  -3  -2  -7 235.673 17.0406  -2
  -3  -2   8 235.673 17.0406   1
  -3  -2  -7 219.026 14.4898  -4
   3   2  -8 219.026 14.4898  -3
  -3  -2  -7 219.026 14.4898  -2
  -3  -2   8 219.026 14.4898   1
  -3  -2  -7 226.990 10.0300  -4
   3   2  -8 226.990 10.0300  -3
  -3  -2  -7 226.990 10.0300  -2
  -3  -2   8 226.990 10.0300   1
   3   2   7 207.582 16.2457  -4
  -3  -2   8 207.582 16.2457  -3
   3   2   7 207.582 16.2457  -2
   3   2  -8 207.582 16.2457   1
  -3   2  -7 246.129 13.7789  -4
   3  -2  -8 246.129 13.7789  -3
  -3   2  -7 246.129 13.7789  -2
  -3   2   8 246.129 13.7789   1
  -3   2  -7 253.375 10.1520  -4
   3  -2  -8 253.375 10.1520  -3
  -3   2  -7 253.375 10.1520  -2
  -3   2   8 253.375 10.1520   1
  -3   2  -7 215.088 13.6444  -4
   3  -2  -8 215.088 13.6444  -3
  -3   2  -7 215.088 13.6444  -2
  -3   2   8 215.088 13.6444   1
  -2   2   8 1601.77 50.7878  -3
   2  -2  -8 1601.77 50.7878   1
   2   2  -8 271.664 14.8821  -4
   2   2  -8 271.664 14.8821   2
   2   2  -8 293.638 15.8989  -4
   2   2  -8 293.638 15.8989   2
  -2  -2   8 1532.17 51.1558  -3
   2   2  -8 1532.17 51.1558   1
   2  -2  -8 286.196 15.2289  -4
   2  -2  -8 286.196 15.2289   2
   2   2   7 1544.24 67.6410  -4
  -2  -2   8 1544.24 67.6410  -3
   2   2   7 1544.24 67.6410  -2
   2   2  -8 1544.24 67.6410   1
   1   2  -8 167.873 9.24303  -4
   1   2  -8 167.873 9.24303   2
  -1   2   8 174.603 11.3948  -4
  -1   2   8 174.603 11.3948   2
  -1   2   8 866.573 29.8253  -3
   1  -2  -8 866.573 29.8253   1
  -1   2   8 869.687 29.4694  -3
   1  -2  -8 869.687 29.4694   1
  -1  -2   8 885.900 30.2674  -3
   1   2  -8 885.900 30.2674   1
  -1  -2   8 914.828 29.6451  -3
   1   2  -8 914.828 29.6451   1
   1  -2  -8 146.999 8.39769  -4
   1  -2  -8 146.999 8.39769   2
  -1  -2   8 137.716 11.4012  -4
  -1  -2   8 137.716 11.4012   2
  -1   2  -8 1009.32 45.7222  -4
   1  -2  -8 1009.32 45.7222  -3
  -1   2  -8 1009.32 45.7222  -2
  -1   2   8 1009.32 45.7222   1
   0  -2   8 1853.33 54.2652  -4
   0   2   8 1853.33 54.2652  -3
   0  -2   8 1853.33 54.2652  -2
   0  -2  -8 1853.33 54.2652   1
   0   2   8 1842.88 53.8217  -4
   0  -2   8 1842.88 53.8217  -3
   0   2   8 1842.88 53.8217  -2
   0   2  -8 1842.88 53.8217   1
   0   2   8 1762.94 53.1846  -4
   0  -2   8 1762.94 53.1846  -3
   0   2   8 1762.94 53.1846  -2
   0   2  -8 1762.94 53.1846   1
   0   2  -8 1612.73 74.9655  -4
   0  -2  -8 1612.73 74.9655  -3
   0   2  -8 1612.73 74.9655  -2
   0   2   8 1612.73 74.9655   1
   1   2   8 216.184 12.5823  -4
   1   2   8 216.184 12.5823   2
   1   2   8 218.725 11.0990  -4
   1   2   8 218.725 11.0990   2
   1   2   8 1276.61 43.0265  -3
  -1  -2  -8 1276.61 43.0265   1
   1  -2   8 210.461 11.1113  -4
   1  -2   8 210.461 11.1113   2
  -1  -2  -8 1360.74 42.1211  -3
   1   2   8 1360.74 42.1211   1
   1  -2   8 1337.27 42.6926  -3
  -1   2  -8 1337.27 42.6926   1
   1   2  -8 1653.26 71.6244  -4
  -1  -2  -8 1653.26 71.6244  -3
   1   2  -8 1653.26 71.6244  -2
   1   2   8 1653.26 71.6244   1
  -2   2  -8 490.311 21.4314  -3
   2  -2   8 490.311 21.4314   1
  -2   2  -8 456.139 16.0490  -3
   2  -2   8 456.139 16.0490   1
   2   2   8 70.1353 13.2431  -4
   2   2   8 70.1353 13.2431   2
   2  -2   8 89.2039 13.1316  -4
   2  -2   8 89.2039 13.1316   2
   3  -2  -9 146.410 6.97801  -4
  -3   2  -8 146.410 6.97801  -3
   3  -2  -9 146.410 6.97801  -2
   3  -2   8 146.410 6.97801   1
  -3   2   9 151.631 8.92897  -4
   3  -2   8 151.631 8.92897  -3
  -3   2   9 151.631 8.92897  -2
  -3   2  -8 151.631 8.92897   1
   3   2  -9 139.009 12.1051  -4
  -3  -2  -8 139.009 12.1051  -3
   3   2  -9 139.009 12.1051  -2
   3   2   8 139.009 12.1051   1
  -4   2  -8 5.30296 4.79941  -4
  -4   2  -8 5.30296 4.79941   2
  -4   2  -8 4.91385 2.69583  -4
  -4   2  -8 4.91385 2.69583   2
  -4  -2   9 35.8533 18.4010  -4
   4   2   8 35.8533 18.4010  -3
  -4  -2   9 35.8533 18.4010  -2
  -4  -2  -8 35.8533 18.4010   1
  -4   2  -8 32.2313 4.28986  -3
   4  -2   8 32.2313 4.28986   1
  -4  -2  -8 6.28825 4.52306  -4
  -4  -2  -8 6.28825 4.52306   2
  -4  -2  -8 11.4835 6.14863  -4
  -4  -2  -8 11.4835 6.14863   2
   4  -2   8 32.1044 5.42161  -3
  -4   2  -8 32.1044 5.42161   1
   5  -2 -10 26.8734 4.72727  -4
  -5   2  -8 26.8734 4.72727  -3
   5  -2 -10 26.8734 4.72727  -2
   5  -2   8 26.8734 4.72727   1
   5  -2   8 24.4484 4.18574  -3
  -5   2  -8 24.4484 4.18574   1
   6  -2 -10 20.2550 3.19386  -4
  -6   2  -8 20.2550 3.19386  -3
   6  -2 -10 20.2550 3.19386  -2
   6  -2   8 20.2550 3.19386   1
  -6  -3  -6 78.3236 6.89440  -4
   6   3  -8 78.3236 6.89440  -3
  -6  -3  -6 78.3236 6.89440  -2
  -6  -3   8 78.3236 6.89440   1
  -5  -3  -6 61.8668 10.9711  -4
   5   3  -8 61.8668 10.9711  -3
  -5  -3  -6 61.8668 10.9711  -2
  -5  -3   8 61.8668 10.9711   1
  -4   3   8 9.19788 3.31780  -4
  -4   3   8 9.19788 3.31780   2
   4   3  -8 13.7963 9.22859  -4
   4   3  -8 13.7963 9.22859   2
   4   3  -8 32.0316 11.0077  -3
  -4  -3   8 32.0316 11.0077   1
  -4  -3  -7 41.2266 13.3313  -4
   4   3  -8 41.2266 13.3313  -3
  -4  -3  -7 41.2266 13.3313  -2
  -4  -3   8 41.2266 13.3313   1
   4  -3  -8 40.6414 7.24440  -3
  -4   3   8 40.6414 7.24440   1
  -4   3  -7 54.0343 7.66134  -4
   4  -3  -8 54.0343 7.66134  -3
  -4   3  -7 54.0343 7.66134  -2
  -4   3   8 54.0343 7.66134   1
   4  -3  -8 4.91052 2.12260  -4
   4  -3  -8 4.91052 2.12260   2
  -3  -3  -7 305.168 21.6463  -4
   3   3  -8 305.168 21.6463  -3
  -3  -3  -7 305.168 21.6463  -2
  -3  -3   8 305.168 21.6463   1
  -3  -3  -7 266.913 17.8523  -4
   3   3  -8 266.913 17.8523  -3
  -3  -3  -7 266.913 17.8523  -2
  -3  -3   8 266.913 17.8523   1
  -3   3  -7 309.405 16.4601  -4
   3  -3  -8 309.405 16.4601  -3
  -3   3  -7 309.405 16.4601  -2
  -3   3   8 309.405 16.4601   1
  -3   3  -7 334.228 17.3229  -4
   3  -3  -8 334.228 17.3229  -3
  -3   3  -7 334.228 17.3229  -2
  -3   3   8 334.228 17.3229   1
   3   3   7 304.649 17.6269  -4
  -3  -3   8 304.649 17.6269  -3
   3   3   7 304.649 17.6269  -2
   3   3  -8 304.649 17.6269   1
  -3   3  -7 287.063 11.5009  -4
   3  -3  -8 287.063 11.5009  -3
  -3   3  -7 287.063 11.5009  -2
  -3   3   8 287.063 11.5009   1
  -2   3   8 61.0119 16.2187  -3
   2  -3  -8 61.0119 16.2187   1
   2   3  -8 5.45168 4.72128  -4
   2   3  -8 5.45168 4.72128   2
  -2  -3   8 58.4726 19.0253  -3
   2   3  -8 58.4726 19.0253   1
  -2   3  -7 51.8776 17.5327  -4
   2  -3  -8 51.8776 17.5327  -3
  -2   3  -7 51.8776 17.5327  -2
  -2   3   8 51.8776 17.5327   1
   2  -3  -8 14.3572 7.57659  -4
   2  -3  -8 14.3572 7.57659   2
   1   3  -8 54.9754 9.52362  -4
   1   3  -8 54.9754 9.52362   2
   1   3  -8 53.7395 6.93974  -4
   1   3  -8 53.7395 6.93974   2
  -1   3   8 60.1879 12.4151  -4
  -1   3   8 60.1879 12.4151   2
  -1   3   8 249.992 13.7268  -3
   1  -3  -8 249.992 13.7268   1
  -1   3   8 253.529 15.9168  -3
   1  -3  -8 253.529 15.9168   1
   1  -3  -8 235.483 16.2500  -3
  -1   3   8 235.483 16.2500   1
  -1  -3   8 245.026 14.1417  -3
   1   3  -8 245.026 14.1417   1
  -1  -3   8 222.515 16.7255  -3
   1   3  -8 222.515 16.7255   1
   0  -3   8 142.868 13.4019  -4
   0   3   8 142.868 13.4019  -3
   0  -3   8 142.868 13.4019  -2
   0  -3  -8 142.868 13.4019   1
   0   3   8 188.601 11.0821  -4
   0  -3   8 188.601 11.0821  -3
   0   3   8 188.601 11.0821  -2
   0   3  -8 188.601 11.0821   1
   0   3   8 177.596 12.8235  -4
   0  -3   8 177.596 12.8235  -3
   0   3   8 177.596 12.8235  -2
   0   3  -8 177.596 12.8235   1
   0   3  -8 191.214 12.1695  -4
   0  -3  -8 191.214 12.1695  -3
   0   3  -8 191.214 12.1695  -2
   0   3   8 191.214 12.1695   1
   1   3   8 15.2983 7.62499  -4
   1   3   8 15.2983 7.62499   2
   1   3   8 38.7841 9.78503  -4
   1   3   8 38.7841 9.78503   2
   1  -3   8 16.9962 5.86337  -4
   1  -3   8 16.9962 5.86337   2
   1  -3   8 24.4884 8.15911  -4
   1  -3   8 24.4884 8.15911   2
   1  -3   8 180.714 16.0154  -3
  -1   3  -8 180.714 16.0154   1
  -1  -3  -8 180.474 12.2150  -3
   1   3   8 180.474 12.2150   1
  -1  -3  -8 177.381 13.1166  -3
   1   3   8 177.381 13.1166   1
  -2   3  -8 16.7590 3.81702  -4
  -2   3  -8 16.7590 3.81702   2
  -2   3  -8 115.046 20.9329  -3
   2  -3   8 115.046 20.9329   1
  -2   3  -8 141.375 6.96664  -3
   2  -3   8 141.375 6.96664   1
   2  -3   8 10.0588 9.94671  -4
   2  -3   8 10.0588 9.94671   2
  -2  -3  -8 142.869 11.2759  -3
   2   3   8 142.869 11.2759   1
   2  -3   8 133.255 9.85716  -3
  -2   3  -8 133.255 9.85716   1
   2   3  -9 179.331 11.7917  -4
  -2  -3  -8 179.331 11.7917  -3
   2   3  -9 179.331 11.7917  -2
   2   3   8 179.331 11.7917   1
  -3  -3   9 259.808 18.7687  -4
   3   3   8 259.808 18.7687  -3
  -3  -3   9 259.808 18.7687  -2
  -3  -3  -8 259.808 18.7687   1
  -3   3   9 283.977 13.2767  -4
   3  -3   8 283.977 13.2767  -3
  -3   3   9 283.977 13.2767  -2
  -3   3  -8 283.977 13.2767   1
   3   3  -9 284.699 17.1118  -4
  -3  -3  -8 284.699 17.1118  -3
   3   3  -9 284.699 17.1118  -2
   3   3   8 284.699 17.1118   1
  -4   3  -8 145.470 7.18020  -3
   4  -3   8 145.470 7.18020   1
  -4   3  -8 32.3910 6.56134  -4
  -4   3  -8 32.3910 6.56134   2
  -4  -3  -8 130.686 18.5527  -3
   4   3   8 130.686 18.5527   1
   4  -3   8 151.417 9.03540  -3
  -4   3  -8 151.417 9.03540   1
  -4  -3  -8 20.8403 8.74288  -4
  -4  -3  -8 20.8403 8.74288   2
  -5  -3  10 28.5134 15.5463  -4
   5   3   8 28.5134 15.5463  -3
  -5  -3  10 28.5134 15.5463  -2
  -5  -3  -8 28.5134 15.5463   1
   5  -3 -10 17.5328 4.08603  -4
  -5   3  -8 17.5328 4.08603  -3
   5  -3 -10 17.5328 4.08603  -2
   5  -3   8 17.5328 4.08603   1
  -5   3  10 11.3816 4.76656  -4
   5  -3   8 11.3816 4.76656  -3
  -5   3  10 11.3816 4.76656  -2
  -5   3  -8 11.3816 4.76656   1
  -6  -3  10 13.6994 3.36087  -4
   6   3   8 13.6994 3.36087  -3
  -6  -3  10 13.6994 3.36087  -2
  -6  -3  -8 13.6994 3.36087   1
   6  -3 -10 9.45515 2.76391  -4
  -6   3  -8 9.45515 2.76391  -3
   6  -3 -10 9.45515 2.76391  -2
   6  -3   8 9.45515 2.76391   1
  -6   3  10 8.61963 2.66749  -4
   6  -3   8 8.61963 2.66749  -3
  -6   3  10 8.61963 2.66749  -2
  -6   3  -8 8.61963 2.66749   1
  -6   4  -6 -1.1110 4.52279  -4
   6  -4  -8 -1.1110 4.52279  -3
  -6   4  -6 -1.1110 4.52279  -2
  -6   4   8 -1.1110 4.52279   1
  -6   4  -6 -0.4872 3.92765  -4
   6  -4  -8 -0.4872 3.92765  -3
  -6   4  -6 -0.4872 3.92765  -2
  -6   4   8 -0.4872 3.92765   1
  -5  -4  -6 9.77275 9.80183  -4
   5   4  -8 9.77275 9.80183  -3
  -5  -4  -6 9.77275 9.80183  -2
  -5  -4   8 9.77275 9.80183   1
  -4  -4  -7 430.630 24.5797  -4
   4   4  -8 430.630 24.5797  -3
  -4  -4  -7 430.630 24.5797  -2
  -4  -4   8 430.630 24.5797   1
  -4   4   8 67.7603 5.62528  -4
  -4   4   8 67.7603 5.62528   2
   4   4  -8 72.5142 12.8011  -4
   4   4  -8 72.5142 12.8011   2
   4  -4  -8 61.5296 4.43358  -4
   4  -4  -8 61.5296 4.43358   2
  -4  -4   8 66.1005 8.31089  -4
  -4  -4   8 66.1005 8.31089   2
  -4   4  -7 402.464 22.0195  -4
   4  -4  -8 402.464 22.0195  -3
  -4   4  -7 402.464 22.0195  -2
  -4   4   8 402.464 22.0195   1
  -4   4  -7 434.775 16.3982  -4
   4  -4  -8 434.775 16.3982  -3
  -4   4  -7 434.775 16.3982  -2
  -4   4   8 434.775 16.3982   1
  -4   4  -7 459.958 23.8237  -4
   4  -4  -8 459.958 23.8237  -3
  -4   4  -7 459.958 23.8237  -2
  -4   4   8 459.958 23.8237   1
  -3   4  -7 94.3993 10.2943  -4
   3  -4  -8 94.3993 10.2943  -3
  -3   4  -7 94.3993 10.2943  -2
  -3   4   8 94.3993 10.2943   1
   3   4   7 93.4601 10.8361  -4
  -3  -4   8 93.4601 10.8361  -3
   3   4   7 93.4601 10.8361  -2
   3   4  -8 93.4601 10.8361   1
  -3   4  -7 89.6968 8.42150  -4
   3  -4  -8 89.6968 8.42150  -3
  -3   4  -7 89.6968 8.42150  -2
  -3   4   8 89.6968 8.42150   1
  -3   4  -7 95.1016 6.85455  -4
   3  -4  -8 95.1016 6.85455  -3
  -3   4  -7 95.1016 6.85455  -2
  -3   4   8 95.1016 6.85455   1
  -2  -4  -7 284.305 19.3240  -4
   2   4  -8 284.305 19.3240  -3
  -2  -4  -7 284.305 19.3240  -2
  -2  -4   8 284.305 19.3240   1
   2   4  -8 50.8187 7.14790  -4
   2   4  -8 50.8187 7.14790   2
  -2   4  -7 263.876 16.2902  -4
   2  -4  -8 263.876 16.2902  -3
  -2   4  -7 263.876 16.2902  -2
  -2   4   8 263.876 16.2902   1
  -2   4  -7 243.802 17.0323  -4
   2  -4  -8 243.802 17.0323  -3
  -2   4  -7 243.802 17.0323  -2
  -2   4   8 243.802 17.0323   1
  -2   4  -7 272.890 21.2629  -4
   2  -4  -8 272.890 21.2629  -3
  -2   4  -7 272.890 21.2629  -2
  -2   4   8 272.890 21.2629   1
   2  -4  -8 269.477 13.7858  -3
  -2   4   8 269.477 13.7858   1
  -1  -4  -8 59.0333 12.6593  -4
   1   4  -8 59.0333 12.6593  -3
  -1  -4  -8 59.0333 12.6593  -2
  -1  -4   8 59.0333 12.6593   1
   1   4  -8 6.93907 4.85856  -4
   1   4  -8 6.93907 4.85856   2
   1   4  -8 7.27921 5.34500  -4
   1   4  -8 7.27921 5.34500   2
  -1   4   8 17.3042 10.6455  -3
   1  -4  -8 17.3042 10.6455   1
   1   4   8 45.0549 9.97306  -4
  -1  -4   8 45.0549 9.97306  -3
   1   4   8 45.0549 9.97306  -2
   1   4  -8 45.0549 9.97306   1
   1  -4  -8 37.0195 10.4249  -3
  -1   4   8 37.0195 10.4249   1
   0  -4  -8 641.987 32.3392  -4
   0   4  -8 641.987 32.3392  -3
   0  -4  -8 641.987 32.3392  -2
   0  -4   8 641.987 32.3392   1
   0  -4   8 741.253 26.6560  -4
   0   4   8 741.253 26.6560  -3
   0  -4   8 741.253 26.6560  -2
   0  -4  -8 741.253 26.6560   1
   0   4   8 782.691 33.9408  -4
   0  -4   8 782.691 33.9408  -3
   0   4   8 782.691 33.9408  -2
   0   4  -8 782.691 33.9408   1
  -1   4  -8 20.5764 6.07704  -4
  -1   4  -8 20.5764 6.07704   2
  -1   4  -8 140.883 8.64676  -3
   1  -4   8 140.883 8.64676   1
  -1  -4  -8 152.137 11.4932  -3
   1   4   8 152.137 11.4932   1
  -1  -4  -8 147.464 9.31889  -3
   1   4   8 147.464 9.31889   1
   2  -4  -9 67.7146 7.51087  -4
  -2   4  -8 67.7146 7.51087  -3
   2  -4  -9 67.7146 7.51087  -2
   2  -4   8 67.7146 7.51087   1
  -2   4  -8 12.0072 6.10749  -4
  -2   4  -8 12.0072 6.10749   2
   2   4  -9 63.7804 9.16040  -4
  -2  -4  -8 63.7804 9.16040  -3
   2   4  -9 63.7804 9.16040  -2
   2   4   8 63.7804 9.16040   1
  -2   4   9 67.4770 10.8718  -4
   2  -4   8 67.4770 10.8718  -3
  -2   4   9 67.4770 10.8718  -2
  -2   4  -8 67.4770 10.8718   1
   3  -4  -9 285.281 11.2808  -4
  -3   4  -8 285.281 11.2808  -3
   3  -4  -9 285.281 11.2808  -2
   3  -4   8 285.281 11.2808   1
   3   4  -9 310.825 18.6482  -4
  -3  -4  -8 310.825 18.6482  -3
   3   4  -9 310.825 18.6482  -2
   3   4   8 310.825 18.6482   1
  -3   4   9 319.484 14.1765  -4
   3  -4   8 319.484 14.1765  -3
  -3   4   9 319.484 14.1765  -2
  -3   4  -8 319.484 14.1765   1
  -4  -4   9 69.5578 13.9312  -4
   4   4   8 69.5578 13.9312  -3
  -4  -4   9 69.5578 13.9312  -2
  -4  -4  -8 69.5578 13.9312   1
  -4   4  -8 64.5443 4.83705  -3
   4  -4   8 64.5443 4.83705   1
  -4   4  -8 39.6082 11.0069  -4
  -4   4  -8 39.6082 11.0069   2
  -4  -4  -8 59.6570 14.8548  -3
   4   4   8 59.6570 14.8548   1
   4  -4   8 62.8820 6.22626  -3
  -4   4  -8 62.8820 6.22626   1
  -4  -4  -8 40.4436 11.2051  -4
  -4  -4  -8 40.4436 11.2051   2
   5   4   8 121.814 10.3905  -3
  -5  -4  -8 121.814 10.3905   1
  -5  -4  -8 20.0162 7.99091  -4
  -5  -4  -8 20.0162 7.99091   2
  -5  -5  -6 37.1447 11.0157  -4
   5   5  -8 37.1447 11.0157  -3
  -5  -5  -6 37.1447 11.0157  -2
  -5  -5   8 37.1447 11.0157   1
  -4   5   8 9.12821 4.14512  -4
  -4   5   8 9.12821 4.14512   2
   4   5  -8 0.93909 7.49818  -4
   4   5  -8 0.93909 7.49818   2
   4  -5  -8 57.2241 5.62660  -3
  -4   5   8 57.2241 5.62660   1
   4  -5  -8 32.5779 11.4257  -3
  -4   5   8 32.5779 11.4257   1
  -4  -5   8 4.27487 3.61982  -4
  -4  -5   8 4.27487 3.61982   2
  -4   5  -7 58.2733 9.68526  -4
   4  -5  -8 58.2733 9.68526  -3
  -4   5  -7 58.2733 9.68526  -2
  -4   5   8 58.2733 9.68526   1
   4   5   7 93.6849 22.5017  -4
  -4  -5   8 93.6849 22.5017  -3
   4   5   7 93.6849 22.5017  -2
   4   5  -8 93.6849 22.5017   1
  -3  -5  -7 54.1962 12.7382  -4
   3   5  -8 54.1962 12.7382  -3
  -3  -5  -7 54.1962 12.7382  -2
  -3  -5   8 54.1962 12.7382   1
  -3  -5  -7 32.2008 12.2127  -4
   3   5  -8 32.2008 12.2127  -3
  -3  -5  -7 32.2008 12.2127  -2
  -3  -5   8 32.2008 12.2127   1
  -3   5  -7 43.4149 6.68565  -4
   3  -5  -8 43.4149 6.68565  -3
  -3   5  -7 43.4149 6.68565  -2
  -3   5   8 43.4149 6.68565   1
  -3   5  -7 57.5462 7.86551  -4
   3  -5  -8 57.5462 7.86551  -3
  -3   5  -7 57.5462 7.86551  -2
  -3   5   8 57.5462 7.86551   1
  -3   5  -7 57.6224 9.97725  -4
   3  -5  -8 57.6224 9.97725  -3
  -3   5  -7 57.6224 9.97725  -2
  -3   5   8 57.6224 9.97725   1
  -3   5  -7 53.0801 6.58721  -4
   3  -5  -8 53.0801 6.58721  -3
  -3   5  -7 53.0801 6.58721  -2
  -3   5   8 53.0801 6.58721   1
  -2  -5  -7 229.138 17.1959  -4
   2   5  -8 229.138 17.1959  -3
  -2  -5  -7 229.138 17.1959  -2
  -2  -5   8 229.138 17.1959   1
  -2   5  -7 233.089 20.1720  -4
   2  -5  -8 233.089 20.1720  -3
  -2   5  -7 233.089 20.1720  -2
  -2   5   8 233.089 20.1720   1
   2  -5  -8 205.074 11.8122  -3
  -2   5   8 205.074 11.8122   1
  -1  -5  -8 193.611 15.8723  -4
   1   5  -8 193.611 15.8723  -3
  -1  -5  -8 193.611 15.8723  -2
  -1  -5   8 193.611 15.8723   1
   1   5  -8 41.0466 6.45275  -4
   1   5  -8 41.0466 6.45275   2
   1  -5  -8 173.663 10.6164  -3
  -1   5   8 173.663 10.6164   1
  -1   5  -8 173.784 14.0398  -4
   1  -5  -8 173.784 14.0398  -3
  -1   5  -8 173.784 14.0398  -2
  -1   5   8 173.784 14.0398   1
   0  -5  -8 48.0307 6.88204  -4
   0   5  -8 48.0307 6.88204  -3
   0  -5  -8 48.0307 6.88204  -2
   0  -5   8 48.0307 6.88204   1
   0   5  -8 51.9801 7.33440  -4
   0  -5  -8 51.9801 7.33440  -3
   0   5  -8 51.9801 7.33440  -2
   0   5   8 51.9801 7.33440   1
   0   5  -8 61.1093 6.43234  -4
   0  -5  -8 61.1093 6.43234  -3
   0   5  -8 61.1093 6.43234  -2
   0   5   8 61.1093 6.43234   1
   0   5   8 50.1291 9.03676  -4
   0  -5   8 50.1291 9.03676  -3
   0   5   8 50.1291 9.03676  -2
   0   5  -8 50.1291 9.03676   1
   0   5  -8 59.0114 9.16723  -4
   0  -5  -8 59.0114 9.16723  -3
   0   5  -8 59.0114 9.16723  -2
   0   5   8 59.0114 9.16723   1
  -1   5  -8 43.9714 5.56903  -4
  -1   5  -8 43.9714 5.56903   2
   1  -5  -8 292.829 15.4323  -4
  -1   5  -8 292.829 15.4323  -3
   1  -5  -8 292.829 15.4323  -2
   1  -5   8 292.829 15.4323   1
   1  -5  -8 289.221 17.1758  -4
  -1   5  -8 289.221 17.1758  -3
   1  -5  -8 289.221 17.1758  -2
   1  -5   8 289.221 17.1758   1
   1   5  -8 225.442 17.4383  -4
  -1  -5  -8 225.442 17.4383  -3
   1   5  -8 225.442 17.4383  -2
   1   5   8 225.442 17.4383   1
  -1   5   8 262.239 20.4436  -4
   1  -5   8 262.239 20.4436  -3
  -1   5   8 262.239 20.4436  -2
  -1   5  -8 262.239 20.4436   1
  -1  -5  -8 254.627 13.0071  -3
   1   5   8 254.627 13.0071   1
  -2   5  -8 18.8014 5.55145  -4
  -2   5  -8 18.8014 5.55145   2
  -2  -5  -8 129.903 11.6181  -3
   2   5   8 129.903 11.6181   1
   2   5  -9 152.996 11.5089  -4
  -2  -5  -8 152.996 11.5089  -3
   2   5  -9 152.996 11.5089  -2
   2   5   8 152.996 11.5089   1
   3  -5  -9 49.3387 4.74825  -4
  -3   5  -8 49.3387 4.74825  -3
   3  -5  -9 49.3387 4.74825  -2
   3  -5   8 49.3387 4.74825   1
   3   5  -9 50.2234 10.8143  -4
  -3  -5  -8 50.2234 10.8143  -3
   3   5  -9 50.2234 10.8143  -2
   3   5   8 50.2234 10.8143   1
   3   5  -9 46.2640 7.00003  -4
  -3  -5  -8 46.2640 7.00003  -3
   3   5  -9 46.2640 7.00003  -2
   3   5   8 46.2640 7.00003   1
  -3   5   9 47.4002 6.23122  -4
   3  -5   8 47.4002 6.23122  -3
  -3   5   9 47.4002 6.23122  -2
  -3   5  -8 47.4002 6.23122   1
  -4   5  -8 10.0572 3.53611  -4
  -4   5  -8 10.0572 3.53611   2
   4   5   8 71.5638 9.52429  -3
  -4  -5  -8 71.5638 9.52429   1
  -4  -5  -8 61.3406 14.6095  -3
   4   5   8 61.3406 14.6095   1
  -4  -5  -8 9.73420 9.73305  -4
  -4  -5  -8 9.73420 9.73305   2
  -5  -5  10 14.9890 4.23030  -4
   5   5   8 14.9890 4.23030  -3
  -5  -5  10 14.9890 4.23030  -2
  -5  -5  -8 14.9890 4.23030   1
   5   5   8 2.99763 5.55715  -3
  -5  -5  -8 2.99763 5.55715   1
  -5   6  -6 20.2321 5.35400  -4
   5  -6  -8 20.2321 5.35400  -3
  -5   6  -6 20.2321 5.35400  -2
  -5   6   8 20.2321 5.35400   1
  -4   6   8 1.61942 3.27027  -4
  -4   6   8 1.61942 3.27027   2
   4   6  -8 5.13172 7.57690  -3
  -4  -6   8 5.13172 7.57690   1
  -4   6  -7 11.0925 8.62497  -4
   4  -6  -8 11.0925 8.62497  -3
  -4   6  -7 11.0925 8.62497  -2
  -4   6   8 11.0925 8.62497   1
  -4   6  -7 14.3938 8.25855  -4
   4  -6  -8 14.3938 8.25855  -3
  -4   6  -7 14.3938 8.25855  -2
  -4   6   8 14.3938 8.25855   1
   4  -6  -8 5.48197 4.82792  -3
  -4   6   8 5.48197 4.82792   1
  -4  -6   8 3.77159 3.56751  -4
  -4  -6   8 3.77159 3.56751   2
  -3  -6  -7 58.8710 12.7355  -4
   3   6  -8 58.8710 12.7355  -3
  -3  -6  -7 58.8710 12.7355  -2
  -3  -6   8 58.8710 12.7355   1
  -3   6  -7 77.8133 9.56234  -4
   3  -6  -8 77.8133 9.56234  -3
  -3   6  -7 77.8133 9.56234  -2
  -3   6   8 77.8133 9.56234   1
  -3   6  -7 53.2733 7.48602  -4
   3  -6  -8 53.2733 7.48602  -3
  -3   6  -7 53.2733 7.48602  -2
  -3   6   8 53.2733 7.48602   1
  -3   6  -7 61.8395 6.31115  -4
   3  -6  -8 61.8395 6.31115  -3
  -3   6  -7 61.8395 6.31115  -2
  -3   6   8 61.8395 6.31115   1
   3   6   7 68.7809 11.0581  -4
  -3  -6   8 68.7809 11.0581  -3
   3   6   7 68.7809 11.0581  -2
   3   6  -8 68.7809 11.0581   1
  -2  -6  -7 102.146 15.4038  -4
   2   6  -8 102.146 15.4038  -3
  -2  -6  -7 102.146 15.4038  -2
  -2  -6   8 102.146 15.4038   1
   2  -6  -8 6.53154 3.98517  -4
   2  -6  -8 6.53154 3.98517   2
  -2   6  -7 84.5337 8.74361  -4
   2  -6  -8 84.5337 8.74361  -3
  -2   6  -7 84.5337 8.74361  -2
  -2   6   8 84.5337 8.74361   1
  -2   6  -7 67.6698 16.4589  -4
   2  -6  -8 67.6698 16.4589  -3
  -2   6  -7 67.6698 16.4589  -2
  -2   6   8 67.6698 16.4589   1
  -2   6  -7 74.0494 9.64479  -4
   2  -6  -8 74.0494 9.64479  -3
  -2   6  -7 74.0494 9.64479  -2
  -2   6   8 74.0494 9.64479   1
  -1  -6  -8 356.152 19.6362  -4
   1   6  -8 356.152 19.6362  -3
  -1  -6  -8 356.152 19.6362  -2
  -1  -6   8 356.152 19.6362   1
   1   6   8 323.134 19.6705  -4
  -1  -6   8 323.134 19.6705  -3
   1   6   8 323.134 19.6705  -2
   1   6  -8 323.134 19.6705   1
  -1   6  -8 274.768 17.1863  -4
   1  -6  -8 274.768 17.1863  -3
  -1   6  -8 274.768 17.1863  -2
  -1   6   8 274.768 17.1863   1
   1  -6  -8 221.382 12.0333  -3
  -1   6   8 221.382 12.0333   1
   1  -6  -8 231.890 27.5827  -3
  -1   6   8 231.890 27.5827   1
   0  -6  -8 61.3681 7.58610  -4
   0   6  -8 61.3681 7.58610  -3
   0  -6  -8 61.3681 7.58610  -2
   0  -6   8 61.3681 7.58610   1
   0   6  -8 91.2822 11.2574  -4
   0  -6  -8 91.2822 11.2574  -3
   0   6  -8 91.2822 11.2574  -2
   0   6   8 91.2822 11.2574   1
   0   6  -8 66.4812 7.06541  -4
   0  -6  -8 66.4812 7.06541  -3
   0   6  -8 66.4812 7.06541  -2
   0   6   8 66.4812 7.06541   1
   0   6   8 66.1307 10.3181  -4
   0  -6   8 66.1307 10.3181  -3
   0   6   8 66.1307 10.3181  -2
   0   6  -8 66.1307 10.3181   1
   0   6  -8 86.4350 6.96937  -4
   0  -6  -8 86.4350 6.96937  -3
   0   6  -8 86.4350 6.96937  -2
   0   6   8 86.4350 6.96937   1
  -1   6  -8 91.8979 14.5153  -4
  -1   6  -8 91.8979 14.5153   2
  -1   6  -8 110.237 6.68530  -4
  -1   6  -8 110.237 6.68530   2
   1  -6  -8 897.767 38.5355  -4
  -1   6  -8 897.767 38.5355  -3
   1  -6  -8 897.767 38.5355  -2
   1  -6   8 897.767 38.5355   1
   1   6  -8 833.330 32.6503  -4
  -1  -6  -8 833.330 32.6503  -3
   1   6  -8 833.330 32.6503  -2
   1   6   8 833.330 32.6503   1
  -1   6   8 816.316 41.7596  -4
   1  -6   8 816.316 41.7596  -3
  -1   6   8 816.316 41.7596  -2
  -1   6  -8 816.316 41.7596   1
   1   6  -8 747.945 36.8842  -4
  -1  -6  -8 747.945 36.8842  -3
   1   6  -8 747.945 36.8842  -2
   1   6   8 747.945 36.8842   1
  -2   6  -8 89.2719 6.44684  -4
  -2   6  -8 89.2719 6.44684   2
   2  -6  -9 432.111 16.7811  -4
  -2   6  -8 432.111 16.7811  -3
   2  -6  -9 432.111 16.7811  -2
   2  -6   8 432.111 16.7811   1
  -2   6   9 397.793 18.5350  -4
   2  -6   8 397.793 18.5350  -3
  -2   6   9 397.793 18.5350  -2
  -2   6  -8 397.793 18.5350   1
   3  -6  -9 64.8950 5.38179  -4
  -3   6  -8 64.8950 5.38179  -3
   3  -6  -9 64.8950 5.38179  -2
   3  -6   8 64.8950 5.38179   1
   3   6  -9 67.2227 6.98257  -4
  -3  -6  -8 67.2227 6.98257  -3
   3   6  -9 67.2227 6.98257  -2
   3   6   8 67.2227 6.98257   1
  -3   6   9 61.6581 6.20094  -4
   3  -6   8 61.6581 6.20094  -3
  -3   6   9 61.6581 6.20094  -2
  -3   6  -8 61.6581 6.20094   1
   3   6  -9 62.1599 11.8851  -4
  -3  -6  -8 62.1599 11.8851  -3
   3   6  -9 62.1599 11.8851  -2
   3   6   8 62.1599 11.8851   1
  -4   6  -8 71.9356 5.07822  -3
   4  -6   8 71.9356 5.07822   1
   4   6   8 75.9415 8.19376  -3
  -4  -6  -8 75.9415 8.19376   1
   4  -6  -9 79.4286 10.1601  -4
  -4   6  -8 79.4286 10.1601  -3
   4  -6  -9 79.4286 10.1601  -2
   4  -6   8 79.4286 10.1601   1
   4  -6   8 65.5510 5.12342  -3
  -4   6  -8 65.5510 5.12342   1
  -5   6  -8 2.45820 2.90031  -4
  -5   6  -8 2.45820 2.90031   2
   5  -6 -10 5.90132 3.35705  -4
  -5   6  -8 5.90132 3.35705  -3
   5  -6 -10 5.90132 3.35705  -2
   5  -6   8 5.90132 3.35705   1
  -5  -6  10 13.0732 4.19237  -4
   5   6   8 13.0732 4.19237  -3
  -5  -6  10 13.0732 4.19237  -2
  -5  -6  -8 13.0732 4.19237   1
   5  -6   8 14.2374 3.05769  -3
  -5   6  -8 14.2374 3.05769   1
  -4   7   8 3.29884 2.94241  -4
  -4   7   8 3.29884 2.94241   2
   4   7  -8 -3.3797 7.48403  -4
   4   7  -8 -3.3797 7.48403   2
  -4  -7   8 2.13769 3.75007  -4
  -4  -7   8 2.13769 3.75007   2
   4   7   7 22.9913 20.7229  -4
  -4  -7   8 22.9913 20.7229  -3
   4   7   7 22.9913 20.7229  -2
   4   7  -8 22.9913 20.7229   1
   4  -7  -8 12.3835 5.49384  -3
  -4   7   8 12.3835 5.49384   1
  -3   7  -7 156.216 9.89407  -4
   3  -7  -8 156.216 9.89407  -3
  -3   7  -7 156.216 9.89407  -2
  -3   7   8 156.216 9.89407   1
  -3   7  -7 150.542 8.39004  -4
   3  -7  -8 150.542 8.39004  -3
  -3   7  -7 150.542 8.39004  -2
  -3   7   8 150.542 8.39004   1
  -2  -7  -7 26.6382 16.1687  -4
   2   7  -8 26.6382 16.1687  -3
  -2  -7  -7 26.6382 16.1687  -2
  -2  -7   8 26.6382 16.1687   1
  -2   7  -7 56.2588 18.5511  -4
   2  -7  -8 56.2588 18.5511  -3
  -2   7  -7 56.2588 18.5511  -2
  -2   7   8 56.2588 18.5511   1
   2   7   7 31.3503 12.5957  -4
  -2  -7   8 31.3503 12.5957  -3
   2   7   7 31.3503 12.5957  -2
   2   7  -8 31.3503 12.5957   1
  -2   7  -7 28.5764 6.55552  -4
   2  -7  -8 28.5764 6.55552  -3
  -2   7  -7 28.5764 6.55552  -2
  -2   7   8 28.5764 6.55552   1
  -1  -7  -8 93.9763 13.1200  -4
   1   7  -8 93.9763 13.1200  -3
  -1  -7  -8 93.9763 13.1200  -2
  -1  -7   8 93.9763 13.1200   1
   1   7   8 111.102 16.6843  -4
  -1  -7   8 111.102 16.6843  -3
   1   7   8 111.102 16.6843  -2
   1   7  -8 111.102 16.6843   1
   0  -7  -8 81.6347 8.21005  -4
   0   7  -8 81.6347 8.21005  -3
   0  -7  -8 81.6347 8.21005  -2
   0  -7   8 81.6347 8.21005   1
   0   7  -8 97.3982 14.4559  -4
   0  -7  -8 97.3982 14.4559  -3
   0   7  -8 97.3982 14.4559  -2
   0   7   8 97.3982 14.4559   1
   0   7   8 109.770 13.6979  -4
   0  -7   8 109.770 13.6979  -3
   0   7   8 109.770 13.6979  -2
   0   7  -8 109.770 13.6979   1
   0   7  -8 80.7277 6.82930  -4
   0  -7  -8 80.7277 6.82930  -3
   0   7  -8 80.7277 6.82930  -2
   0   7   8 80.7277 6.82930   1
   0   7  -8 79.0499 7.94496  -4
   0  -7  -8 79.0499 7.94496  -3
   0   7  -8 79.0499 7.94496  -2
   0   7   8 79.0499 7.94496   1
   1   7  -8 384.252 18.5592  -4
  -1  -7  -8 384.252 18.5592  -3
   1   7  -8 384.252 18.5592  -2
   1   7   8 384.252 18.5592   1
   1   7  -8 473.426 27.3425  -4
  -1  -7  -8 473.426 27.3425  -3
   1   7  -8 473.426 27.3425  -2
   1   7   8 473.426 27.3425   1
   1   7  -8 345.906 20.8956  -4
  -1  -7  -8 345.906 20.8956  -3
   1   7  -8 345.906 20.8956  -2
   1   7   8 345.906 20.8956   1
  -1   7   8 435.722 30.6816  -4
   1  -7   8 435.722 30.6816  -3
  -1   7   8 435.722 30.6816  -2
  -1   7  -8 435.722 30.6816   1
   2  -7  -9 101.651 10.2887  -4
  -2   7  -8 101.651 10.2887  -3
   2  -7  -9 101.651 10.2887  -2
   2  -7   8 101.651 10.2887   1
   2   7  -9 103.101 9.11261  -4
  -2  -7  -8 103.101 9.11261  -3
   2   7  -9 103.101 9.11261  -2
   2   7   8 103.101 9.11261   1
   2   7  -9 118.736 16.5232  -4
  -2  -7  -8 118.736 16.5232  -3
   2   7  -9 118.736 16.5232  -2
   2   7   8 118.736 16.5232   1
   2  -7   8 79.0094 7.93132  -3
  -2   7  -8 79.0094 7.93132   1
   3  -7  -9 114.889 8.18608  -4
  -3   7  -8 114.889 8.18608  -3
   3  -7  -9 114.889 8.18608  -2
   3  -7   8 114.889 8.18608   1
   3  -7  -9 111.484 6.75900  -4
  -3   7  -8 111.484 6.75900  -3
   3  -7  -9 111.484 6.75900  -2
   3  -7   8 111.484 6.75900   1
  -3   7   9 136.936 8.19755  -4
   3  -7   8 136.936 8.19755  -3
  -3   7   9 136.936 8.19755  -2
  -3   7  -8 136.936 8.19755   1
   4   7   8 21.5513 7.30291  -3
  -4  -7  -8 21.5513 7.30291   1
  -4   7  -8 8.79041 3.79554  -4
  -4   7  -8 8.79041 3.79554   2
   4   7  -9 27.0064 18.5526  -4
  -4  -7  -8 27.0064 18.5526  -3
   4   7  -9 27.0064 18.5526  -2
   4   7   8 27.0064 18.5526   1
   4  -7   8 13.1619 3.91609  -3
  -4   7  -8 13.1619 3.91609   1
  -4   8   8 4.27180 2.69726  -4
  -4   8   8 4.27180 2.69726   2
  -4  -8   8 2.91924 4.58180  -4
  -4  -8   8 2.91924 4.58180   2
   4  -8  -8 23.4992 3.96381  -3
  -4   8   8 23.4992 3.96381   1
   3   8   7 21.1495 9.38617  -4
  -3  -8   8 21.1495 9.38617  -3
   3   8   7 21.1495 9.38617  -2
   3   8  -8 21.1495 9.38617   1
  -3   8  -7 30.6251 4.32829  -4
   3  -8  -8 30.6251 4.32829  -3
  -3   8  -7 30.6251 4.32829  -2
  -3   8   8 30.6251 4.32829   1
  -2   8   8 -3.1339 4.19278  -4
  -2   8   8 -3.1339 4.19278   2
  -2   8  -7 16.4578 6.27013  -4
   2  -8  -8 16.4578 6.27013  -3
  -2   8  -7 16.4578 6.27013  -2
  -2   8   8 16.4578 6.27013   1
  -2   8  -7 0.55869 6.01232  -4
   2  -8  -8 0.55869 6.01232  -3
  -2   8  -7 0.55869 6.01232  -2
  -2   8   8 0.55869 6.01232   1
   1   8  -8 17.1225 4.46795  -4
   1   8  -8 17.1225 4.46795   2
   1   8   8 77.8047 15.5242  -4
  -1  -8   8 77.8047 15.5242  -3
   1   8   8 77.8047 15.5242  -2
   1   8  -8 77.8047 15.5242   1
   0  -8  -8 128.406 9.16915  -4
   0   8  -8 128.406 9.16915  -3
   0  -8  -8 128.406 9.16915  -2
   0  -8   8 128.406 9.16915   1
   0   8  -8 115.899 16.2566  -4
   0  -8  -8 115.899 16.2566  -3
   0   8  -8 115.899 16.2566  -2
   0   8   8 115.899 16.2566   1
   0   8  -8 98.7935 8.34147  -4
   0  -8  -8 98.7935 8.34147  -3
   0   8  -8 98.7935 8.34147  -2
   0   8   8 98.7935 8.34147   1
   0   8  -8 112.262 7.62496  -4
   0  -8  -8 112.262 7.62496  -3
   0   8  -8 112.262 7.62496  -2
   0   8   8 112.262 7.62496   1
  -1  -8  -8 94.7972 8.42085  -3
   1   8   8 94.7972 8.42085   1
   1   8  -8 133.015 18.5383  -4
  -1  -8  -8 133.015 18.5383  -3
   1   8  -8 133.015 18.5383  -2
   1   8   8 133.015 18.5383   1
   2  -8   8 36.8284 7.12188  -3
  -2   8  -8 36.8284 7.12188   1
  -3  -8   9 23.5676 7.29108  -4
   3   8   8 23.5676 7.29108  -3
  -3  -8   9 23.5676 7.29108  -2
  -3  -8  -8 23.5676 7.29108   1
   3   8  -9 30.9070 8.98863  -4
  -3  -8  -8 30.9070 8.98863  -3
   3   8  -9 30.9070 8.98863  -2
   3   8   8 30.9070 8.98863   1
  -3   9  -7 13.7388 4.24700  -4
   3  -9  -8 13.7388 4.24700  -3
  -3   9  -7 13.7388 4.24700  -2
  -3   9   8 13.7388 4.24700   1
  -3   9  -7 12.2895 3.84914  -4
   3  -9  -8 12.2895 3.84914  -3
  -3   9  -7 12.2895 3.84914  -2
  -3   9   8 12.2895 3.84914   1
   2  -9  -8 22.0984 3.56685  -3
  -2   9   8 22.0984 3.56685   1
   2   9   7 47.5001 14.5309  -4
  -2  -9   8 47.5001 14.5309  -3
   2   9   7 47.5001 14.5309  -2
   2   9  -8 47.5001 14.5309   1
   1   9  -8 7.86388 3.29743  -4
   1   9  -8 7.86388 3.29743   2
  -1   9  -8 50.3003 8.09521  -4
   1  -9  -8 50.3003 8.09521  -3
  -1   9  -8 50.3003 8.09521  -2
  -1   9   8 50.3003 8.09521   1
   1   9   8 26.3143 16.5594  -4
  -1  -9   8 26.3143 16.5594  -3
   1   9   8 26.3143 16.5594  -2
   1   9  -8 26.3143 16.5594   1
   0  -9  -8 4.83800 6.75626  -4
   0   9  -8 4.83800 6.75626  -3
   0  -9  -8 4.83800 6.75626  -2
   0  -9   8 4.83800 6.75626   1
   0   9  -8 12.1542 3.54929  -4
   0  -9  -8 12.1542 3.54929  -3
   0   9  -8 12.1542 3.54929  -2
   0   9   8 12.1542 3.54929   1
   0   9   8 -9.3030 12.7421  -4
   0  -9   8 -9.3030 12.7421  -3
   0   9   8 -9.3030 12.7421  -2
   0   9  -8 -9.3030 12.7421   1
   0   9  -8 11.2810 4.72754  -4
   0  -9  -8 11.2810 4.72754  -3
   0   9  -8 11.2810 4.72754  -2
   0   9   8 11.2810 4.72754   1
   1  -9  -8 15.9368 7.15814  -4
  -1   9  -8 15.9368 7.15814  -3
   1  -9  -8 15.9368 7.15814  -2
   1  -9   8 15.9368 7.15814   1
   1   9  -8 20.2916 18.1008  -4
  -1  -9  -8 20.2916 18.1008  -3
   1   9  -8 20.2916 18.1008  -2
   1   9   8 20.2916 18.1008   1
  -1  -9  -8 11.6400 4.00749  -3
   1   9   8 11.6400 4.00749   1
  -2   9  -8 8.80123 3.16995  -4
  -2   9  -8 8.80123 3.16995   2
   2   9  -9 43.5269 14.3302  -4
  -2  -9  -8 43.5269 14.3302  -3
   2   9  -9 43.5269 14.3302  -2
   2   9   8 43.5269 14.3302   1
   1  10  -8 8.78350 2.51878  -4
   1  10  -8 8.78350 2.51878   2
   1 -10  -8 15.0673 3.64679  -3
  -1  10   8 15.0673 3.64679   1
   1 -10  -8 14.0173 3.26215  -3
  -1  10   8 14.0173 3.26215   1
   0  10  -8 14.5120 3.42387  -4
   0 -10  -8 14.5120 3.42387  -3
   0  10  -8 14.5120 3.42387  -2
   0  10   8 14.5120 3.42387   1
   0  10  -8 21.6948 3.37000  -4
   0 -10  -8 21.6948 3.37000  -3
   0  10  -8 21.6948 3.37000  -2
   0  10   8 21.6948 3.37000   1
  -1  10  -8 11.7909 3.26831  -4
  -1  10  -8 11.7909 3.26831   2
  -1  10  -8 10.7113 3.12707  -4
  -1  10  -8 10.7113 3.12707   2
  -1 -10  -8 46.4481 3.81407  -3
   1  10   8 46.4481 3.81407   1
  -6   0  -7 51.2723 6.30157  -4
   6   0  -9 51.2723 6.30157  -3
  -6   0  -7 51.2723 6.30157  -2
  -6   0   9 51.2723 6.30157   1
  -6   0  -7 46.8399 7.55758  -4
   6   0  -9 46.8399 7.55758  -3
  -6   0  -7 46.8399 7.55758  -2
  -6   0   9 46.8399 7.55758   1
  -5   0  -7 143.934 8.22180  -4
   5   0  -9 143.934 8.22180  -3
  -5   0  -7 143.934 8.22180  -2
  -5   0   9 143.934 8.22180   1
  -5   0  -7 153.775 13.4792  -4
   5   0  -9 153.775 13.4792  -3
  -5   0  -7 153.775 13.4792  -2
  -5   0   9 153.775 13.4792   1
  -5   0  -7 150.986 12.6386  -4
   5   0  -9 150.986 12.6386  -3
  -5   0  -7 150.986 12.6386  -2
  -5   0   9 150.986 12.6386   1
  -4   0   9 5.60887 2.58718  -4
  -4   0   9 5.60887 2.58718   2
   4   0  -9 5.79652 2.65975  -4
   4   0  -9 5.79652 2.65975   2
   4   0  -9 42.2912 9.44886  -3
  -4   0   9 42.2912 9.44886   1
   4   0  -9 29.9062 5.01746  -3
  -4   0   9 29.9062 5.01746   1
   4   0  -9 42.4930 7.83679  -3
  -4   0   9 42.4930 7.83679   1
  -3   0  -8 124.590 10.1835  -4
   3   0  -9 124.590 10.1835  -3
  -3   0  -8 124.590 10.1835  -2
  -3   0   9 124.590 10.1835   1
  -3   0  -8 112.934 7.03007  -4
   3   0  -9 112.934 7.03007  -3
  -3   0  -8 112.934 7.03007  -2
  -3   0   9 112.934 7.03007   1
  -3   0  -8 117.881 13.5573  -4
   3   0  -9 117.881 13.5573  -3
  -3   0  -8 117.881 13.5573  -2
  -3   0   9 117.881 13.5573   1
  -2   0   9 95.9391 11.0329  -3
   2   0  -9 95.9391 11.0329   1
   1   0  -9 74.9465 6.38451  -4
[truncated: 313,318 more chars]
