# Supplementary material for: Crystal structure of 1-{3-acetyl-2-(4-chloro­phen­yl)-6-hy­droxy-4-[(2-hy­droxy­prop­yl)amino]-6-methyl­cyclo­hex-3-en-1-yl}ethanone
Source: Acta Crystallogr E Crystallogr Commun. 2015 Apr 30;71(Pt 5):o369–70. doi: 10.1107/S2056989015008191 (PMC4420087; doi:10.1107/S2056989015008191)
Supplement: Supplementary file 2 [file e-71-0o369-Isup2.hkl]

#
# h,k,l, Fc-squared, Fo-squared, sigma(Fo-squared), status flag
#
data_I
_shelx_title ' skm122_a.res in P2(1)'
_shelx_refln_list_code          4
_shelx_F_calc_maximum       87.61
_exptl_crystal_F_000       404.00
_reflns_d_resolution_high  0.8084

loop_
 _space_group_symop_operation_xyz
 'x, y, z'
 '-x, y+1/2, -z'

_cell_length_a     5.5490
_cell_length_b     8.7759
_cell_length_c    19.4428
_cell_angle_alpha  90.000
_cell_angle_beta   92.815
_cell_angle_gamma  90.000

_shelx_F_squared_multiplier     1.000

loop_
 _refln_index_h
 _refln_index_k
 _refln_index_l
 _refln_F_squared_calc
 _refln_F_squared_meas
 _refln_F_squared_sigma
 _refln_observed_status
  -1   0   0         70.77         67.96         3.08 o
   1   0   0         70.77         70.47         3.20 o
  -1   0   0        402.91        410.15        12.63 o
   2   0   0        187.17        185.32         7.62 o
  -2   0   0        187.17        190.85         7.91 o
  -2   0   0         32.88         32.90         3.44 o
   2   0   0         32.88         31.84         3.31 o
   3   0   0          4.73          0.24         6.57 o
  -4   0   0         23.01         16.73         2.90 o
  -4   0   0         23.01         23.20         4.54 o
  -4   0   0         23.01         20.25         9.02 o
  -4   0   0        131.00        133.94         6.48 o
  -4   0   0        131.00        136.24         7.81 o
  -5   0   0         43.66         46.93         5.92 o
  -6   0   0          6.77          9.67         4.40 o
   6   0   0          6.77          8.75         2.68 o
  -1  -1   0        838.83        833.87        25.05 o
   1  -1   0        838.83        866.06        24.84 o
  -1   1   0        149.06        143.00         5.04 o
   1   1   0        149.06        147.93         5.31 o
  -1  -1   0        145.87        141.19         5.25 o
   1  -1   0        145.87        142.11         5.09 o
   1   1   0        840.30        850.84        25.05 o
  -1   1   0        840.30        845.53        24.80 o
   2   1   0        182.35        172.41         7.31 o
  -2   1   0        182.35        167.12         7.32 o
   2  -1   0       1031.86       1026.16        30.72 o
  -2  -1   0       1031.86       1012.17        31.11 o
   2  -1   0        180.30        169.56         7.13 o
  -2  -1   0        180.30        178.79         7.51 o
  -2   1   0       1032.80       1024.96        30.91 o
   2   1   0       1032.80        982.16        30.85 o
   3  -1   0        421.68        461.51        18.14 o
   3   1   0        420.26        453.00        17.77 o
  -4   1   0         14.87         14.98         2.42 o
  -4   1   0         14.87         15.33         3.74 o
  -4  -1   0        109.39         99.32        10.70 o
  -4  -1   0         83.29         94.81         6.65 o
  -4  -1   0         83.29         90.19         6.00 o
  -4  -1   0         14.43         14.27         4.70 o
  -4  -1   0         14.43         18.01         3.31 o
  -4   1   0         83.49         90.46         5.14 o
  -4   1   0         83.49         89.92         6.14 o
  -4   1   0         83.49         81.97        10.12 o
  -4   1   0        109.45         96.85         8.79 o
  -5  -1   0         65.57         74.09         7.12 o
  -5   1   0         66.55         65.05         6.10 o
   6  -1   0          9.51          4.69         2.22 o
  -6   1   0          9.31          5.63         3.96 o
   1   2   0         87.96         87.38         3.92 o
  -1   2   0         87.96         79.65         3.38 o
   1  -2   0        508.03        519.96        14.96 o
  -1  -2   0        508.03        475.16        15.46 o
  -1  -2   0         90.32         88.50         4.00 o
   1  -2   0         90.32         90.45         3.63 o
   1   2   0        506.95        479.32        15.43 o
  -1   2   0        506.95        527.72        14.93 o
   2  -2   0        125.91        138.86         6.82 o
  -2  -2   0        125.91        136.66         7.51 o
   2   2   0         21.98         23.72         3.84 o
  -2   2   0         21.98         25.48         4.46 o
  -2   2   0        125.79        141.65         7.08 o
   2   2   0        125.79        139.10         8.06 o
  -2  -2   0         22.23         26.01         4.66 o
   2  -2   0         22.23         25.76         3.82 o
   3  -2   0        146.86        143.10        11.88 o
   3   2   0        145.32        140.92        11.28 o
   3   2   0        145.32        133.49        10.64 o
  -4  -2   0        146.07        151.69         8.55 o
  -4   2   0         27.50         23.40         3.54 o
  -4   2   0         27.50         19.66         2.62 o
  -4  -2   0        150.36        134.10        11.19 o
  -4   2   0        147.64        154.55        10.61 o
  -4   2   0        147.64        151.30         8.08 o
  -4   2   0        150.43        134.95        10.14 o
  -4  -2   0         24.08         18.26         5.19 o
  -5  -2   0         93.85         72.89         7.74 o
  -5   2   0         94.65         92.32         6.69 o
  -5   2   0         94.65        107.27        11.41 o
   6  -2   0         55.97         57.47         3.23 o
  -6   2   0         55.73         60.90         4.64 o
  -6   2   0         55.73         57.99         5.31 o
  -1  -3   0         48.87         58.23         3.95 o
   1   3   0          9.63          8.44         1.65 o
   1   3   0         49.76         50.20         3.64 o
  -1  -3   0          7.69          5.80         1.76 o
  -2  -3   0          1.60          6.20         4.30 o
   2  -3   0          1.60          6.67         2.73 o
  -2   3   0          0.53         -4.19         4.19 o
   2   3   0          0.53          3.04         3.91 o
   2   3   0          0.53          0.94         2.73 o
  -2  -3   0          0.07          0.88         3.63 o
   2  -3   0          0.07         -0.32         2.60 o
   2   3   0          1.81          7.06         4.14 o
   2   3   0          1.81          1.26         2.98 o
  -2   3   0          1.81          4.41         5.26 o
   3  -3   0         12.85         26.39        12.63 o
  -3   3   0         11.28         15.51         3.47 o
  -3   3   0         11.28         14.49         3.83 o
  -3   3   0         11.28         11.47         6.18 o
  -3   3   0         11.28         14.24         5.77 o
  -4   3   0          6.50         15.77         3.69 o
  -4  -3   0         93.80         97.62         9.05 o
  -4   3   0         36.21         42.89         6.70 o
  -4   3   0         36.21         40.56         4.22 o
  -4   3   0         36.21         41.21         5.96 o
  -5  -3   0        189.01        184.14        10.94 o
  -5   3   0        190.41        233.14        13.70 o
  -5   3   0        190.41        211.99        10.14 o
   6  -3   0         33.19         34.38         2.52 o
  -6   3   0         32.83         37.47         3.59 o
   0   4   0       1996.58       2085.40        87.61 o
  -1  -4   0        206.67        215.35         8.59 o
   1   4   0         39.47         42.78         5.32 o
   1   4   0         39.47         47.98         4.13 o
   1   4   0        209.37        215.35        11.75 o
   1   4   0        209.37        222.79         8.13 o
  -1  -4   0         33.60         38.17         4.88 o
   2   4   0          0.49          0.49         4.44 o
   2   4   0          0.49         -2.07         3.56 o
  -2  -4   0          3.36          7.85         6.74 o
  -2  -4   0          0.67          0.72         6.33 o
   2   4   0          3.28          4.02         3.95 o
   2   4   0          3.28          2.67         4.83 o
  -3   4   0        494.34        525.41        24.36 o
  -3   4   0        494.34        549.21        24.57 o
   3   4   0        494.34        474.53        20.56 o
   3   4   0        494.34        521.13        24.96 o
  -3   4   0        494.34        531.76        20.22 o
  -4   4   0          5.92          9.94         3.58 o
   4   4   0          5.92          4.97         6.63 o
  -4   4   0         37.70         29.28         4.10 o
  -4   4   0         58.82         57.69         9.37 o
  -4   4   0         58.82         57.47         9.09 o
   4   4   0         58.82         46.80        16.23 o
  -6  -4   0         53.50         48.43         5.11 o
  -6   4   0         53.34         50.87         4.64 o
  -1   5   0          4.80         10.38         6.92 o
  -1   5   0         22.45         32.35         8.91 o
  -2   5   0        124.67        144.84        11.78 o
  -2   5   0        124.67        125.04         7.56 o
   2   5   0        124.67        105.20        10.12 o
  -2   5   0        124.67        132.46        10.08 o
   3   5   0        138.66        157.93         9.64 o
  -3   5   0        138.66        180.06         8.80 o
   3   5   0        138.66        165.44        11.73 o
  -3   5   0        138.66        193.81        11.13 o
  -4   5   0         11.56         18.28         4.23 o
   4   5   0         74.95         88.36        16.80 o
  -4   5   0         64.47         67.84         6.01 o
   5  -5   0          8.93          5.86         3.24 o
  -5   5   0          8.37          6.75         5.63 o
  -5   5   0          8.37          4.34         3.57 o
   6  -5   0          1.81          1.46         1.56 o
  -6  -5   0          1.81          4.29         3.21 o
  -6   5   0          2.05          2.99         3.76 o
  -6   5   0          2.05          5.80         3.04 o
   0   6   0        402.06        421.70        20.16 o
   0   6   0        402.06        378.18        15.85 o
  -1   6   0          6.97         12.41         7.81 o
   1   6   0          6.97         13.72         4.35 o
  -1   6   0         35.98         56.36        10.35 o
   1   6   0         35.98         53.47         6.49 o
  -1   6   0         42.95         56.81         6.38 o
  -1   6   0         42.95         45.14         9.10 o
   1   6   0         42.95         56.78         8.76 o
   1   6   0         42.95         47.76         8.49 o
   2   6   0        123.48        127.11        10.53 o
  -3   6   0        101.08        107.92         8.43 o
  -3   6   0        101.08         90.40         5.81 o
   3   6   0        101.08         84.70         7.51 o
   4  -6   0         91.90        106.04         5.32 o
  -4   6   0        107.38        120.52         9.88 o
   4   6   0        107.38        136.55        16.86 o
   5  -6   0         12.15          8.92         3.08 o
  -5   6   0         11.75         11.92         4.80 o
   1   7   0         44.58         55.15         5.18 o
   1   7   0        262.28        229.34        11.17 o
   2   7   0         36.34         34.06         8.40 o
   3   7   0          9.92         10.42         5.58 o
  -3   7   0          9.92         16.60         3.69 o
  -4   7   0         64.08         75.68         7.61 o
  -5   7   0          4.21          1.54         4.57 o
   0   8   0         27.51         42.63        10.05 o
   0   8   0         27.51         26.93         4.72 o
   1   8   0          1.68          5.96         3.72 o
   1   8   0         11.55         12.51         5.58 o
   1   8   0         13.24         12.36        10.46 o
   2   8   0         27.52         34.03         7.85 o
  -2   8   0         27.52         20.78         7.07 o
  -3   8   0         81.79         85.03         5.63 o
  -3   8   0         81.79         83.08         6.46 o
   3   8   0         81.79         65.40        12.26 o
  -4   8   0         37.16         46.28         4.48 o
   4   8   0         37.16         58.20        14.63 o
   1   9   0         10.16         16.51         4.30 o
  -1   9   0         71.90         73.99         7.93 o
  -1   9   0         71.90         74.96         6.49 o
   1   9   0         71.90         78.23        12.25 o
   1   9   0         61.74         58.54         5.96 o
   2   9   0         15.46         20.27         7.56 o
   2  -9   0         94.46        138.21        10.35 o
   2   9   0         95.20        117.32         9.81 o
  -2   9   0         95.20        126.27         8.42 o
   3  -9   0         46.70         48.96         4.90 o
  -3   9   0         45.96         47.54         4.41 o
  -3   9   0         45.96         47.50         3.85 o
   3   9   0         45.96         60.94         8.27 o
   0  10   0         56.52         38.75         4.26 o
   1  10   0          0.96          9.81         4.39 o
   1  10   0          5.19         18.30         4.99 o
   1  10   0          6.15         27.39        17.11 o
  -2  10   0         12.89         18.50         4.98 o
  -6   0   1          8.29          5.59         3.83 o
  -5   0   1          7.50         -2.87         5.68 o
  -4   0   1          0.07         -1.83         2.81 o
  -4   0   1          0.07          2.03         1.65 o
  -4   0   1          0.43          7.05         9.24 o
  -4   0   1          0.43         -1.89         3.49 o
  -4   0   1          0.43         -0.88         2.26 o
   3   0  -1         13.67         20.52         7.08 o
  -2   0   1        161.09        164.94         7.12 o
   2   0  -1        161.09        164.35         7.13 o
   2   0  -1         28.29         28.47         3.07 o
  -2   0   1         28.29         27.88         3.57 o
  -1   0   1       4316.60       4114.58       118.40 o
   1   0  -1       4316.60       4248.25       118.93 o
  -1   0   1        758.19        777.90        22.35 o
   1   0  -1        758.19        734.46        22.19 o
  -1   0  -1       7484.16       7639.92       212.50 o
   1   0   1       7484.16       7353.08       214.08 o
  -1   0  -1       1314.56       1286.15        37.41 o
   1   0   1       1314.56       1307.56        37.42 o
   2   0   1        322.09        354.68        12.24 o
  -2   0  -1        322.09        345.55        12.41 o
  -2   0  -1         56.57         59.96         3.99 o
   2   0   1         56.57         55.58         4.02 o
   3   0   1        341.12        343.97        14.17 o
  -4   0  -1        167.75        148.32        10.53 o
  -4   0  -1        101.00        101.81         6.57 o
  -4   0  -1         17.74         13.66         4.54 o
  -5   0  -1         80.19         82.96         6.82 o
  -6   0  -1         19.22         14.66         4.16 o
   6   0   1         19.22         15.37         2.70 o
  -6   0  -1         19.22         17.37         3.81 o
  -6   1   1          9.46          9.46         3.66 o
  -6   1   1          9.46          6.08         4.45 o
  -5  -1   1        185.78        175.37        10.27 o
  -5   1   1        184.79        193.38        14.37 o
  -5   1   1        184.79        188.43         9.87 o
  -4  -1   1        148.23        150.44         8.62 o
  -4  -1   1        148.23        148.97         7.28 o
  -4   1   1         25.96         24.38         7.93 o
  -4   1   1         25.96         26.43         2.72 o
  -4   1   1         25.96         23.72         3.96 o
  -4  -1   1        162.66        146.24        12.08 o
  -4   1   1        163.04        167.31        12.19 o
  -4   1   1        148.17        142.49         7.91 o
  -4   1   1        148.17        142.34         6.59 o
  -4   1   1        148.17        137.15        10.81 o
  -4  -1   1         26.10         24.81         3.36 o
  -4  -1   1         26.10         21.47         4.28 o
   3  -1  -1         83.63         83.31         9.36 o
   3   1  -1         82.29         80.81         7.64 o
  -2   1   1         74.86         74.91         5.01 o
   2   1  -1         74.86         76.68         4.62 o
   2  -1  -1        442.26        506.37        16.53 o
  -2  -1   1        442.26        498.75        16.78 o
   2  -1  -1         80.08         81.86         4.57 o
  -2  -1   1         80.08         88.53         5.20 o
   2   1  -1        439.86        503.76        16.71 o
  -2   1   1        439.86        497.96        16.56 o
  -1  -1   1        644.08        673.50        20.15 o
   1  -1  -1        644.08        661.60        20.53 o
   1   1  -1        120.99        118.77         4.54 o
  -1   1   1        120.99        118.46         4.28 o
  -1  -1   1        106.45        111.98         4.61 o
   1  -1  -1        106.45        104.07         4.23 o
   1   1  -1        650.76        689.02        20.21 o
  -1   1   1        650.76        672.90        19.92 o
   0  -1  -1       2151.82       2085.87        65.95 o
   0   1   1       2149.32       2142.09        67.01 o
   0   1  -1       2149.32       1950.70        70.85 o
   1  -1   1         87.22         88.95         3.82 o
  -1  -1  -1         87.22         95.02         4.20 o
  -1   1  -1         18.17         17.47         1.77 o
   1   1   1         18.17         19.63         2.06 o
   1   1   1         89.64         92.97         4.07 o
  -1   1  -1         89.64         95.68         3.95 o
  -1  -1  -1         12.89         12.52         1.73 o
   1  -1   1         12.89         15.72         1.93 o
   2   1   1         25.72         33.18         3.64 o
  -2   1  -1         25.72         34.50         3.94 o
   2  -1   1        172.97        171.15         7.19 o
  -2  -1  -1        172.97        167.55         7.66 o
  -2   1  -1        169.01        172.76         7.80 o
   2   1   1        169.01        163.88         7.21 o
   2  -1   1         34.35         38.43         3.68 o
  -2  -1  -1         34.35         38.88         3.80 o
   3  -1   1        745.94        740.34        25.46 o
   3   1   1        756.42        739.27        25.36 o
  -4  -1  -1        329.09        259.46        14.92 o
  -4   1  -1         55.89         53.33         3.52 o
  -4   1  -1         55.89         46.84         4.79 o
  -4  -1  -1        315.61        322.12        13.86 o
  -4   1  -1        329.26        282.14        14.94 o
  -4   1  -1        316.00        329.94        13.65 o
  -4   1  -1        316.00        317.54        17.81 o
  -4  -1  -1         55.05         46.04         4.16 o
  -5  -1  -1         59.31         57.70         6.29 o
  -5   1  -1         57.40         57.18         5.82 o
   6  -1   1          2.16          2.61         2.22 o
  -6  -1  -1          2.16          4.88         3.98 o
  -6   1  -1          2.31          6.35         3.61 o
  -6   1  -1          2.31          2.60         3.79 o
  -6  -2   1          4.82          8.77         4.70 o
  -6   2   1          4.88          9.64         3.97 o
  -5  -2   1        256.80        257.44        13.08 o
  -5   2   1        253.83        286.97        16.40 o
  -5   2   1        253.83        279.11        12.44 o
  -4   2   1          2.79          5.66         4.86 o
  -4   2   1          2.79          4.37         2.28 o
  -4  -2   1         20.49         19.76         5.90 o
  -4  -2   1         44.58         44.90         9.51 o
  -4   2   1         19.80         18.31         3.58 o
  -4   2   1         19.80         13.54         3.97 o
  -4   2   1         47.31         50.71         8.94 o
  -4   2   1         47.31         45.13        11.24 o
   3  -2  -1        236.02        241.07        14.47 o
   3   2  -1        236.83        239.09        14.24 o
   3   2  -1        236.83        207.36        12.68 o
  -2  -2   1        167.40        157.35         8.23 o
   2  -2  -1        167.40        180.24         7.85 o
   2   2  -1         29.17         22.59         6.03 o
  -2   2   1         29.17         25.99         4.44 o
  -2  -2   1         29.60         28.51         4.48 o
   2  -2  -1         29.60         24.18         3.76 o
  -2   2   1        167.20        174.92         7.80 o
   2   2  -1        167.20        170.91         8.49 o
  -1  -2   1       3681.85       3629.39       108.09 o
   1  -2  -1       3681.85       3781.99       107.70 o
  -1   2   1        643.71        628.40        18.30 o
   1   2  -1        643.71        603.89        18.70 o
   1   2  -1       3679.31       3848.77       108.18 o
  -1   2   1       3679.31       3956.80       107.66 o
  -1  -2   1        649.24        634.68        18.89 o
   1  -2  -1        649.24        625.01        18.27 o
  -1   2  -1         25.35         25.04         1.99 o
   1   2   1         25.35         30.23         2.66 o
   1  -2   1        127.84        124.70         4.54 o
  -1  -2  -1        127.84        125.64         5.34 o
   1   2   1        130.29        123.51         5.11 o
  -1   2  -1        130.29        128.16         4.73 o
  -1  -2  -1         19.99         24.59         2.45 o
   1  -2   1         19.99         21.97         2.12 o
  -2  -2  -1          1.35         -2.57         2.57 o
   2  -2   1          1.35          0.45         1.99 o
  -2   2  -1          0.27          2.63         2.20 o
  -2   2  -1          1.38          3.68         2.74 o
   2   2   1          1.38          1.22         2.21 o
  -2  -2  -1          0.21         -0.54         2.32 o
   2  -2   1          0.21          1.43         2.08 o
   3  -2   1        694.65        737.92        25.69 o
   3   2   1        690.87        672.58        24.97 o
   3   2   1        690.87        703.91        32.29 o
  -4  -2  -1        183.75        140.31        11.66 o
  -4   2  -1         27.86         26.78         3.99 o
  -4   2  -1        154.13        151.71        10.20 o
  -4   2  -1        154.13        152.34         7.98 o
  -4  -2  -1         26.15         27.84         4.43 o
  -4   2  -1        182.74        196.09        12.97 o
  -5  -2  -1         33.47         28.83         6.30 o
  -5   2  -1         34.15         29.59         6.68 o
  -5   2  -1         34.15         34.07         5.15 o
  -5   2  -1         34.15         44.87        10.61 o
   6  -2   1         10.91          8.96         2.07 o
  -6   2  -1         11.14          7.60         2.67 o
   6  -3  -1         59.96         56.02         3.00 o
  -6   3   1         59.03         51.94         4.24 o
  -5   3   1        105.51        118.51        10.30 o
  -5   3   1        105.51        110.51         7.31 o
  -4   3   1         56.27         61.45         4.75 o
  -4   3   1         56.27         60.86         6.49 o
  -4   3   1         56.27         64.50         7.59 o
  -4  -3   1        331.06        316.08        17.19 o
  -4   3   1        330.70        314.23        17.52 o
  -4   3   1        330.70        374.19        18.95 o
  -4   3   1        324.20        326.70        13.68 o
   3  -3  -1         54.82         24.89        14.42 o
  -3   3   1         54.46         43.86         3.98 o
  -3   3   1         54.46         50.21         6.37 o
  -3   3   1         54.46         43.09         6.33 o
  -3   3   1         54.46         48.86         4.63 o
   2   3  -1         27.35         26.48         5.38 o
  -2   3   1         27.35         23.87         5.72 o
   2   3  -1         27.35         24.18         4.88 o
  -2  -3   1        145.12        141.16         9.30 o
   2  -3  -1        145.12        136.00         7.27 o
   2  -3  -1         23.90         21.87         4.69 o
  -2  -3   1         23.90         22.12         6.88 o
   2   3  -1        146.70        127.88         8.84 o
   2   3  -1        146.70        132.49         8.32 o
  -2   3   1        146.70        135.77         7.68 o
  -1  -3   1         55.04         49.17         3.83 o
   1   3  -1         11.23         11.03         2.48 o
   1   3  -1         56.36         52.61         3.93 o
  -1  -3   1          8.34         12.86         3.02 o
   1   3   1        370.22        361.84        11.94 o
  -1  -3  -1       2116.56       2259.54        65.65 o
   1   3   1       2115.25       2295.12        65.43 o
  -1  -3  -1        373.08        377.99        12.06 o
   2  -3   1        835.15        893.54        27.12 o
  -2  -3  -1        835.15        885.05        29.18 o
  -2   3  -1        145.25        152.81         7.49 o
   2   3   1        145.25        154.75         8.35 o
   2   3   1        145.25        145.41         9.41 o
   2   3   1        833.93        901.03        28.30 o
   2   3   1        833.93        881.50        38.97 o
  -2  -3  -1        147.91        141.37         9.51 o
   2  -3   1        147.91        153.69         7.55 o
   3   3   1         44.62         49.63         6.10 o
  -3   3  -1         44.62         45.21         6.20 o
  -3   3  -1         44.62         44.03         4.62 o
  -3   3  -1         44.62         44.54         6.31 o
  -3   3  -1         44.62         41.80         3.67 o
  -4   3  -1         28.15         34.37         4.06 o
  -4   3  -1        157.49        161.03        10.38 o
  -4   3  -1        157.49        161.39         8.21 o
  -4   3  -1        185.76        184.73        12.46 o
  -5  -3  -1         70.12         62.82         6.44 o
  -5   3  -1         67.54         61.25         7.66 o
  -5   3  -1         67.54         61.64         5.74 o
  -5   3  -1         67.54         65.96         9.43 o
   6  -3   1        162.79        151.60         5.57 o
  -6   3  -1        162.82        153.15         6.77 o
  -6   3  -1        162.82        137.97         7.93 o
  -6  -4   1         38.40         44.72         4.78 o
  -6   4   1         38.95         46.23         3.94 o
  -4   4   1         21.12         24.60         3.90 o
   4   4  -1        125.24        114.10        11.84 o
  -4   4   1        125.24        125.21         6.98 o
  -4   4   1        131.16         84.71         7.91 o
  -3   4   1        354.89        327.57        12.22 o
   3   4  -1        354.89        354.14        18.53 o
   3   4  -1        354.89        335.66        15.71 o
  -3   4   1        354.89        362.18        14.60 o
  -3   4   1        354.89        384.43        18.20 o
  -3   4   1        354.89        398.96        18.14 o
   2   4  -1         18.87         13.59         4.80 o
   2   4  -1         18.87         13.85         4.88 o
  -2  -4   1        106.74         79.24        12.08 o
   2   4  -1        106.84         98.83         9.79 o
   2   4  -1        106.84         96.77         7.56 o
  -2  -4   1         18.64         38.48        11.76 o
  -1  -4   1        442.67        464.24        15.09 o
   1   4  -1         77.94         82.52         4.85 o
   1   4  -1         77.94         79.41         6.79 o
   1   4  -1        442.84        482.02        14.97 o
   1   4  -1        442.84        463.95        21.86 o
  -1  -4   1         77.59         90.36         5.70 o
   0   4  -1       1792.43       1650.93        75.69 o
   0   4   1       1792.43       1952.22        76.23 o
   1   4   1          9.09          5.98         2.14 o
  -1  -4  -1         60.05         72.13         5.81 o
   1   4   1         58.81         67.50         4.78 o
   1   4   1         58.81         66.42         6.20 o
  -1  -4  -1         11.79         11.17         4.12 o
  -2  -4  -1         70.52         59.91        13.28 o
   2   4   1         12.02          9.37         4.80 o
   2   4   1         70.21         60.99         6.43 o
   2   4   1         70.21         67.54         9.11 o
  -2  -4  -1         12.70         14.85         7.08 o
  -3   4  -1         73.23         79.45         7.70 o
  -3   4  -1         73.23         75.55         5.44 o
   3   4   1         73.23         72.12         6.90 o
  -3   4  -1         73.23         82.16         7.11 o
   3   4   1         73.23         73.24         8.20 o
  -4   4  -1         20.94         29.49         3.98 o
  -4   4  -1        119.49        126.51        11.19 o
  -4   4  -1        119.49        124.33        10.79 o
   4   4   1        112.39        113.78        11.78 o
  -4   4  -1        112.39        111.46         6.51 o
  -5  -4  -1         16.16         12.99         5.66 o
   6  -4   1         51.70         50.86         2.67 o
   6  -5  -1         36.60         34.14         2.18 o
  -6  -5   1         36.60         38.45         4.03 o
  -6   5   1         37.09         39.60         3.58 o
  -6   5   1         37.09         31.00         3.77 o
  -5  -5   1         12.46          6.47         6.87 o
  -5   5   1         12.48         10.63         3.81 o
  -4   5   1         10.48         19.43         4.03 o
   4   5  -1         70.77         98.17        15.75 o
  -4   5   1         59.22         57.77         4.71 o
   3   5  -1        582.75        524.13        23.16 o
   3   5  -1        582.75        600.97        28.29 o
  -3   5   1        582.75        584.30        22.55 o
  -3   5   1        582.75        654.85        27.79 o
  -2   5   1        407.14        396.82        18.25 o
   2   5  -1        407.14        357.36        18.11 o
  -2   5   1        407.14        336.62        14.52 o
  -1   5   1         68.15         57.80         8.94 o
   1   5  -1         68.15         67.60         6.36 o
  -1   5   1        405.15        388.23        16.84 o
  -1   5   1        405.15        405.21        20.51 o
   0   5  -1         66.56         64.04         6.64 o
   0   5   1         66.56         72.01         6.86 o
  -1   5  -1          1.12          4.78         7.17 o
  -1   5  -1          4.19         15.90         7.26 o
   1   5   1          4.19         19.94         5.19 o
   2   5   1         12.24         16.37         7.65 o
  -2   5  -1         79.97         80.78         9.98 o
  -2   5  -1         79.97         85.25         9.57 o
   2   5   1         79.97         57.18         8.93 o
  -2   5  -1         79.97         72.40         6.63 o
   3   5   1        194.75        192.35        12.85 o
  -3   5  -1        194.75        219.46        11.86 o
   3   5   1        194.75        166.20        10.06 o
  -3   5  -1        194.75        209.08         9.62 o
   4   5   1         66.08         84.08        15.21 o
  -5   5  -1         32.64         31.64         6.69 o
  -6  -5  -1         28.02         29.20         3.91 o
   6  -5   1         28.02         23.59         1.83 o
  -6   5  -1         27.99         25.24         2.70 o
   5  -6  -1         19.34         28.85         3.56 o
  -5   6   1         19.84         26.75         4.15 o
  -4   6   1        102.39         79.07         6.35 o
   4   6  -1        102.39        107.60        15.10 o
  -3   6   1         57.12         62.91         5.02 o
   3   6  -1         57.12         61.25         7.58 o
  -3   6   1         57.12         72.00         7.01 o
   2   6  -1         39.23         27.39         9.74 o
  -1   6   1         48.18         56.70         7.61 o
   1   6  -1         48.18         39.51         7.01 o
  -1   6   1         48.18         49.97         5.48 o
   1   6  -1         48.18         50.42         8.63 o
  -1   6   1          9.54         25.26        10.86 o
   1   6  -1          9.54         26.93         6.71 o
   0   6  -1         30.95         40.53         6.63 o
   0   6   1         30.95         35.01         4.22 o
   0   6  -1         30.95         37.26         5.05 o
   0   6  -1         30.95         30.68         5.14 o
   0   6   1         30.95         37.84         6.43 o
  -1   6  -1         38.64         31.18        11.17 o
   1   6   1         38.64         35.54         4.94 o
   1   6   1        219.85        230.27        14.23 o
  -1   6  -1        219.85        213.25        13.82 o
  -1   6  -1        219.85        239.60        11.08 o
   1   6   1        219.85        199.48        13.12 o
  -1   6  -1        218.42        232.52        15.06 o
   1   6   1        218.42        223.05        11.11 o
   2   6   1        149.24        127.70        10.53 o
   2   6   1        149.24        185.76        13.09 o
   3  -6   1         73.89         60.12         4.89 o
   3   6   1         76.54         59.34         6.32 o
  -3   6  -1         76.54         69.81         4.97 o
  -3   6  -1         76.54         67.85         7.63 o
  -4   6  -1         14.41         27.17         8.04 o
   4   6   1         14.41         26.19        14.09 o
  -4   6  -1         14.41         17.44         4.59 o
   5  -6   1         23.63         27.82         3.43 o
  -5   6  -1         23.91         18.62         5.64 o
  -5   7   1          2.62          0.81         3.95 o
  -3   7   1          1.64          7.41         3.85 o
   3   7  -1          1.64          8.71         6.01 o
   2   7  -1         45.86         58.83        10.46 o
   1   7  -1          4.79          9.72         3.94 o
   1   7  -1         41.33         38.08         7.74 o
   1   7  -1         28.60         34.41         6.22 o
   0  -7   1         75.17         72.85         8.61 o
   0   7   1         75.39         62.21         5.19 o
   0   7   1         75.39         74.02         8.82 o
   0   7   1         75.39         52.24         5.64 o
   0   7  -1         75.39         57.59         5.44 o
   1   7   1         12.73         14.64         4.58 o
   1   7   1         72.22         86.69        10.69 o
  -1   7  -1         72.22         81.39        10.47 o
  -1   7  -1         72.22         80.41         7.05 o
   1   7   1         67.43         64.73         6.06 o
  -2   7  -1         61.54         46.53         8.29 o
   2   7   1         61.54         53.69         8.39 o
  -3   7  -1         13.10         16.24         4.04 o
  -3   7  -1         13.10         21.26         5.56 o
   3   7   1         13.10         22.51         5.21 o
   4   7   1          8.54         28.97        12.38 o
   4  -7   1         51.13         60.96         5.15 o
  -4   7  -1         54.30         52.75         7.20 o
  -5   7  -1         15.65         25.58         5.83 o
   4   8  -1          9.95         -3.36        13.91 o
  -3   8   1         34.69         29.71         3.95 o
   3   8  -1         34.69         26.41         8.25 o
  -2   8   1          9.75         10.61         5.30 o
   2   8  -1          9.75         18.07        10.59 o
   2   8  -1          9.75         20.70         7.75 o
  -2   8   1          9.75          9.46         5.21 o
   1   8  -1         19.34         23.73         4.34 o
   1   8  -1        115.32        147.59        13.89 o
   1   8  -1        113.87        112.22         7.95 o
   0   8   1         74.68         59.78         5.81 o
   0   8  -1         74.68         78.14        10.63 o
   0   8  -1         74.68         53.24         5.45 o
   0   8   1         74.68         59.72         5.40 o
   1   8   1          1.45         21.02         5.08 o
   1   8   1          6.91         12.10         5.11 o
  -1   8  -1         26.25         31.12         5.21 o
  -1   8  -1         26.25         20.17         5.84 o
   2   8   1          6.74          6.63         5.08 o
   2   8   1         46.42         30.00         5.50 o
  -2   8  -1         46.42         36.62         6.70 o
   2   8   1         46.42         51.11        10.82 o
   3   8   1         23.91         27.78         6.79 o
  -3   8  -1         23.91         30.60         4.15 o
   3   8   1         23.91         20.72         5.07 o
  -3   8  -1         23.91         33.92         6.54 o
   4   8   1         11.12         28.39        14.49 o
  -3  -9   1         42.46         41.93         5.03 o
   3  -9  -1         42.46         42.30         5.01 o
   3   9  -1         42.21         35.55         7.28 o
  -3   9   1         42.21         34.87         3.57 o
   2  -9  -1         62.13         53.60         8.24 o
  -2   9   1         62.88         40.85         4.52 o
   1   9  -1         15.21         15.63         3.75 o
  -1   9   1         84.97         95.77         8.84 o
  -1   9   1         84.97        106.38         7.43 o
   1   9  -1         84.97        129.63        13.85 o
   1   9  -1         84.57         84.04         6.88 o
   0   9   1         32.34         25.07        11.67 o
   0   9   1         32.34         17.57         3.82 o
   0   9  -1         32.34         21.61        11.48 o
   0   9  -1         32.34         16.85         4.14 o
   1   9   1          0.40         19.05         4.72 o
  -1   9  -1         17.19         29.11         5.04 o
  -1   9  -1         17.19         20.69         6.36 o
   1   9   1         17.19         35.91        12.12 o
   1   9   1          1.98         11.03         4.48 o
   2  -9   1         14.90         20.78         6.79 o
  -2   9  -1         14.74         23.19         5.69 o
   2   9   1         14.74         16.81         6.37 o
  -2   9  -1         14.74         25.72         4.84 o
   3  -9   1         22.14         33.27         4.32 o
   3   9   1         22.11         21.53         7.52 o
  -3   9  -1         22.11         29.04         4.43 o
  -3   9  -1         22.11         31.79         3.48 o
   1  10  -1          0.14          3.72         4.80 o
   1  10  -1          1.76         10.10        15.65 o
   0  10   1        108.24        101.83         5.74 o
   0  10  -1        108.24         96.11         6.15 o
   0  10  -1        108.24        104.61         6.09 o
   1  10   1          5.98          5.40         4.12 o
  -1  10  -1          6.12         -0.24         4.72 o
  -2  10  -1         31.40         30.53         3.38 o
  -2  10  -1         31.98         44.87         6.42 o
  -5   0   2        104.95         94.24         8.08 o
  -4   0   2         66.75         69.73         5.16 o
  -4   0   2        380.01        411.64        14.06 o
  -4   0   2        380.01        393.02        21.65 o
  -4   0   2        380.01        418.77        16.81 o
  -4   0   2        397.75        407.55        20.03 o
   3   0  -2        436.29        445.90        17.85 o
  -2   0   2        105.18         91.74         5.25 o
   2   0  -2        105.18         93.13         5.36 o
   2   0  -2         18.47         14.59         2.62 o
  -2   0   2         18.47         19.40         3.43 o
   1   0  -2         39.79         29.33         2.20 o
  -1   0   2         39.79         36.63         2.49 o
  -1   0   2        226.53        197.23         6.82 o
   1   0  -2        226.53        199.00         6.88 o
   0   0  -2        331.64        344.73        10.30 o
   0   0   2        331.64        310.77        10.14 o
   1   0   2         20.93         16.38         2.00 o
  -1   0  -2         20.93         20.91         2.29 o
   1   0   2          3.68          5.51         1.69 o
  -1   0  -2          3.68          3.10         1.00 o
  -2   0  -2         76.18         70.75         4.50 o
   2   0   2         76.18         72.93         4.45 o
   2   0   2        433.72        430.54        14.54 o
  -2   0  -2        433.72        438.78        15.00 o
   3   0   2         69.23         76.60         7.96 o
  -4   0  -2          0.99         21.21         9.30 o
  -4   0  -2          0.23          2.17         2.95 o
  -5   0  -2         18.20         19.35         4.84 o
  -6   0  -2          6.97          6.78         3.40 o
  -6   0  -2          6.97          5.79         4.04 o
   6   0   2          6.97         12.07         2.84 o
  -6  -1   2          3.11          1.76         2.47 o
  -5   1   2        123.37        135.91        13.65 o
  -5   1   2        123.37        124.58         8.52 o
  -4   1   2         13.26         16.07         8.66 o
  -4   1   2         13.26         15.23         3.55 o
  -4  -1   2         76.15         88.63         5.59 o
  -4  -1   2         76.15         79.35         7.55 o
  -4  -1   2        131.20        146.39        11.73 o
  -4   1   2         76.05         84.86         6.50 o
  -4   1   2         76.05         85.22         4.98 o
  -4   1   2        131.94        135.34        13.58 o
  -4   1   2        131.94        159.98        11.95 o
  -4  -1   2         13.48         16.65         3.79 o
   3  -1  -2        591.07        657.67        23.50 o
   3   1  -2        601.43        614.93        22.71 o
   2   1  -2        276.69        274.43        10.08 o
  -2   1   2        276.69        283.92        10.47 o
   2  -1  -2       1543.02       1701.86        49.86 o
  -2  -1   2       1543.02       1656.10        50.01 o
  -2   1   2       1547.83       1692.41        49.81 o
   2   1  -2       1547.83       1697.63        50.09 o
   2  -1  -2        266.20        273.12        10.04 o
  -2  -1   2        266.20        279.04        10.62 o
   1  -1  -2       7675.60       7632.53       216.61 o
  -1  -1   2       7675.60       7448.90       215.13 o
   1   1  -2       1345.80       1369.99        39.63 o
  -1   1   2       1345.80       1370.90        39.53 o
   1   1  -2       7673.58       7642.88       215.54 o
  -1   1   2       7673.58       7752.06       216.24 o
  -1  -1   2       1350.21       1396.02        39.79 o
   1  -1  -2       1350.21       1341.33        39.41 o
   0  -1  -2        122.33        101.69         3.80 o
   0   1   2        121.95        103.86         3.68 o
   0   1  -2        121.95        100.74         3.62 o
  -1   1  -2         63.63         67.34         3.14 o
   1   1   2         63.63         62.28         3.28 o
  -1  -1  -2        388.73        402.59        12.61 o
   1  -1   2        388.74        390.21        12.19 o
  -1  -1  -2         72.23         70.46         3.28 o
   1  -1   2         72.23         69.73         3.55 o
   1   1   2        384.79        391.38        12.44 o
  -1   1  -2        384.79        397.64        12.36 o
   2   1   2         14.03         12.04         3.14 o
  -2   1  -2         14.03         15.06         3.40 o
   2  -1   2         86.28         74.60         4.67 o
  -2  -1  -2         86.28         73.55         5.42 o
   2  -1   2         16.11         14.57         3.11 o
  -2  -1  -2         16.11          9.91         3.24 o
  -2   1  -2         85.33         74.71         5.32 o
   2   1   2         85.33         78.52         4.71 o
   3  -1   2        207.45        206.73        11.39 o
   3   1   2        200.27        173.62        10.25 o
  -4  -1  -2         44.89         55.39         5.11 o
  -4  -1  -2        136.00        115.62        11.45 o
  -4   1  -2          7.84         10.18         4.13 o
  -4   1  -2         44.85         49.43         4.75 o
  -4  -1  -2          7.92          8.99         6.61 o
  -4   1  -2        136.81        134.31        11.28 o
  -5  -1  -2        180.18        188.01         9.77 o
  -5   1  -2        180.64        188.71         9.68 o
  -6  -1  -2        143.53        130.60         8.17 o
   6  -1   2        143.53        127.46         5.35 o
  -6  -1  -2        143.53        130.91         6.82 o
  -6   1  -2        143.63        131.03         8.02 o
  -6   1  -2        143.63        124.22         6.26 o
  -6  -2   2         20.54         27.01         4.56 o
  -6   2   2         20.23         25.37         4.57 o
  -5   2   2        102.06        112.22        10.24 o
  -5   2   2        102.06         99.33         7.69 o
  -4   2   2         28.61         27.67         3.72 o
  -4   2   2         28.61         27.18         2.75 o
  -4   2   2         28.61         28.30         5.97 o
  -4  -2   2        168.42        183.17         9.35 o
  -4   2   2        195.45        218.03        14.00 o
  -4   2   2        195.45        214.00        14.55 o
  -4   2   2        195.45        207.81         9.25 o
  -4   2   2        167.59        179.17         8.93 o
   3  -2  -2        148.25        166.15        13.24 o
   3   2  -2        141.89        154.36        11.77 o
   3   2  -2        141.89        153.79        11.67 o
  -2  -2   2        157.92        174.28         8.39 o
   2  -2  -2        157.92        180.43         8.00 o
   2   2  -2         27.55         31.98         3.51 o
  -2   2   2         27.55         32.52         4.79 o
  -2  -2   2         27.90         24.26         5.12 o
   2  -2  -2         27.90         26.31         3.86 o
   2   2  -2        157.76        157.01         9.46 o
  -2   2   2        157.76        186.60         7.98 o
   1  -2  -2       1740.05       1846.36        53.57 o
  -1  -2   2       1740.05       1901.74        53.92 o
   1   2  -2        315.72        313.80        10.16 o
  -1   2   2        315.72        322.66         9.84 o
  -1  -2   2        297.05        315.07        10.41 o
   1  -2  -2        297.05        299.02         9.61 o
   1   2  -2       1748.62       1859.77        53.95 o
   0  -2  -2       3902.09       3780.47       113.01 o
   0   2   2       3855.64       3978.42       113.88 o
  -1  -2  -2        817.53        775.92        23.68 o
   1  -2   2        817.53        799.60        22.94 o
   1   2   2        147.55        133.71         5.29 o
   1  -2   2        140.23        125.67         4.92 o
  -1  -2  -2        140.23        136.54         5.31 o
   1   2   2        820.89        770.60        23.46 o
  -1   2  -2        820.89        789.33        23.13 o
   2   2   2          0.01          3.22         2.38 o
  -2   2  -2          0.01         -0.10         2.33 o
   2  -2   2          0.11          8.28         2.31 o
  -2  -2  -2          0.11          8.13         2.95 o
  -2  -2  -2          0.03          1.44         2.41 o
   2  -2   2          0.03          2.99         2.18 o
  -2   2  -2          0.09          9.22         3.14 o
   2   2   2          0.09         10.99         3.53 o
   2   2   2          0.09         15.56         7.40 o
   3  -2   2        213.64        217.28        13.62 o
   3   2   2        220.10        208.13        13.16 o
  -4   2  -2         20.60         18.96         4.08 o
  -4   2  -2        128.96        135.40        12.98 o
  -4   2  -2        124.63        122.78         6.92 o
  -4   2  -2        124.63        123.44         9.38 o
  -4  -2  -2         23.41         15.83         4.77 o
  -5  -2  -2         89.18         85.97         7.27 o
  -5   2  -2         89.46         82.01         6.42 o
  -5   2  -2         89.46         85.54         8.59 o
  -5   2  -2         89.46         98.79        12.90 o
  -6  -2  -2         75.21         88.32         5.77 o
   6  -2   2         75.21         78.14         3.93 o
  -6   2  -2         75.39         78.11         4.74 o
  -6   2  -2         75.39         78.57         6.38 o
  -6  -3   2         51.65         42.08         6.92 o
  -6   3   2         51.69         61.20         6.72 o
  -5   3   2         99.86        116.32        10.19 o
  -5   3   2         99.86        107.01         7.14 o
  -4   3   2         28.27         29.92         5.90 o
  -4   3   2         28.27         30.96         3.87 o
  -4  -3   2        185.94        165.92        12.35 o
  -4   3   2        187.32        214.07        13.69 o
  -4   3   2        187.32        192.05         8.77 o
  -4   3   2        159.17        157.50         8.17 o
  -3  -3   2         85.64         83.54         9.17 o
   3  -3  -2         85.64         84.15        16.40 o
  -3   3   2         83.69         88.38         7.35 o
  -3   3   2         83.69         70.17         4.73 o
  -3   3   2         83.69         75.28         5.73 o
  -3   3   2         83.69         79.50         7.08 o
  -2  -3   2         47.73         38.71         7.57 o
   2  -3  -2         47.73         48.03         5.96 o
  -2   3   2          8.78          6.80         4.02 o
   2   3  -2          8.78          5.82         2.95 o
   2   3  -2         48.07         45.57         6.62 o
   2   3  -2         48.07         52.62         6.32 o
  -2   3   2         48.07         50.25         5.71 o
   2  -3  -2          8.04         11.40         4.24 o
  -2  -3   2          8.04          8.74         4.27 o
   1   3  -2        175.55        180.58        10.12 o
   1   3  -2        175.55        184.73         6.84 o
  -1  -3   2        974.63       1061.68        32.50 o
   1   3  -2        978.33       1085.55        32.57 o
   1   3  -2        978.33       1158.19        48.07 o
  -1  -3   2        167.48        183.44         7.45 o
   1   3   2         27.37         27.69         3.48 o
  -1  -3  -2        170.49        143.57         6.74 o
   1  -3   2         32.14         29.99         2.82 o
   1  -3   2         32.14         28.28         2.59 o
  -1  -3  -2         32.14         28.35         3.31 o
   1   3   2        168.30        142.89         5.85 o
   1   3   2        168.30        135.83         8.70 o
   2   3   2        190.79        206.09        10.12 o
   2  -3   2       1052.75       1050.06        31.91 o
  -2  -3  -2       1052.74       1056.66        34.35 o
   2   3   2       1057.74       1046.67        46.04 o
  -2   3  -2       1057.74       1115.12        32.70 o
   2   3   2       1057.74       1049.64        33.17 o
  -2  -3  -2        179.90        187.73        10.57 o
   2  -3   2        179.90        203.18         9.43 o
   3   3   2        203.62        172.42         9.58 o
  -3   3  -2        203.63        188.22        11.11 o
  -3   3  -2        203.63        188.75        11.86 o
  -3   3  -2        203.63        209.40         9.01 o
  -4  -3  -2        116.35        102.86         9.35 o
  -4   3  -2         18.79         25.29         4.15 o
  -4   3  -2         18.79         23.22         6.44 o
   4   3   2        106.28        100.21        18.86 o
  -4   3  -2        106.28        105.40         8.64 o
  -4   3  -2        106.28        104.34         8.60 o
  -4   3  -2        106.28        104.72         6.43 o
  -5  -3  -2         47.49         43.40         5.55 o
  -5   3  -2         45.81         42.96         7.21 o
   6  -3   2         86.47         81.30         3.65 o
  -6   3  -2         86.46         83.33         6.20 o
  -6   3  -2         86.46         79.97         4.53 o
   6  -4  -2         21.03         23.13         2.02 o
  -6   4   2         20.94         26.44         3.91 o
   4   4  -2          7.10          9.27         6.29 o
  -4   4   2          7.10         14.15         3.67 o
   4   4  -2         64.80         62.91        18.14 o
  -4   4   2         64.80         78.44         9.32 o
  -4   4   2         43.86         42.42         4.68 o
  -3   4   2         20.40         17.55         3.61 o
  -3   4   2         20.40         21.59         4.31 o
  -3   4   2         20.40         23.11         6.05 o
   3   4  -2         20.40         23.87         6.57 o
  -3   4   2         20.40         26.71         6.37 o
   2   4  -2         35.93         49.10         8.47 o
   2   4  -2         35.93         44.26         6.43 o
  -2  -4   2        201.53        201.49        13.90 o
   2   4  -2        201.98        196.65        12.15 o
  -2  -4   2         34.95         44.10        12.96 o
   1   4  -2         39.65         49.45         5.45 o
   1   4  -2         39.65         52.17         4.40 o
   1   4  -2        262.02        268.03        14.70 o
   1   4  -2        230.58        228.76         8.67 o
  -1  -4   2         41.49         48.30         5.81 o
   0   4   2        828.47        836.03        35.39 o
   0   4  -2        828.47        770.84        34.91 o
   1   4   2         31.44         39.25         4.52 o
  -1  -4  -2        177.01        167.62         8.53 o
   1   4   2        177.31        178.44        10.25 o
   1   4   2        177.31        178.67         7.53 o
  -2  -4  -2         11.29          4.36         7.69 o
   2   4   2          1.76          1.83         5.32 o
   2   4   2         11.10         10.65         5.10 o
  -2  -4  -2          2.18         -6.51         6.51 o
  -3   4  -2          9.63         19.37         4.05 o
  -3   4  -2          9.63         22.55         7.73 o
  -3   4  -2          9.63         18.88         5.59 o
   3   4   2          9.63          7.99         6.91 o
   3   4   2          9.63         12.71         5.30 o
  -4   4  -2         25.07         37.21         4.55 o
   4   4   2         25.07         45.94        10.69 o
  -4   4  -2        176.29        189.22        13.34 o
  -4   4  -2        176.29        197.52        13.40 o
   4   4   2        140.80        134.98        13.19 o
  -4   4  -2        140.80        143.06         7.68 o
  -5  -4  -2         17.04         13.31         5.24 o
  -6   4  -2          7.80          9.86         4.57 o
  -6  -5   2          8.49          6.13         3.38 o
   6  -5  -2          8.49          8.72         1.61 o
  -6   5   2          8.65          9.22         2.71 o
  -5   5   2         23.11         29.29         4.52 o
  -4   5   2        343.05        356.22        14.69 o
   3   5  -2        273.87        253.69        15.25 o
  -3   5   2        273.87        264.74        14.28 o
  -3   5   2        273.87        285.56        14.61 o
  -2   5   2         50.85         42.53         9.70 o
  -2   5   2         50.85         55.89         7.96 o
  -2   5   2         50.85         47.58         5.29 o
  -1   5   2          4.61         15.20         7.67 o
   1   5  -2        110.62        111.91        10.16 o
  -1   5   2         21.42         25.79         4.32 o
  -1   5   2         21.42         22.07        10.41 o
   0   5   2         32.03         59.30         6.42 o
   0   5  -2         32.03         46.65         6.23 o
  -1   5  -2         89.19         87.06         5.61 o
  -1   5  -2         89.19         79.64        11.10 o
   1   5   2        510.89        539.59        23.77 o
   1   5   2        510.89        423.11        22.58 o
  -1   5  -2        506.28        474.95        23.32 o
  -2   5  -2         28.17         26.83         9.26 o
  -2   5  -2         28.17         32.81         5.83 o
  -2   5  -2         28.17         40.92         9.31 o
   3   5   2        112.79        106.70         9.23 o
  -4   5  -2          7.69         24.27         3.97 o
   4   5   2         42.02         55.42        11.04 o
  -4   5  -2         71.79         79.03         9.86 o
  -5  -5  -2         38.26         39.23         7.16 o
  -5  -5  -2         38.26         26.64         5.63 o
  -5   5  -2         38.28         36.97         7.13 o
  -6  -5  -2         25.07         23.16         3.85 o
   6  -5   2         25.07         26.89         1.98 o
  -6   5  -2         24.86         25.58         2.51 o
   5  -6  -2         36.10         32.20         3.51 o
  -5   6   2         36.12         36.20         4.43 o
  -4  -6   2         33.70         22.70         6.96 o
   4   6  -2         33.48         37.05        13.12 o
  -4   6   2         33.48         25.95         4.97 o
  -3   6   2        114.66        138.73         9.48 o
  -3   6   2        114.66        116.24         7.00 o
   2   6  -2         28.48         35.68         8.86 o
   2   6  -2         28.48         37.86        10.68 o
   1   6  -2         64.40         63.65         4.95 o
   1   6  -2        375.11        357.20        16.32 o
  -1   6   2        375.11        378.67        21.28 o
   1   6  -2        395.30        397.75        19.92 o
  -1   6   2        395.30        392.91        15.53 o
  -1   6   2        395.30        338.14        18.14 o
   1   6  -2        395.30        343.23        18.68 o
   0   6  -2        113.97        112.96         8.58 o
   0   6  -2        113.97         95.14         6.73 o
   0   6  -2        113.97         84.55         7.02 o
   0   6   2        113.97        117.02         6.47 o
   1   6   2         20.19         40.41         5.42 o
  -1   6  -2         20.19         41.57        10.21 o
  -1   6  -2        186.14        151.12        11.70 o
  -1   6  -2        186.14        189.56         9.58 o
  -1   6  -2        186.14        195.75        18.22 o
   1   6   2        186.14        150.47        10.39 o
   1   6   2        121.74        136.41         8.00 o
   2   6   2        125.02        157.48        12.80 o
   3  -6   2         44.32         46.51         4.24 o
  -3   6  -2         42.40         44.29         7.46 o
   3   6   2         42.40         41.17         5.99 o
  -3   6  -2         42.40         42.03         4.47 o
  -3   6  -2         42.40         51.49         6.62 o
  -4   6  -2         44.88         48.37         7.90 o
   4   6   2         44.88         64.11        15.35 o
  -4   6  -2          9.65          8.60         2.91 o
  -5   6  -2          9.99         18.46         6.15 o
  -5   6  -2          9.99         17.14         3.47 o
  -5   7   2         24.36         23.61         3.93 o
  -5   7   2         24.36         20.36         3.61 o
   4  -7  -2          3.31          8.84         3.05 o
   4   7  -2         19.56         34.34        10.46 o
  -3   7   2         43.24         44.78         6.95 o
  -3   7   2         43.24         44.22         4.48 o
  -3   7   2         43.24         37.61         5.98 o
   2   7  -2         13.92         24.15        10.56 o
   1   7  -2         76.90         70.93         7.24 o
   1   7  -2        115.29         84.50         8.99 o
  -1   7   2        115.29        107.16         7.33 o
   0  -7   2         23.79         23.83         6.74 o
   0   7  -2         23.63         22.20         5.16 o
   0   7   2         23.63         19.09         4.64 o
   0   7  -2         23.63         29.85         7.49 o
   0   7   2         23.63         32.35         8.08 o
   1   7   2         38.39         35.24         5.32 o
  -1   7  -2        227.01        228.84        11.54 o
   1   7   2        227.01        218.23        11.43 o
   1   7   2        227.01        189.68        12.63 o
   1   7   2        227.01        236.45        15.42 o
  -1   7  -2        227.01        227.86        14.12 o
  -2   7  -2        262.81        281.40        12.47 o
  -2   7  -2        262.81        230.54        14.60 o
   2   7   2        262.81        272.86        13.56 o
  -3   7  -2         81.29         86.41         7.42 o
   3   7   2         81.29         68.66         6.28 o
   4  -7   2         17.67         38.44         6.39 o
  -4   7  -2         16.61         17.22         3.15 o
  -5  -7  -2          2.06         -1.74         4.68 o
  -5   7  -2          0.04          0.94         1.98 o
  -5   7  -2          2.39          6.20         2.75 o
   4   8  -2          8.67         24.35        14.93 o
  -3  -8   2         25.49         29.95         6.84 o
  -3   8   2         26.11         34.22         3.84 o
   3   8  -2         26.11         28.11         8.86 o
   2   8  -2         48.57         45.35        10.56 o
  -2   8   2         48.57         44.89         5.81 o
   1   8  -2        197.90        176.34        10.39 o
   1   8  -2        224.07        216.64        15.73 o
   1   8  -2        224.07        213.47        12.63 o
   0  -8   2        146.80        130.49        10.36 o
   0   8  -2        143.25        126.97         7.83 o
   0   8   2        143.25        140.67         7.54 o
   0   8  -2        143.25        130.81         8.65 o
   1   8   2         26.17         44.60         6.04 o
   1  -8   2        181.01        208.84        13.11 o
   1   8   2        181.81        195.00        10.80 o
   1   8   2        181.81        219.50        15.65 o
  -1   8  -2        181.81        183.44        11.80 o
  -1   8  -2        181.81        180.51        10.21 o
  -2   8  -2         10.99         26.74         5.56 o
   2   8   2         10.99         16.65         6.32 o
   3   8   2         92.86         82.42         5.91 o
  -4   8  -2         19.28         17.09         5.06 o
  -3  -9   2         11.70         15.99         4.25 o
   3   9  -2         11.93         15.46         6.57 o
   2  -9  -2         25.96         42.29         9.40 o
   1   9  -2          6.46          9.66         3.57 o
  -1   9   2         40.54         41.09         5.46 o
  -1   9   2         40.54         53.11         7.13 o
   1   9  -2         40.54         52.70        12.33 o
   1   9  -2         36.15         40.11         6.88 o
   0   9   2         73.09         75.65        13.40 o
   0   9  -2         73.09         66.81         6.10 o
   0   9   2         73.09         61.07         4.89 o
   0   9  -2         73.09         55.56         5.32 o
   1  -9   2         30.14         40.35         8.98 o
   1   9   2          4.40         19.43         6.09 o
  -1   9  -2         30.54         42.78         8.13 o
   1   9   2         30.54         47.40        11.59 o
  -1   9  -2         30.54         42.39         5.88 o
   1   9   2         24.08         30.37         4.65 o
   2  -9   2         29.91         48.16         7.06 o
   2   9   2         29.26         35.70         5.79 o
  -2   9  -2         29.26         46.68         7.28 o
  -2   9  -2         29.26         46.57         5.50 o
   3  -9   2         23.56         27.54         3.68 o
  -3  -9  -2         23.56         31.37         4.56 o
   3   9   2         23.44         31.62         7.35 o
  -2  10   2          0.57          6.46         2.87 o
  -2 -10   2          8.95         14.99         6.02 o
   1  10  -2          1.07          7.33         3.32 o
  -1  10   2         10.18          9.02         4.21 o
   0  10   2          0.34          4.84         3.04 o
   0  10  -2          0.34         -1.19         3.53 o
   1  10   2         27.35         35.42         4.21 o
  -2  10  -2         69.35         63.91         7.09 o
  -2  10  -2         69.35         72.48         4.56 o
  -6   0   3         50.95         49.00         5.17 o
  -4   0   3          4.34         -2.15         7.41 o
  -4   0   3          4.34         18.24        12.96 o
  -4   0   3          4.34          8.75         6.15 o
  -4   0   3          0.76          0.80         2.39 o
   3   0  -3        376.10        414.63        17.05 o
   2   0  -3        259.73        298.66        10.96 o
  -2   0   3        259.73        290.86        10.89 o
  -2   0   3         45.62         53.02         4.70 o
   2   0  -3         45.62         52.45         3.65 o
   1   0  -3        654.20        614.50        18.79 o
  -1   0   3        654.20        642.31        18.98 o
   1   0  -3       3724.55       3850.19       109.81 o
  -1   0   3       3724.55       3876.01       109.76 o
   0   0  -3        232.63        260.32         8.17 o
   0   0   3        232.63        243.33         8.07 o
  -1   0  -3       2033.97       2164.21        59.66 o
   1   0   3       2033.97       1981.31        59.51 o
  -1   0  -3        357.26        376.39        11.88 o
   1   0   3        357.26        375.26        12.28 o
   2   0   3          9.61         10.25         3.05 o
  -2   0  -3          9.61          7.67         1.96 o
  -2   0  -3         54.71         42.34         4.55 o
   2   0   3         54.71         51.28         4.00 o
   3   0   3        954.93       1015.85        33.13 o
  -4   0  -3        259.86        222.64        10.29 o
  -4   0  -3         45.64         34.59         7.17 o
  -4   0  -3         45.64         37.68         4.01 o
  -4   0  -3        261.30        231.13        15.79 o
  -5   0  -3         54.01         60.62         8.90 o
  -5   0  -3         54.01         51.81         5.53 o
  -6   0  -3        141.38        149.45         8.78 o
  -6   0  -3        141.38        135.84         6.83 o
   6   0   3        141.38        150.47         6.10 o
  -6   1   3          1.34          5.14         3.67 o
  -5   1   3        140.77        163.13        13.48 o
  -5   1   3        140.77        151.64         9.80 o
  -4   1   3         91.96         92.05         9.26 o
  -4   1   3         91.96         96.31         5.67 o
  -4  -1   3        528.86        524.20        25.91 o
  -4  -1   3        528.86        566.05        19.16 o
  -4  -1   3         91.11         86.67         5.47 o
  -4   1   3        529.16        551.25        27.64 o
  -4   1   3        529.16        571.09        25.99 o
  -4   1   3        521.32        558.00        17.97 o
  -4   1   3        521.32        528.07        21.10 o
   3  -1  -3        355.01        371.42        17.10 o
   3   1  -3        350.09        336.45        15.59 o
  -2  -1   3        944.78       1044.09        32.29 o
   2  -1  -3        944.78       1062.47        32.13 o
   2   1  -3        176.88        183.31         7.56 o
  -2   1   3        176.88        181.11         7.96 o
  -2   1   3        954.07       1038.02        31.99 o
   2   1  -3        954.07       1055.36        32.44 o
   2  -1  -3        156.65        166.28         7.11 o
  -2  -1   3        156.65        162.18         8.05 o
   1   1  -3        258.16        230.66         7.80 o
  -1   1   3        258.16        242.82         7.84 o
  -1  -1   3       1424.97       1450.32        42.18 o
   1  -1  -3       1424.97       1429.74        42.07 o
   1   1  -3       1431.65       1430.83        42.21 o
  -1   1   3       1431.65       1496.30        42.06 o
  -1  -1   3        243.60        226.41         7.97 o
   1  -1  -3        243.60        220.82         7.65 o
   0  -1  -3       2312.66       2411.16        73.57 o
   0   1  -3       2311.18       2742.03        74.36 o
   0   1   3       2311.18       2491.77        74.00 o
  -1  -1  -3        552.13        505.07        15.95 o
   1  -1   3        552.13        495.77        16.13 o
   1   1   3         92.81         82.79         4.48 o
  -1   1  -3        548.59        538.96        15.78 o
   1   1   3        548.59        499.88        15.76 o
   1  -1   3        100.52         93.07         4.25 o
  -1  -1  -3        100.52         96.05         4.08 o
  -2   1  -3        417.01        448.85        15.40 o
   2   1   3        417.01        455.70        15.62 o
  -2  -1  -3       2395.04       2545.55        76.83 o
   2  -1   3       2395.04       2693.77        76.27 o
   2   1   3       2391.92       2644.97        76.49 o
  -2   1  -3       2391.92       2628.78        76.63 o
   2  -1   3        423.80        453.89        15.38 o
  -2  -1  -3        423.80        459.46        15.58 o
   3  -1   3        153.63        141.84        10.81 o
   3   1   3        148.07        120.71         9.09 o
  -4  -1  -3         73.58         43.29         9.98 o
  -4  -1  -3         44.69         54.79         4.85 o
  -4   1  -3         44.48         41.64         4.55 o
  -4  -1  -3          8.06         16.80         8.47 o
  -4  -1  -3          8.06         23.61         4.24 o
  -5  -1  -3         54.77         65.39         6.35 o
  -5  -1  -3         54.77         55.58         8.82 o
  -5   1  -3         55.43         54.99         5.63 o
   5   1   3         55.43         62.54         6.07 o
  -5   1  -3         55.43         53.50         8.45 o
  -6  -1  -3         30.23         32.64         3.40 o
   6  -1   3         30.23         31.28         2.93 o
  -6  -1  -3         30.23         34.28         5.06 o
  -6   1  -3         30.15         27.78         3.11 o
  -6   1  -3         30.15         29.36         5.40 o
  -6  -2   3         23.58         19.56         4.54 o
  -6   2   3         23.67         21.94         7.15 o
  -5   2   3         18.93         29.30         6.46 o
  -5   2   3         18.93         29.19         9.63 o
  -4   2   3          4.33          5.29         4.59 o
  -4   2   3          4.33          4.61         2.13 o
  -4  -2   3         19.79         17.45         5.34 o
  -4   2   3         20.51         26.34         4.96 o
  -4   2   3         41.12         47.47        10.05 o
   3  -2  -3        341.79        353.85        18.60 o
   3   2  -3        347.53        326.64        18.26 o
  -2  -2   3        506.05        525.97        18.04 o
   2  -2  -3        506.05        527.64        17.72 o
   2   2  -3         88.82         87.37         5.28 o
   2   2  -3         88.82         79.43         7.90 o
  -2   2   3         88.82         84.51         6.46 o
  -2   2   3        505.99        527.07        17.58 o
   2   2  -3        505.99        520.63        17.94 o
  -2  -2   3         88.94         79.84         6.56 o
   2  -2  -3         88.94         89.36         5.24 o
  -1   2   3        749.31        760.15        22.98 o
   1   2  -3        749.31        787.47        23.31 o
  -1  -2   3       4356.04       4654.34       132.44 o
   1  -2  -3       4356.04       4688.31       132.26 o
   1   2  -3       4342.60       4647.90       132.51 o
   1  -2  -3        778.57        770.88        22.78 o
  -1  -2   3        778.57        790.90        23.49 o
   0  -2  -3       1692.39       1698.31        50.97 o
   0   2  -3       1721.25       1853.37        51.57 o
   0   2  -3       1721.25       1719.14        51.39 o
  -1  -2  -3         40.08         40.66         3.39 o
   1  -2   3         40.08         42.67         2.70 o
   1   2   3          8.50         11.82         2.28 o
  -1  -2  -3          5.79          6.05         1.59 o
   1  -2   3          5.79          5.92         2.10 o
   1   2   3         41.32         42.63         2.99 o
  -1   2  -3         41.32         41.76         3.19 o
   2   2   3        194.18        211.49         9.14 o
  -2   2  -3        194.18        206.28         8.91 o
   2  -2   3       1095.56       1191.78        35.17 o
  -2  -2  -3       1095.56       1141.66        36.36 o
   2   2   3       1097.05       1164.43        35.68 o
   2   2   3       1097.05       1110.43        50.02 o
  -2   2  -3       1097.05       1219.53        35.88 o
  -2  -2  -3        190.94        206.93         9.38 o
   2  -2   3        190.94        206.52         9.04 o
   3  -2   3         18.31         20.04        10.85 o
   3   2   3         19.92         17.71         7.53 o
  -3   2  -3         19.92         22.43         3.88 o
  -4   2  -3          4.14         30.43         7.99 o
  -4   2  -3         27.29         15.32         3.60 o
  -4   2  -3         52.71         43.50        10.65 o
  -5  -2  -3        306.42        294.17        12.75 o
  -5   2  -3        304.79        270.66        15.15 o
   6  -2   3         23.85         23.41         2.60 o
  -6  -2  -3         23.85         26.35         5.20 o
  -6   2  -3         23.83         21.82         5.06 o
  -6   2  -3         23.83         20.18         2.87 o
  -6   3   3         55.81         58.69         6.73 o
  -5   3   3        227.40        232.39        11.23 o
  -5   3   3        227.40        245.82        14.07 o
  -4   3   3         10.14         11.46         3.04 o
  -4   3   3         10.14         18.53         5.31 o
  -4   3   3         10.14          8.62         4.16 o
  -4  -3   3         76.43         62.12         9.42 o
  -4   3   3         57.88         61.87         5.41 o
  -4   3   3         57.88         64.54         6.57 o
  -4   3   3         76.67         89.17         6.21 o
  -3  -3   3        264.25        259.72        14.98 o
   3  -3  -3        264.25        276.47        19.04 o
  -3   3   3        261.80        253.20        11.27 o
  -3   3   3        261.80        232.80         9.68 o
  -3   3   3        261.80        280.45        14.12 o
  -3   3   3        261.80        267.94        14.17 o
  -2  -3   3        685.56        735.68        25.05 o
   2  -3  -3        685.56        764.47        23.99 o
   2   3  -3        121.23        135.48         8.57 o
  -2   3   3        121.23        130.81         8.21 o
   2   3  -3        121.23        130.40         7.54 o
   2   3  -3        877.05        907.09        40.17 o
   2   3  -3        686.26        740.40        24.95 o
  -2  -3   3        119.72        124.39        10.08 o
   2  -3  -3        119.72        129.19         6.64 o
   1  -3  -3       1520.23       1656.01        47.75 o
  -1  -3   3       1520.23       1670.25        48.14 o
   1  -3  -3       1520.23       1684.93        47.72 o
   1   3  -3        274.38        282.50        13.72 o
   1   3  -3        274.38        296.77         9.75 o
   1   3  -3       1582.89       1480.75        62.94 o
   1   3  -3       1526.48       1606.45        48.21 o
  -1  -3   3        260.76        256.99        10.92 o
   0  -3  -3        817.14        809.01        24.16 o
   1   3   3         56.41         60.42         4.35 o
  -1  -3  -3        344.35        361.56        12.90 o
   1  -3   3         63.94         66.29         3.98 o
   1  -3   3         63.94         69.19         3.87 o
  -1  -3  -3         63.94         69.85         4.28 o
   1   3   3        340.89        375.18        12.24 o
   1   3   3        340.89        349.77        17.26 o
   2   3   3         37.55         45.24         7.09 o
   2  -3   3        192.54        229.90         9.41 o
  -2  -3  -3        192.54        213.17        13.10 o
   2  -3   3         30.65         43.22         6.33 o
  -2  -3  -3         30.65         31.33         5.40 o
  -2   3  -3        195.71        233.82        11.20 o
   2   3   3        195.71        228.32        10.76 o
   2   3   3        260.12        262.42        15.11 o
  -3   3  -3        247.01        271.25        11.24 o
  -3   3  -3        247.01        258.37        13.62 o
   3   3   3        247.01        223.09        11.19 o
  -3   3  -3        247.01        250.10        14.33 o
   3   3   3        247.01        241.06        14.07 o
  -4   3  -3          1.37          6.30         3.48 o
   4   3   3          8.23         13.85         9.80 o
  -4   3  -3          8.23          9.77         4.51 o
  -4   3  -3          8.23          8.99         3.58 o
  -4   3  -3          8.23         12.97         6.72 o
  -5  -3  -3         38.45         48.22         5.39 o
  -5  -3  -3         38.45         48.15         9.19 o
  -5   3  -3         39.67         44.49         4.83 o
  -5   3  -3         39.67         44.58         7.84 o
  -6  -3  -3         21.95         24.03         4.29 o
  -6   3  -3         22.90         18.74         2.57 o
   6  -4  -3         61.33         54.18         2.71 o
   4   4  -3         35.48         35.89         9.31 o
  -4   4   3         35.48         39.64         4.18 o
   4   4  -3        196.22        183.13        14.91 o
  -4   4   3        196.22        176.66         8.87 o
  -3   4   3         21.79         20.29         4.06 o
  -3   4   3         21.79         32.30         5.92 o
   3   4  -3         21.79         25.98         6.60 o
  -3   4   3         21.79         24.01         5.90 o
  -3   4   3         21.79         23.83         4.32 o
   2   4  -3         31.71         37.54         9.07 o
  -2  -4   3        179.43        191.42        14.46 o
  -2  -4   3         31.35         42.26        13.58 o
   2   4  -3        179.60        174.72        13.52 o
   1   4  -3         21.78         33.13         4.67 o
   1   4  -3         21.78         34.31         4.95 o
   1   4  -3        110.56        118.91         6.76 o
  -1  -4   3         16.65         28.67         6.56 o
   1   4  -3        128.24        131.80        10.10 o
   0   4  -3        170.05        127.17         8.95 o
   0   4   3        170.05        159.56         9.48 o
   1   4   3         17.68         25.37         5.10 o
  -1  -4  -3         92.83         89.06         7.90 o
  -1   4  -3         94.00         86.64        10.57 o
   1   4   3         94.00         96.60         7.22 o
   1   4   3         94.00         88.09         6.05 o
   2   4   3          3.21          4.69         6.08 o
  -2   4  -3         19.13         23.05         5.64 o
   2   4   3         19.13         27.86        10.30 o
  -2  -4  -3          3.54          4.95         7.55 o
   2   4   3         75.57         81.72         9.40 o
  -3   4  -3         62.67         73.31         6.98 o
  -3   4  -3         62.67         72.57         9.25 o
  -3   4  -3         62.67         77.51         5.55 o
   3   4   3         62.67         63.49         7.71 o
  -4   4  -3          2.47          7.69         3.20 o
  -4   4  -3         51.75         60.89         9.38 o
  -4   4  -3         51.75         74.64        10.21 o
   4   4   3         13.52         22.81         9.82 o
  -4   4  -3         13.52         15.00         3.93 o
  -5  -4  -3         40.65         43.51         5.61 o
  -5   4  -3         40.90         43.90         7.98 o
  -6   4  -3         89.16         64.47         6.63 o
   6  -5  -3         24.42         31.69         2.11 o
  -6  -5   3         24.42         30.51         3.70 o
  -6   5   3         24.20         26.18         3.06 o
  -5   5   3         16.99         30.41         4.90 o
  -5   5   3         16.99         23.43         5.41 o
   4   5  -3         29.77         39.63         9.55 o
   4   5  -3        178.16        227.39        20.00 o
  -4   5   3        170.47        158.20         7.78 o
  -3   5   3         65.23         62.34         4.69 o
  -3   5   3         65.23         73.56         6.95 o
   3   5  -3         65.23         66.05         8.14 o
   2   5  -3         36.15         35.23         8.39 o
  -2   5   3         36.15         30.38         5.38 o
   1   5  -3         13.42         31.96         4.34 o
  -1   5   3        132.73        110.07         9.96 o
   1   5  -3        132.73        137.51        10.06 o
  -1   5   3         85.73        105.35        11.41 o
  -1   5   3         85.73         92.70         6.35 o
   0   5   3        264.77        293.67        14.88 o
   0   5  -3        264.77        264.66        14.39 o
  -1   5  -3         47.00         50.11         4.19 o
  -1   5  -3         47.00         52.76         9.97 o
   1   5   3        262.13        264.37        12.03 o
   1   5   3        275.56        298.66        15.83 o
  -1   5  -3        275.56        280.32        18.66 o
   1   5   3        275.56        235.77        14.89 o
   2  -5   3         22.37         34.13         5.56 o
   2   5   3         37.42         33.68         7.85 o
  -2   5  -3         37.42         50.41        10.54 o
  -2   5  -3         37.42         56.51         6.25 o
  -3   5  -3         25.81         28.13         5.87 o
  -3   5  -3         25.81         28.89         4.31 o
   3   5   3         25.81         22.05         4.83 o
   3   5   3         25.81         33.75         6.64 o
  -4   5  -3          3.78         14.86         3.99 o
   4  -5   3         45.17         57.00         5.23 o
  -4   5  -3         21.62         26.25         6.86 o
   4   5   3         21.62         22.53        10.33 o
  -4   5  -3         21.62         26.93         4.09 o
   5  -5   3         27.14         31.98         3.37 o
  -5   5  -3         27.87         28.38         4.03 o
  -5   5  -3         27.87         32.81         7.34 o
   5  -6  -3         20.42         23.07         3.39 o
  -5   6   3         20.94         29.82         4.50 o
  -4   6   3         35.23         41.74         4.95 o
  -4  -6   3        195.40        170.16        10.23 o
  -4   6   3        196.18        186.43         8.54 o
   4   6  -3        198.09        245.83        19.71 o
  -4   6   3        198.09        213.05        12.94 o
  -3   6   3         42.05         53.88         7.28 o
  -3   6   3         42.05         45.52         4.70 o
   2   6  -3         50.81         45.56         8.91 o
  -1   6   3          0.50         11.16         4.24 o
  -1   6   3          0.50          3.01         7.18 o
   1   6  -3          0.50         14.67         3.92 o
  -1   6   3         37.68         38.13         6.41 o
   1   6  -3         37.68         48.20         8.80 o
   1   6  -3         37.68         34.13         7.70 o
  -1   6   3          4.70         15.44         3.94 o
  -1   6   3          4.70         13.15        10.37 o
   1   6  -3          4.70         31.73         8.58 o
   0  -6   3        384.68        300.91        16.30 o
   0   6   3        387.33        317.60        13.24 o
   0   6  -3        387.33        298.55        13.68 o
   0   6  -3        387.33        346.79        17.08 o
  -1   6  -3         32.98         34.81         3.50 o
   1   6   3         32.98         34.77         6.89 o
  -1   6  -3         32.98         36.73        10.81 o
   1   6   3        197.31        253.50        15.04 o
   1   6   3        197.31        209.53        13.18 o
  -1   6  -3        197.31        201.31        14.99 o
  -1   6  -3        196.81        216.81        13.68 o
   1   6   3        196.81        209.34        10.26 o
  -1   6  -3        196.81        205.19         9.83 o
   2   6   3        469.68        517.55        26.61 o
   3  -6   3        153.15        156.68         6.72 o
  -3   6  -3        152.02        152.35         7.84 o
  -3   6  -3        152.02        153.45        10.21 o
   3   6   3        152.02        120.83         8.18 o
   4   6   3         88.60         80.84        16.02 o
  -4   6  -3         87.53         69.65         4.90 o
   5  -6   3         44.23         61.09         3.88 o
  -5  -7   3         23.09         28.89         5.56 o
  -5   7   3         23.57         27.21         3.10 o
  -5   7   3         23.57         28.47         3.80 o
  -4   7   3          1.19          3.64         2.66 o
  -4   7   3          9.46         13.66         4.58 o
   3   7  -3         57.50         42.03         7.90 o
  -3   7   3         57.50         48.66         6.18 o
  -3   7   3         57.50         45.22         4.32 o
  -2   7   3        121.31        126.56         7.83 o
  -1   7   3         84.50         80.07         9.35 o
  -1   7   3         46.11         48.47         5.51 o
   1   7  -3         46.11         43.23         8.16 o
   1   7  -3         46.11         48.64         9.18 o
   1   7  -3         24.91         32.70         6.93 o
   0  -7   3         39.66         41.35         7.26 o
   0   7   3         40.15         37.63         4.99 o
   0   7   3         40.15         34.61         4.60 o
   0   7  -3         40.15         46.13         7.64 o
   0   7   3         40.15         42.78         7.90 o
   0   7  -3         40.15         37.83         6.41 o
   1   7   3         21.20         23.99         5.77 o
   1   7   3        117.46        139.18         9.05 o
   1   7   3        117.46        133.83        12.63 o
  -1   7  -3        117.46        131.43         9.06 o
   1   7   3        117.46        112.92         9.34 o
  -1   7  -3        117.46        121.15        11.02 o
  -2   7  -3        130.59        155.53        12.10 o
  -2   7  -3        130.59        174.95         9.48 o
   2   7   3        130.59        144.43        10.00 o
  -3   7  -3         93.87         94.18         6.32 o
   3   7   3         93.87         92.79         9.22 o
   3   7   3         93.87         73.63         6.07 o
  -3   7  -3         93.87         83.36         7.94 o
  -4   7  -3          2.86          2.13         2.42 o
   4  -7   3         16.52         28.28         6.09 o
  -4   7  -3         16.47         27.94         7.60 o
  -4   7  -3         16.15         20.47         3.34 o
  -5  -7  -3         34.82         40.02         5.75 o
   5  -7   3         34.82         34.12         4.62 o
  -5   7  -3          5.50          6.64         3.01 o
  -5  -7  -3          6.00         13.00         4.06 o
  -5   7  -3         34.28         36.79         3.45 o
  -4   8   3          0.09          2.97         1.97 o
  -4  -8   3          3.99          9.53         7.29 o
  -3  -8   3         51.14         61.48         7.61 o
  -3   8   3         51.02         50.51         4.33 o
   3   8  -3         51.02         67.02         8.75 o
  -3   8   3         51.02         58.72         5.99 o
  -2   8   3         38.27         52.45         5.78 o
   2   8  -3         38.27         46.16        10.64 o
   1   8  -3         56.74         48.59         7.94 o
   1   8  -3         71.74         72.71        11.19 o
   0  -8   3          5.24         13.66         7.07 o
   0   8  -3          5.92         11.84         5.12 o
   0   8   3          5.92         14.87         4.43 o
   0   8  -3          5.92          7.73         5.63 o
   0   8  -3          5.92          8.96         7.02 o
   0   8   3          5.92         20.01         9.39 o
   1  -8   3         96.50        133.85        10.69 o
   1   8   3         15.00         24.44         6.22 o
   1   8   3         97.97        117.58         8.97 o
  -1   8  -3         97.97        118.22        10.08 o
   1   8   3         97.97        122.82        13.51 o
  -1   8  -3         97.97        133.13         8.69 o
   2   8   3          8.08         19.53         6.09 o
  -2   8  -3          8.08         33.83         5.63 o
  -3   8  -3        103.33        110.08         7.33 o
   3   8   3        103.33         82.46         5.73 o
  -4   8  -3          1.01          2.48         1.95 o
  -3  -9   3         25.97         40.47         4.93 o
   3   9  -3         25.55         30.19         7.91 o
  -3   9   3         25.55         36.94         3.22 o
   2  -9  -3         36.17         46.68        10.46 o
   1   9  -3         18.48         27.97         3.89 o
  -1   9   3         18.48         23.78         3.62 o
   1   9  -3        114.61        166.20        15.46 o
   0   9  -3          8.35         36.98        13.01 o
   0   9  -3          8.35         13.03         4.75 o
   0   9  -3          8.35         21.21         5.21 o
   0   9   3          8.35         21.94        12.55 o
   0   9   3          8.35         18.35         3.66 o
   1  -9   3         76.56         93.45         9.87 o
  -1   9  -3         58.21         73.54         6.09 o
   1   9   3         58.21         75.78         5.67 o
  -1   9  -3         76.69        102.15         9.49 o
   1   9   3         76.69        111.89        13.62 o
   2  -9   3          3.80         -0.07         5.88 o
  -2   9  -3          4.42          7.77         4.64 o
   2   9   3          4.42          3.21         3.61 o
   3   9   3          5.89          8.43         6.91 o
  -3   9  -3          5.89          7.16         2.59 o
  -2 -10   3         24.30         14.27         5.95 o
  -2  10   3          2.11         19.72         3.26 o
  -1  10   3          1.07          4.04         3.73 o
  -1  10   3          1.07          3.26         3.26 o
   1  10  -3          1.07          6.29         2.90 o
   0  10   3         13.93         23.72         4.03 o
   1  10   3         15.44         18.02         3.33 o
  -1  10  -3         15.44         13.67         4.46 o
  -1  10  -3         15.44         13.86         5.37 o
  -2  10  -3          1.71          8.32         3.63 o
  -6   0   4          4.38          4.52         3.55 o
  -5   0   4        102.22        107.63         6.64 o
  -5   0   4        102.22        111.23        13.15 o
  -4   0   4          8.19         10.43         3.17 o
  -4   0   4          8.19          4.35         4.91 o
  -4   0   4          1.44          4.26         2.29 o
  -4   0   4         53.83         35.04         8.40 o
   3   0  -4        966.14       1076.04        35.72 o
   2   0  -4         17.71         19.61         3.03 o
  -2   0   4         17.71         19.11         3.95 o
  -2   0   4        100.84        113.99         6.07 o
   2   0  -4        100.84         99.14         8.27 o
   1   0  -4        171.35        157.21         6.22 o
  -1   0   4        171.35        163.50         6.05 o
  -1   0   4        975.55        994.75        29.54 o
   1   0  -4        975.55       1002.86        29.66 o
   0   0  -4          4.43          2.84         1.03 o
  -1   0  -4        666.66        711.67        21.34 o
   1   0   4        666.66        683.64        21.07 o
   1   0   4        117.10        126.29         5.28 o
   2   0   4        169.44        181.84         7.92 o
  -2   0  -4        169.44        180.87         7.92 o
  -2   0  -4        964.70       1043.68        32.15 o
   2   0   4        964.70       1011.75        31.44 o
   3   0   4         37.04         40.92         8.05 o
  -4   0  -4         30.39         33.08         4.33 o
  -4   0  -4          5.34         13.15         6.58 o
  -4   0  -4         37.14         43.74        10.22 o
   5   0   4        495.76        481.15        16.23 o
  -5   0  -4        495.76        488.47        23.51 o
  -5   0  -4        495.76        480.89        19.43 o
  -6   0  -4         40.15         32.07         3.15 o
  -6   0  -4         40.15         34.08         5.51 o
   6   0   4         40.15         30.61         3.36 o
  -5   1   4         37.96         35.54         4.49 o
  -5   1   4         37.96         42.16        10.33 o
  -4  -1   4        171.73        157.01        12.50 o
  -4   1   4         28.59         22.93         3.64 o
  -4  -1   4        163.67        157.31         8.13 o
  -4  -1   4        163.67        160.75        12.79 o
  -4  -1   4         28.89         31.86         3.46 o
  -4   1   4        171.13        175.60        11.93 o
  -4   1   4        171.13        185.65        14.29 o
  -4   1   4        171.13        180.94         8.87 o
  -4   1   4        163.53        149.85        11.32 o
   3  -1  -4        269.15        281.91        14.69 o
   3   1  -4        266.62        259.35        13.80 o
   2  -1  -4        413.46        433.33        15.12 o
  -2  -1   4        413.46        421.44        15.13 o
   2   1  -4         65.41         66.30         4.50 o
  -2   1   4         65.41         65.54         5.60 o
   2   1  -4        407.33        439.75        15.25 o
  -2   1   4        407.33        436.06        15.04 o
   2  -1  -4         78.76         80.22         4.55 o
  -2  -1   4         78.76         78.96         5.67 o
   1   1  -4        362.99        368.60        12.06 o
  -1   1   4        362.99        370.51        11.97 o
  -1  -1   4       2126.06       2271.01        65.91 o
   1  -1  -4       2126.06       2311.66        65.92 o
   1  -1  -4        382.31        376.92        11.85 o
  -1  -1   4        382.31        384.34        12.23 o
   0  -1  -4        196.15        178.16         6.50 o
   0   1   4        195.19        181.35         6.62 o
   0   1  -4        195.19        195.92         6.61 o
   1   1   4        207.22        204.85         7.33 o
   1  -1   4       1134.19       1107.58        33.53 o
  -1  -1  -4       1134.19       1145.96        34.25 o
   1   1   4       1140.99       1153.48        33.80 o
  -1   1  -4       1140.99       1175.01        33.82 o
  -1  -1  -4        192.41        193.34         7.11 o
   1  -1   4        192.41        194.06         7.20 o
  -2   1  -4          4.37          6.69         2.49 o
   2   1   4          4.37          5.02         2.36 o
  -2  -1  -4         32.89         34.08         5.61 o
   2  -1   4         32.89         31.49         5.15 o
   2   1   4         31.69         41.83         3.94 o
  -2   1  -4         31.69         32.10         5.62 o
  -2  -1  -4          6.97          6.89         2.33 o
   2  -1   4          6.97         12.65         3.57 o
   3  -1   4        238.37        259.57        14.17 o
   3   1   4        240.90        225.79        15.20 o
  -4  -1  -4         37.25         20.54        10.30 o
  -4  -1  -4          3.65          1.60         5.46 o
  -4   1  -4         20.13         13.71         3.72 o
  -4   1  -4         37.13         33.35        10.13 o
  -5  -1  -4        192.46        196.20        10.04 o
   5  -1   4        192.46        194.18         8.20 o
  -5  -1  -4        192.46        184.51        13.68 o
   5   1   4        192.79        195.46         9.26 o
  -5   1  -4        192.79        199.39        13.37 o
  -6  -1  -4          4.44          4.03         5.05 o
  -6  -1  -4          4.44          7.20         2.81 o
   6  -1   4          4.44          3.30         2.56 o
  -6   1  -4          4.51         11.96         5.54 o
  -6   1  -4          4.51          2.77         2.23 o
  -6   2   4         29.46         25.17         6.78 o
  -5  -2   4         45.84         45.99         7.64 o
  -5   2   4         45.88         44.67         6.53 o
  -5   2   4         45.88         63.26         9.58 o
  -5   2   4         45.88         54.44         7.17 o
  -4   2   4         25.42         28.71         7.09 o
  -4  -2   4        155.54        153.86        10.89 o
  -4   2   4        149.20        140.81         8.46 o
  -4   2   4        149.20        139.80         9.79 o
   3  -2  -4         19.95         22.62        12.18 o
   3   2  -4         20.79          7.70         9.28 o
  -3   2   4         20.79         26.73         5.82 o
  -3   2   4         20.79         19.23         3.65 o
  -3   2   4         20.79         22.96         7.36 o
   2  -2  -4        749.37        804.21        25.33 o
  -2  -2   4        749.37        759.96        25.63 o
  -2   2   4        131.79        134.63         7.91 o
   2   2  -4        131.79        142.46         6.91 o
   2   2  -4        131.79        134.15         8.76 o
  -2  -2   4        131.48        125.55         7.81 o
   2  -2  -4        131.48        141.46         6.70 o
   2   2  -4        749.51        802.18        25.83 o
  -2   2   4        749.51        804.35        25.16 o
  -1  -2   4        177.18        214.20         7.50 o
   1  -2  -4        177.18        182.22         7.21 o
  -1   2   4         27.08         32.12         3.02 o
   1   2  -4         27.08         27.65         2.72 o
   1   2  -4        173.75        197.66         7.50 o
  -1  -2   4         34.56         34.50         3.09 o
   1  -2  -4         34.56         36.10         2.50 o
   0  -2  -4       4202.67       4389.39       124.08 o
   0   2  -4       4158.47       4314.11       124.47 o
   0   2  -4       4158.47       4296.16       124.29 o
  -1  -2  -4        250.27        254.17         9.50 o
   1  -2   4        250.27        271.87         8.89 o
   1   2   4         47.41         46.10         3.36 o
   1  -2   4         41.03         41.03         3.16 o
  -1   2  -4        253.20        261.26         9.08 o
   1   2   4        253.20        247.60         9.14 o
   2   2   4        143.94        141.89         7.69 o
   2  -2   4        824.39        840.99        26.03 o
  -2  -2  -4        824.38        818.60        27.44 o
   2   2   4        823.66        814.14        36.58 o
   2   2   4        823.66        837.35        26.62 o
  -2   2  -4        823.66        853.97        27.17 o
  -2  -2  -4        145.53        140.79         8.15 o
   2  -2   4        145.53        145.31         7.61 o
  -3  -2  -4        575.74        516.35        25.43 o
   3  -2   4        575.75        547.33        22.17 o
  -3   2  -4        582.49        604.24        21.41 o
   3   2   4        582.49        494.39        21.02 o
   3   2   4        582.49        589.65        26.09 o
  -4   2  -4         33.14         37.68         4.17 o
  -4   2  -4         33.14         42.30         8.99 o
  -4  -2  -4          4.98          8.80         6.44 o
   5  -2   4         52.51         54.84         4.45 o
  -5  -2  -4         52.51         65.19         5.90 o
  -5  -2  -4         52.51         58.67         9.77 o
  -5   2  -4         54.19         49.45         8.22 o
  -6  -2  -4         15.04         15.21         5.06 o
  -6  -2  -4         15.04         14.19         2.73 o
  -6   2  -4         14.98          9.66         5.07 o
  -6   3   4         16.44         15.99         5.10 o
  -5   3   4        144.19        156.13         9.18 o
  -5   3   4        144.19        162.31        11.03 o
  -5   3   4        144.19        154.63        10.54 o
  -4  -3   4         45.37         43.24        10.50 o
  -4   3   4          7.61          7.63         3.02 o
   4   3  -4          7.61         15.33        11.52 o
  -4   3   4          7.61         11.90         5.49 o
  -4   3   4          7.61          6.77         3.90 o
  -4   3   4         45.12         50.27         8.53 o
  -4   3   4         45.12         50.00         8.74 o
  -4   3   4         45.12         50.28         5.72 o
  -4   3   4         43.76         40.51         5.56 o
  -3  -3   4         59.47         61.39         8.00 o
  -3   3   4         63.07         72.45         7.48 o
  -3   3   4         63.07         60.85         4.73 o
  -3   3   4         63.07         65.35         5.79 o
  -3   3   4         63.07         64.45         6.84 o
  -2  -3   4        380.43        372.35        15.87 o
   2  -3  -4        380.43        371.91        14.51 o
   2   3  -4         64.41         66.16         6.58 o
  -2   3   4         64.41         68.42         7.85 o
  -2  -3   4         68.87         67.32        10.14 o
   2  -3  -4         68.87         69.58         5.72 o
   2   3  -4        415.92        388.46        19.59 o
   2   3  -4        378.38        398.06        15.76 o
  -1   3   4        132.06        157.28         6.19 o
   1   3  -4        132.06        153.03         6.52 o
   1   3  -4        132.06        146.00         9.21 o
   1  -3  -4        762.31        894.09        26.77 o
   1  -3  -4        762.31        876.87        26.71 o
  -1  -3   4        135.46        149.50         7.19 o
   1   3  -4        779.91        817.82        36.17 o
   1   3  -4        760.75        904.83        27.16 o
   0  -3  -4        562.45        586.78        18.58 o
   0   3  -4        561.30        631.03        18.37 o
   0   3  -4        561.30        592.05        18.25 o
  -1  -3  -4         93.29        112.42         6.91 o
   1  -3   4         14.03         12.75         3.15 o
   1  -3   4         14.03         17.19         3.63 o
   1   3   4         95.64        108.28         5.74 o
  -1   3  -4         95.64        116.17         5.79 o
   1   3   4         95.64        106.29         7.90 o
   2  -3   4       1845.26       1897.20        54.12 o
  -2  -3  -4       1845.26       1881.33        57.83 o
   2   3   4        320.28        311.02        13.49 o
  -2   3  -4       1842.00       1815.74        55.00 o
   2   3   4       1842.00       1833.58        77.88 o
   2   3   4       1842.00       1749.14        55.02 o
   2  -3   4        327.37        287.20        14.16 o
  -2  -3  -4        327.37        310.70        14.44 o
  -3   3  -4          9.28         23.48         9.89 o
   3   3   4          9.28         13.64         6.20 o
  -3   3  -4          9.28         15.24         5.92 o
   3   3   4          9.28         18.63         4.39 o
  -3   3  -4          9.28          9.62         3.87 o
  -4   3  -4          1.94         19.58         5.07 o
  -4  -3  -4         30.43         35.90         7.91 o
  -4  -3  -4          1.92         19.72         6.74 o
   4   3   4         11.00         28.74        10.43 o
  -4   3  -4         11.00         16.99         3.83 o
  -4   3  -4         11.00         11.94         6.20 o
  -4   3  -4         30.92         22.26        10.66 o
  -5  -3  -4         76.68         90.48         9.90 o
  -5  -3  -4         76.68         76.72         6.11 o
  -6  -3  -4        139.95        154.33         8.56 o
  -6  -3  -4        139.95        143.10         6.89 o
  -6   3  -4        139.74        137.03         8.91 o
  -6  -4   4         18.44         19.85         3.57 o
  -5   4   4         32.57         33.21         5.57 o
   4   4  -4         38.22         46.92         9.56 o
  -4   4   4         38.22         40.41         4.49 o
  -4  -4   4        230.12        210.08        14.56 o
  -4   4   4        228.80        267.80        10.54 o
   4   4  -4        228.80        262.23        21.22 o
  -4   4   4        226.33        217.10         9.99 o
  -3  -4   4         34.71         44.61         9.19 o
   3   4  -4         37.01         33.19         7.19 o
  -3   4   4         37.01         34.16         4.57 o
  -3   4   4         37.01         36.11         6.09 o
  -3   4   4         37.01         44.40         6.38 o
  -3   4   4         37.01         29.89         4.26 o
   2   4  -4         56.44         55.42         9.68 o
  -2   4   4         56.44         66.30         7.63 o
  -2  -4   4        318.62        295.74        16.88 o
  -2   4   4        319.03        352.93        15.00 o
   2   4  -4        319.03        289.85        16.72 o
  -2   4   4        322.24        280.55        15.25 o
   1   4  -4        391.72        431.33        20.00 o
   1   4  -4        391.72        422.09        14.72 o
  -1  -4   4        379.11        411.77        16.07 o
   1   4  -4       2197.17       2308.12        66.97 o
   0  -4  -4        427.04        442.91        14.15 o
   0   4  -4        435.24        373.14        19.64 o
   0   4   4        435.24        463.69        20.63 o
   1   4   4        124.42        123.63         8.01 o
   1   4   4        124.42        144.20         7.78 o
  -1  -4  -4        725.59        639.39        22.44 o
   1   4   4        723.02        645.46        21.22 o
   1   4   4        723.02        672.27        29.67 o
  -1   4  -4       1114.75        916.36        41.09 o
  -2   4  -4         12.73         22.89         4.38 o
   2   4   4         73.90         83.10        11.80 o
  -2   4  -4         73.90         83.79         7.19 o
   2   4   4        121.72        130.37        10.71 o
  -2   4  -4        121.72        136.27         8.51 o
   2   4   4        121.72        119.64         9.65 o
  -3   4  -4        283.96        275.97        15.86 o
   3   4   4        283.96        255.93        12.63 o
  -3   4  -4        283.96        314.17        12.72 o
  -3   4  -4        283.96        312.00        15.35 o
   3   4   4        283.96        275.47        15.57 o
  -4  -4  -4         32.52         41.91         7.51 o
   4  -4   4          9.79         15.43         2.98 o
  -4   4  -4          1.65         11.71         4.47 o
  -4   4  -4         35.85         46.65         9.66 o
  -4   4  -4          9.73         15.42         3.91 o
  -5  -4  -4         63.59         75.90         9.71 o
  -5  -4  -4         63.59         54.36         5.40 o
  -5   4  -4         64.04         66.30         5.29 o
  -5   4  -4         64.04         55.60         9.18 o
  -6  -4  -4         25.98         37.64         4.91 o
   6  -5  -4         47.39         42.82         2.43 o
  -6  -5   4         47.39         52.55         4.70 o
  -6   5   4         47.12         39.61         3.56 o
  -5  -5   4         32.15         23.76         7.50 o
  -5   5   4         31.80         27.31         6.29 o
  -4   5   4         24.75         30.76         4.00 o
   4   5  -4         24.75         20.33         9.28 o
  -4   5   4         24.75         27.41         6.21 o
  -4  -5   4        140.96        136.24        10.86 o
  -4   5   4        137.70        129.14         7.16 o
   4   5  -4        141.48        140.15        17.46 o
  -3   5   4        119.71        133.76         9.14 o
  -3   5   4        119.71        147.56         9.36 o
   3   5  -4        119.71        114.54        10.00 o
  -3   5   4        119.71        120.04         7.10 o
  -2   5   4         78.92        103.11        12.42 o
   2   5  -4         78.92         73.04         9.59 o
  -2   5   4         78.92         79.36         6.59 o
  -2   5   4         78.92         89.48         8.62 o
   2  -5  -4         11.69         20.20         4.28 o
   1   5  -4        116.87        114.76         6.47 o
  -1   5   4        116.87        118.04         9.24 o
  -1   5   4        699.11        591.63        28.32 o
   1   5  -4        699.10        686.87        29.69 o
  -1   5   4        653.26        662.99        31.24 o
  -1   5   4        653.26        678.48        25.25 o
   0   5   4        176.48        160.01         7.85 o
  -1   5  -4         45.85         56.70         9.84 o
  -1   5  -4        267.62        273.50        15.31 o
   1   5   4        267.62        275.49        12.47 o
  -1   5  -4        267.62        304.89        14.70 o
   2  -5   4        173.20        153.50         9.64 o
  -2   5  -4         29.31         29.26         4.23 o
  -2   5  -4        173.52        157.65        14.35 o
  -2   5  -4        173.52        174.06         9.53 o
   2   5   4        173.52        179.97        10.58 o
   2   5   4        166.70        163.84        10.88 o
   3  -5   4         25.08         27.32         3.67 o
   3   5   4         23.56         30.50         6.33 o
  -3   5  -4         23.56         40.82         8.37 o
   3   5   4         23.56         27.53         5.29 o
  -3   5  -4         23.56         34.51         4.50 o
  -4   5  -4          2.67          3.47         3.32 o
   4  -5   4         19.00         25.96         4.63 o
  -4   5  -4         16.36         15.69         3.89 o
  -4   5  -4         18.77         28.07         9.26 o
   4   5   4         18.77         31.09        15.98 o
  -4  -5  -4          3.11          0.50         3.69 o
  -5  -5  -4          2.74          1.81         4.01 o
  -5  -5  -4          2.74         15.09         7.72 o
  -5   5  -4          0.18          8.11         3.61 o
  -5   5  -4          2.61          7.26         3.30 o
   5  -6  -4         48.18         51.04         4.00 o
  -5   6   4         47.99         57.49         5.10 o
  -4   6   4          1.07          2.70         4.75 o
  -4   6   4          1.07         10.30         3.57 o
   4   6  -4         21.96         35.45        14.10 o
  -3   6   4         91.70         92.78         6.13 o
  -2   6   4         91.04         92.76         6.63 o
  -2   6   4         91.04         97.17         8.52 o
  -1   6   4         16.47         30.51         4.79 o
   1   6  -4         16.47         37.89         4.37 o
  -1  -6   4        151.02        120.28        15.74 o
   1   6  -4        151.30        128.20        11.07 o
  -1   6   4        151.30        124.75         9.76 o
  -1   6   4        151.30        153.67         8.38 o
   0  -6   4        196.25        177.65        10.40 o
   0   6  -4        201.20        167.16        10.55 o
   0   6   4        201.20        162.88         9.34 o
   0   6   4        201.20        194.43         8.69 o
   0   6  -4        201.20        184.39         9.58 o
   1   6   4        340.26        398.00        19.83 o
  -1   6  -4        340.26        341.88        22.17 o
   1   6   4        340.26        317.30        17.18 o
  -1   6  -4        340.26        318.78        19.66 o
  -1   6  -4        323.79        303.89        13.25 o
   1   6   4        323.79        308.58        13.22 o
   2   6   4        199.50        219.39        14.37 o
  -2   6  -4        199.50        176.36         9.66 o
   3  -6   4         47.51         40.85         4.25 o
  -3   6  -4         49.04         45.50         4.52 o
   3   6   4         49.04         46.63         5.42 o
  -3   6  -4         49.04         41.42         7.87 o
   3   6   4         49.04         57.32         8.05 o
  -4   6  -4          7.34          8.19         3.39 o
  -4   6  -4          7.34         10.37         4.49 o
   4   6   4         11.40         24.40        16.20 o
  -4  -6  -4          1.18         18.90         6.23 o
  -5   6  -4          5.68          4.15         2.50 o
  -5  -6  -4         37.23         17.73         3.46 o
  -5  -7   4         10.31         12.46         5.71 o
  -5   7   4         10.37         11.12         2.88 o
  -5   7   4         10.41         14.27         3.40 o
  -4   7   4          0.33          1.21         2.62 o
  -4  -7   4          4.90         18.76         7.73 o
  -4   7   4          2.06          3.86         2.73 o
  -3   7   4         55.15         62.76         6.46 o
   3   7  -4         55.15         61.70         8.17 o
  -3   7   4         55.15         61.68         4.90 o
   1   7  -4         49.58         41.80         9.51 o
  -1   7   4         49.58         54.09         5.62 o
   1   7  -4         49.58         46.13         8.70 o
  -1   7   4         49.58         59.58         8.10 o
   0  -7   4         48.84         47.96         6.66 o
   0   7   4         49.01         40.53         5.06 o
   0   7  -4         49.01         55.52         8.03 o
   0   7  -4         49.01         32.55         5.98 o
   0   7   4         49.01         43.35         8.88 o
   0   7  -4         49.01         46.10         7.27 o
   0   7   4         49.01         46.33         4.91 o
   1   7   4         86.36        104.88         9.43 o
   1   7   4         86.36        117.51         8.36 o
  -1   7  -4         86.36         96.61         8.86 o
  -1   7  -4         86.36        115.64        10.59 o
   1   7   4         86.36        137.13        12.28 o
  -1   7  -4         86.36        118.06        18.14 o
  -2   7  -4        131.32        153.69         9.08 o
   2   7   4        131.32        164.72        14.08 o
  -2   7  -4        131.32        134.32        12.22 o
   3   7   4         29.75         31.49         4.78 o
  -3   7  -4         29.75         32.60         4.72 o
  -4   7  -4          8.49          6.18         2.68 o
   4  -7   4         48.07         83.82         6.86 o
  -4   7  -4         47.29         46.15         3.94 o
  -4   7  -4         47.29         54.96         7.72 o
  -4  -7  -4          8.09         12.00         5.57 o
   5  -7   4         16.08         15.11         4.34 o
  -5  -7  -4         16.08         19.33         5.73 o
  -5   7  -4         16.17         21.93         2.80 o
  -4   8   4          2.65         -2.14         2.53 o
  -4   8   4         13.52         15.03         2.67 o
  -3  -8   4         25.58         26.02         7.51 o
   2   8  -4         42.58         45.43        10.31 o
  -1   8   4          3.20          3.71         2.51 o
   1   8  -4         18.37         34.61        10.87 o
   0  -8   4          9.87          9.81         4.93 o
   0   8  -4         11.01         19.82         9.12 o
   0   8  -4         11.01          7.66         6.16 o
   0   8   4         11.01         19.03        10.21 o
   0   8   4         11.01         12.10         3.54 o
   0   8  -4         11.01          9.21         5.08 o
   0   8   4         11.01         13.28         4.38 o
   1  -8   4         17.00         19.50         7.18 o
  -1   8  -4         14.69         23.56         5.18 o
  -1   8  -4         17.89         15.89         7.97 o
   1   8   4         17.89         27.06        10.46 o
   1   8   4         17.89         24.83         5.87 o
   2   8   4         52.74         51.84         6.95 o
  -3   8  -4          2.68          9.32         3.62 o
   3   8   4          2.68          3.22         2.88 o
   3   8   4          2.68          9.19         6.91 o
  -3   8  -4          2.68          0.20         6.21 o
  -4   8  -4         24.54         23.39         3.34 o
  -3  -9   4          5.02          9.14         5.25 o
   3   9  -4          5.13          0.47         6.95 o
  -3   9   4          5.13         10.47         2.42 o
  -2   9   4         10.75         21.67         4.51 o
  -1   9   4          0.13         10.17         3.76 o
   1   9  -4          7.23         22.62        12.37 o
   0   9  -4         95.10         68.45         6.09 o
   0   9   4         95.10         72.74         5.12 o
   0   9  -4         95.10         69.91         6.49 o
   1  -9   4         35.78         41.33         7.89 o
   1   9   4         35.48         31.13        12.53 o
   1   9   4         35.48         48.02         6.19 o
  -1   9  -4         35.48         35.41         8.69 o
  -1   9  -4         35.34         27.42         5.47 o
  -2   9  -4         19.14         20.63         3.90 o
   2   9   4         20.07         26.08         5.35 o
   3   9   4         24.73         24.43         7.80 o
  -2  10   4          0.78         -2.15         3.33 o
   0  10   4          1.41          5.88         2.73 o
   1  10   4          6.78         14.05         4.50 o
   2  10   4          3.58          2.82         3.23 o
  -6   0   5         69.92         61.73         5.43 o
  -5   0   5         83.08         94.01        11.84 o
  -5   0   5         83.08         96.26         6.28 o
  -4   0   5         43.74         37.28         6.52 o
  -4   0   5         43.74         38.74         8.70 o
  -4   0   5         38.40         30.93         7.00 o
  -4   0   5          6.74          5.23         2.24 o
   3   0  -5        120.10         62.79        11.48 o
   2   0  -5        176.43        186.02         7.82 o
  -2   0   5        176.43        190.59         8.93 o
   2   0  -5       1004.47       1126.55        34.80 o
  -2   0   5       1004.47       1128.39        34.75 o
   1   0  -5        283.17        265.47         8.82 o
  -1   0   5        283.17        242.27         9.45 o
   1   0  -5       1612.17       1621.12        47.40 o
   0   0  -5          2.97         15.40         2.27 o
   1   0   5        123.02        133.68         5.73 o
   1   0   5        700.39        713.90        21.94 o
  -1   0  -5        700.39        726.09        22.26 o
  -2   0  -5          6.47          7.17         2.46 o
   2   0   5          6.47          6.21         2.08 o
   2   0   5         36.81         49.17         4.34 o
  -2   0  -5         36.81         40.26         6.07 o
  -4   0  -5        125.13        115.19         7.11 o
   4   0   5        125.13        116.96         5.67 o
  -4   0  -5         21.98         26.46         5.98 o
  -4   0  -5         21.98         20.40         5.81 o
  -4   0  -5        139.09        125.80        12.81 o
   5   0   5         97.20         92.36         5.98 o
  -5   0  -5         97.20         95.34         6.54 o
  -5   0  -5         97.20         93.54        10.57 o
   6   0   5          6.06          2.31         3.20 o
  -6   0  -5          6.06         12.71         5.49 o
  -6   0  -5          6.06          3.71         2.26 o
  -6   1   5         47.11         44.01         4.95 o
  -5  -1   5         79.80         88.23         6.42 o
  -5  -1   5         79.80         91.52         9.25 o
  -5   1   5         80.68         99.43        10.59 o
  -4  -1   5        100.49         98.92         8.51 o
  -4  -1   5         96.84        107.41        10.63 o
  -4   1   5         17.00         12.97         3.19 o
  -4   1   5        100.27        118.69        11.56 o
  -4  -1   5         17.02         19.06         3.06 o
   3  -1  -5        443.18        435.27        20.56 o
   2   1  -5        154.74        152.84         7.06 o
  -2   1   5        154.74        155.97         8.51 o
  -2  -1   5        893.63        924.90        29.78 o
   2  -1  -5        893.63        973.05        29.89 o
  -2  -1   5        158.85        152.46         8.34 o
   2  -1  -5        158.85        163.58         7.31 o
   2   1  -5        891.75        966.41        29.99 o
  -2   1   5        891.75        928.73        29.60 o
   1   1  -5        160.36        159.64         7.87 o
  -1   1   5        160.36        174.81         6.69 o
   1  -1  -5        934.71       1021.41        30.45 o
   1   1  -5        931.47       1013.70        30.95 o
   1  -1  -5        167.43        167.78         6.33 o
  -1  -1   5        167.43        175.85         6.82 o
   0  -1  -5        674.40        684.04        22.05 o
   0   1  -5        676.66        771.57        22.27 o
   1   1   5        369.22        377.02        12.30 o
   1  -1   5       2039.96       2133.83        60.94 o
  -1  -1  -5       2039.96       2128.33        61.37 o
   1  -1   5        349.02        355.47        12.17 o
  -1   1  -5       2049.23       2076.79        61.28 o
   1   1   5       2049.23       2087.76        61.17 o
   2  -1   5        173.03        188.59         8.28 o
  -2  -1  -5        173.03        175.32         9.61 o
   2   1   5         28.45         30.10         4.36 o
   2  -1   5         32.04         37.87         4.62 o
  -2  -1  -5         32.04         27.82         4.78 o
   2   1   5        171.38        186.41         8.09 o
  -2   1  -5        171.38        170.10         9.84 o
   2   1   5        171.38        173.49        11.23 o
   3   1   5         22.68         21.67         9.54 o
  -3   1  -5         22.68         22.27         4.07 o
  -4   1  -5         57.56         56.25         7.57 o
  -4   1  -5         57.56         54.43         4.32 o
  -4  -1  -5        332.30        310.74        13.56 o
  -4  -1  -5        343.45        350.12        19.92 o
  -4   1  -5        331.62        327.33        13.66 o
   4   1   5        331.62        316.76        11.39 o
  -4  -1  -5         59.05         57.93         7.34 o
  -4   1  -5        342.53        357.07        20.40 o
  -5  -1  -5        345.86        326.68        14.86 o
   5  -1   5        345.86        361.99        12.42 o
  -5  -1  -5        345.86        351.90        18.83 o
  -5   1  -5        345.48        337.95        14.72 o
  -5   1  -5        345.48        375.86        18.81 o
   5   1   5        345.48        349.55        13.12 o
  -6  -1  -5         12.55         13.94         2.62 o
   6  -1   5         12.55         14.49         2.56 o
  -6   1  -5         12.52          9.73         2.68 o
  -6   1  -5         12.52         17.53         6.03 o
  -6   2   5         18.62         17.04         6.16 o
  -5   2   5        368.50        396.73        20.65 o
  -4   2   5         15.38         13.24         3.03 o
  -4   2   5         15.38         16.87         5.61 o
  -4  -2   5         86.76         82.57        11.01 o
  -4  -2   5         86.76         80.06         9.19 o
  -4  -2   5         91.74         98.96         9.49 o
  -4   2   5         86.88         90.20         7.43 o
  -4   2   5         93.42         95.30         7.35 o
  -4   2   5         93.42        105.04         9.73 o
  -3  -2   5        263.74        213.44        14.29 o
   3  -2  -5        263.74        251.38        18.95 o
  -3   2   5        272.62        281.90        13.97 o
   3   2  -5        272.62        275.61        15.21 o
  -3   2   5        272.62        253.32         9.48 o
  -3   2   5        272.62        253.02        13.71 o
  -2  -2   5         89.91         84.48         7.58 o
   2  -2  -5         89.91        100.99         6.90 o
   2   2  -5         15.57         20.29         5.23 o
  -2   2   5         15.57         21.24         6.56 o
   2   2  -5         15.57         20.62         4.35 o
   2   2  -5        233.66        190.21        13.77 o
  -2  -2   5         15.98         13.51         3.85 o
   2  -2  -5         15.98         19.97         4.48 o
   2   2  -5         89.72         94.36         7.21 o
   1   2  -5          9.85         16.06         2.61 o
  -1   2   5          9.85         16.21         3.15 o
   1  -2  -5         61.98         67.22         4.27 o
   1  -2  -5         61.98         62.09         4.02 o
   1  -2  -5         11.77         12.31         2.31 o
  -1  -2   5         11.77         14.96         3.27 o
   1   2  -5         61.10         61.88         4.23 o
   0  -2  -5       1434.09       1405.88        42.61 o
   0   2  -5       1430.18       1417.79        42.41 o
   0   2  -5       1430.18       1530.31        42.69 o
  -1  -2  -5        308.98        322.52        11.54 o
   1  -2   5        308.98        319.16        10.86 o
   1   2   5         51.17         45.68         3.75 o
   1   2   5        306.35        316.60        11.06 o
  -1   2  -5        306.35        311.27        11.08 o
   1  -2   5         56.91         54.22         3.79 o
   1  -2   5         56.91         60.78         4.05 o
   2  -2   5         74.77         96.46         6.44 o
   2   2   5         12.60         16.28         5.59 o
  -2   2  -5         74.32         84.18         9.16 o
   2   2   5         74.32         85.97         7.51 o
   2   2   5         74.32         88.63         6.44 o
  -2  -2  -5         13.59         20.84         6.38 o
   2  -2   5         13.59         21.19         5.47 o
  -3  -2  -5        191.77        163.16        10.77 o
  -3   2  -5        184.24        186.93         8.71 o
   3   2   5        184.24        165.97         8.59 o
  -4   2  -5         55.82         64.29         7.11 o
  -4   2  -5         55.82         65.27         6.75 o
  -4   2  -5        309.19        264.71        19.33 o
  -4   2  -5        309.19        299.01        16.52 o
  -4   2  -5        309.19        306.48        12.75 o
  -5  -2  -5         48.98         48.22         5.51 o
  -5  -2  -5         48.98         54.97         8.97 o
   5  -2   5         48.98         61.58         4.46 o
  -5   2  -5         48.74         52.46         5.20 o
  -5   2  -5         48.74         54.01        10.03 o
  -6  -2  -5         13.57         18.20         5.59 o
   6  -2   5         13.57         20.51         2.40 o
  -6  -2  -5         13.57         16.00         2.87 o
  -6   2  -5         13.54         15.85         2.68 o
  -6   3   5         48.40         57.11         5.82 o
  -5  -3   5         84.89         93.34         9.36 o
  -5   3   5         85.08        112.18         9.95 o
  -4   3   5         19.92         27.14         6.54 o
   4   3  -5         19.92         12.78         8.31 o
  -4   3   5         19.92         16.09         3.24 o
  -4  -3   5        111.91         96.35         9.39 o
  -4   3   5        112.13        116.25         8.74 o
  -4   3   5        112.13        107.97         7.36 o
  -4   3   5        114.07        130.91         7.48 o
  -4   3   5        114.07        116.66        10.38 o
  -3  -3   5         15.21         19.33         7.01 o
  -3   3   5         15.74         15.69         5.62 o
  -3   3   5         15.74         18.78         5.85 o
  -3   3   5         15.74         16.66         4.14 o
  -3   3   5         15.74         16.41         6.50 o
   3   3  -5         15.74         10.66         7.42 o
   2   3  -5         16.08         38.08         5.39 o
  -2   3   5         16.08         28.17         9.31 o
   2   3  -5         16.08         26.49         6.69 o
   2  -3  -5        106.06        123.24         8.93 o
  -2  -3   5        106.06        115.88        10.71 o
   2   3  -5        103.89        115.38        10.30 o
   2   3  -5        424.18        340.08        17.19 o
   2  -3  -5         20.80         22.09         5.60 o
   1   3  -5         50.85         53.37         4.50 o
   1   3  -5         50.85         52.22         5.27 o
  -1   3   5         50.85         52.22         4.73 o
   1  -3  -5        311.17        313.83        11.03 o
   1  -3  -5        311.17        310.27        11.11 o
  -1  -3   5         57.89         55.44         5.62 o
   1   3  -5        307.94        307.04        15.49 o
   1   3  -5        307.94        303.30        11.37 o
   0   3   5       1352.74       1234.85        53.28 o
   0   3  -5       1352.74       1194.24        53.18 o
   0   3  -5       1352.74       1240.45        36.81 o
   0   3  -5       1352.74       1325.56        36.94 o
  -1  -3  -5        304.80        353.78        13.95 o
   1   3   5         53.62         54.51         4.99 o
   1   3   5         53.62         58.07         4.77 o
   1   3   5        304.87        347.56        12.61 o
  -1   3  -5        304.87        361.16        12.39 o
   1   3   5        304.87        345.48        17.20 o
   1  -3   5         53.47         55.77         4.41 o
   1  -3   5         53.47         56.18         5.02 o
   2  -3   5        104.60         89.99        10.10 o
   2   3   5         17.24         22.69         8.51 o
   2  -3   5         19.33         22.74         7.90 o
  -2   3  -5        103.64        100.02        12.18 o
   2   3   5        103.64        113.50         7.98 o
   2   3   5        103.64        106.66         9.17 o
  -3   3  -5         93.44         92.68         6.01 o
   3   3   5         93.44         84.22         5.88 o
  -3   3  -5         93.44         82.28         8.10 o
   3   3   5         93.44         94.31         8.78 o
   4  -3   5         25.99         29.82         3.20 o
  -4   3  -5          4.57         22.44         5.53 o
   4   3   5         26.00         36.75        11.34 o
  -4   3  -5         26.00         29.55         6.25 o
  -4   3  -5         26.00         32.01         4.25 o
  -4   3  -5         26.00         28.39         8.17 o
  -4  -3  -5          4.56         12.36         9.47 o
  -6  -3  -5         26.05         31.53         3.20 o
  -6   4   5         26.85         22.05         3.18 o
  -5   4   5         23.98         36.35         6.17 o
  -4  -4   5        140.06        137.64        12.50 o
  -4   4   5         26.12         31.62         4.09 o
  -4   4   5        141.49        189.95        12.65 o
  -4   4   5        139.84        139.83         7.28 o
  -3  -4   5        167.98        193.58        13.39 o
  -3   4   5        163.44        170.01         7.42 o
   3   4  -5        163.44        180.93        11.76 o
  -3   4   5        163.44        188.54        10.97 o
  -3   4   5        163.44        156.20         8.34 o
  -3   4   5        163.44        185.67        10.75 o
   2   4  -5         47.83         74.40        11.54 o
  -2   4   5         47.83         61.89         7.38 o
  -2   4   5        285.25        296.50        16.58 o
  -2   4   5        285.25        268.89        15.14 o
   2   4  -5        272.52        314.00        18.64 o
  -2   4   5        272.51        270.97        12.16 o
   1  -4  -5       1332.78       1372.48        40.06 o
   1  -4  -5       1332.78       1339.12        40.09 o
   1   4  -5        228.38        234.84        12.28 o
   1   4  -5        228.38        213.85        10.48 o
  -1   4   5        228.38        222.52        13.31 o
  -1  -4   5        238.96        249.53        12.49 o
   1   4  -5       1327.93       1335.83        40.69 o
   1   4  -5       1327.93       1344.62        40.61 o
  -1   4   5       1336.25       1474.00        61.18 o
   1   4  -5       1336.25       1301.08        59.40 o
   0   4   5        311.16        274.18        14.07 o
   0   4  -5        311.16        248.93        13.65 o
   1   4   5          8.33         22.03         7.53 o
   1   4   5          8.33          3.87         4.08 o
  -1  -4  -5         40.57         37.97        11.39 o
   1  -4   5          6.10          6.77         4.02 o
   1  -4   5          6.10          4.61         3.22 o
   1   4   5         41.59         37.35         5.63 o
  -1   4  -5         41.59         33.94         8.22 o
   1   4   5         41.59         37.38         6.93 o
  -2   4  -5         62.49         61.25         5.35 o
   2   4   5         62.49         64.19        16.10 o
   2  -4   5        349.91        333.91        11.60 o
  -2   4  -5        350.79        333.73        16.16 o
   2   4   5        350.79        314.46        18.08 o
   2   4   5        383.23        375.26        16.89 o
  -2   4  -5        383.23        385.55        16.11 o
   3  -4   5         38.88         34.83         3.63 o
  -3   4  -5         38.41         39.47         9.80 o
  -3   4  -5         38.41         52.32         6.79 o
  -3   4  -5         38.41         48.43         4.64 o
   3   4   5         38.41         41.34         5.30 o
   3   4   5         38.41         44.50         7.20 o
   4  -4   5         59.21         55.95         3.86 o
  -4   4  -5          9.51          9.60         4.21 o
   4   4   5          9.51          9.77        14.70 o
  -4  -4  -5         59.59         50.90         8.26 o
  -4   4  -5         58.45         57.48         5.08 o
  -4   4  -5         58.45         56.90         7.94 o
   4   4   5         58.45         52.96        12.66 o
  -4  -4  -5         11.16          9.50         4.34 o
  -5  -4  -5         68.29         67.33         9.95 o
   5  -4   5         68.29         75.22         4.61 o
  -5  -4  -5         68.29         60.58         5.58 o
  -5   4  -5         67.61         45.57        10.22 o
   6  -4   5         58.72         61.63         3.03 o
  -6  -4  -5         58.72         61.45         6.24 o
  -5  -5   5         38.21         45.46         7.97 o
  -5   5   5         39.02         54.33         6.21 o
  -4  -5   5         13.84         12.99         4.15 o
  -4   5   5          2.41          5.71         2.88 o
  -4   5   5         13.83         12.64         4.12 o
  -4   5   5         16.50         14.65         7.34 o
   4   5  -5         16.50          3.37        15.04 o
  -4   5   5         16.50         24.49         7.92 o
  -3  -5   5        127.43        161.89        11.78 o
  -3   5   5        126.91        129.58         9.30 o
  -3   5   5        126.91        126.80         7.43 o
  -3   5   5        126.91        125.57         6.70 o
   3   5  -5        126.91        132.76        10.76 o
  -3   5   5        126.91        156.81        10.27 o
   2   5  -5          6.83         20.01         4.92 o
   2   5  -5         67.41         60.65         8.64 o
  -2   5   5         67.41         84.16        12.51 o
  -2   5   5         67.41         67.41         7.99 o
  -2   5   5         38.10         40.17         4.67 o
   1   5  -5          0.18         12.76         4.00 o
  -1   5   5          0.18         18.87         4.88 o
   1   5  -5         49.67         53.59         7.40 o
  -1   5   5         49.67         50.60         7.67 o
  -1   5   5          2.48         28.87         9.88 o
  -1   5   5          2.48         24.28         4.74 o
   0   5   5         13.49         18.65         5.89 o
   0   5  -5         13.49          8.02         5.85 o
   0   5   5         13.49         13.94         3.97 o
  -1   5  -5         47.19         47.47         4.25 o
  -1   5  -5         47.19         43.39         9.84 o
   1   5   5        282.31        276.86        16.04 o
   1   5   5        282.31        329.90        17.27 o
  -1   5  -5        282.13        236.11        11.22 o
   1   5   5        282.12        261.40        11.22 o
   2  -5   5        243.96        252.31        11.03 o
   2   5   5        244.60        253.80        15.41 o
  -2   5  -5        244.60        268.81        12.37 o
   2   5   5        244.60        249.62        12.83 o
   3  -5   5         72.40         53.45         4.24 o
   3   5   5         74.67         59.41         5.56 o
   3   5   5         74.67         63.62         7.88 o
  -3   5  -5         74.67         60.52         9.58 o
  -4   5  -5          4.47          0.73         1.58 o
  -4   5  -5          4.47          2.68         3.46 o
  -4   5  -5         25.20         19.89         3.84 o
   4   5   5         25.20         38.52        10.57 o
  -4   5  -5         26.42         20.10         9.96 o
  -5  -5  -5         39.83         30.32         4.36 o
  -5  -6   5         26.33         33.10         6.60 o
   5  -6  -5         26.33         27.33         3.59 o
  -4  -6   5         26.81         29.89         7.45 o
  -4   6   5          4.06          3.74         3.97 o
  -4   6   5          4.06          5.15         2.95 o
   4   6  -5         27.64         35.70        14.26 o
  -4   6   5         26.26         20.12         4.53 o
  -3  -6   5         30.34         20.71         8.93 o
   3   6  -5         32.27         22.98         7.76 o
  -2   6   5        210.85        183.33        11.84 o
  -2   6   5        210.85        211.54        10.03 o
  -1  -6   5        132.93        130.94        15.08 o
   1   6  -5         17.83         40.66         4.65 o
  -1   6   5         17.83         43.34         6.79 o
  -1   6   5        138.02        159.51         8.70 o
  -1   6   5        138.02        132.94         9.83 o
   1   6  -5        138.02        130.39        12.29 o
  -1   6   5         97.42        154.78        16.03 o
   0  -6   5         36.99         27.09         5.68 o
   0   6  -5         35.90         35.14         6.87 o
   0   6   5         35.90         29.00         4.27 o
   0   6   5         35.90         30.11         4.54 o
   0   6   5         35.90         37.35         7.17 o
   0   6  -5         35.90         35.35         8.64 o
  -1   6  -5         40.60         33.43        12.29 o
   1   6   5        237.51        212.38        13.51 o
   1   6   5        237.51        268.77        15.89 o
  -1   6  -5        237.51        222.93        12.45 o
  -1   6  -5        237.51        253.71        18.47 o
   1   6   5        219.68        202.99         9.57 o
  -1   6  -5        219.68        177.27        13.75 o
   2   6   5          8.98         20.36         6.82 o
   2   6   5          8.98         26.67         8.34 o
  -2   6  -5          8.98         33.12         5.85 o
   3  -6   5         53.99         54.08         4.10 o
   3   6   5         55.92         61.90         8.88 o
  -3   6  -5         55.92         48.15         8.86 o
  -4   6  -5          1.90          8.82         3.45 o
   4  -6   5         25.72         23.23         4.63 o
  -4   6  -5         12.64          3.74         5.66 o
  -4   6  -5         12.64          9.40         3.16 o
   4   6   5         23.97         32.93        14.16 o
  -5  -6  -5         12.46          4.61         3.74 o
   5  -6   5         12.46         16.08         3.11 o
  -5  -6  -5          1.99          6.09         3.86 o
  -5  -7   5         10.44         24.68         5.60 o
  -5   7   5         15.80         17.08         3.48 o
  -4  -7   5          5.01          6.27         4.33 o
  -4   7   5          0.78          4.55         2.57 o
  -4   7   5          4.93          2.08         3.15 o
  -4   7   5         13.43         12.72         5.58 o
   4   7  -5         13.43         30.80        13.28 o
  -3  -7   5         47.77         60.86         9.22 o
  -3   7   5         48.90         51.13         4.69 o
  -3   7   5         48.90         71.09         7.82 o
  -2   7   5        130.69        185.61        15.17 o
  -1   7   5         15.89         43.11        11.57 o
  -1  -7   5        134.99        152.74        14.93 o
   0  -7   5         86.66         73.54         7.10 o
   0   7   5         86.92         74.29         5.33 o
   0   7   5         86.92         84.67         9.23 o
   0   7   5         86.92         67.04         5.69 o
   0   7  -5         86.92         64.26         7.97 o
   0   7  -5         86.92         86.51         8.80 o
   0   7  -5         86.92         66.90         7.02 o
   1  -7   5        251.12        290.09        15.53 o
   1   7   5        249.96        240.48        14.15 o
  -1   7  -5        249.96        242.63        15.59 o
  -1   7  -5        249.96        269.91        13.70 o
   1   7   5        249.96        263.77        12.95 o
  -1   7  -5        234.07        228.17        15.80 o
  -2   7  -5        510.51        532.41        22.35 o
   2   7   5        510.51        608.90        29.52 o
  -3   7  -5         14.18         19.99         4.24 o
   3   7   5         14.18         19.50         4.37 o
   4  -7   5         28.51         41.91         6.31 o
  -4   7  -5          4.36          1.29         2.19 o
  -4  -7  -5          4.90          4.06         3.94 o
  -4   7  -5         26.25         27.56         3.50 o
   4   7   5         27.99         27.45        15.56 o
  -4  -8   5        126.23        149.01         9.20 o
  -4   8   5         21.94         16.63         2.35 o
  -4   8   5        126.03        148.05         7.46 o
  -3  -8   5          7.52         19.73         5.86 o
  -2   8   5         38.70         32.08         4.98 o
  -1   8   5          0.87          4.24         2.86 o
   1   8  -5         12.07         24.82        10.77 o
   0  -8   5        154.52        148.33         9.50 o
   0   8   5        155.80        133.24         7.53 o
   0   8   5        155.80        136.13         8.11 o
   0   8  -5        155.80        117.90         8.51 o
   0   8  -5        155.80        126.30         9.16 o
   1  -8   5         47.05         53.98         8.41 o
  -1   8  -5         46.50         49.20         5.82 o
   1   8   5         47.38         61.38        12.18 o
   1   8   5         47.38         51.19         6.61 o
  -1   8  -5         47.38         47.99        10.36 o
  -3   8  -5         75.15         77.38         5.23 o
   3   8   5         75.15         67.05         4.85 o
  -4   8  -5         16.62         17.90         2.70 o
  -4   8  -5         96.40         91.58         5.05 o
  -3   9   5         14.35         26.29         2.87 o
   3   9  -5         14.35         18.46         7.21 o
  -2   9   5          0.93          0.59         2.53 o
  -2   9   5          8.73         12.10         4.11 o
  -1   9   5          0.96          9.03         3.91 o
   1   9  -5          6.90         11.86        12.04 o
   0  -9   5         12.18          4.64         7.21 o
   0   9  -5         11.87         14.06         5.61 o
   0   9  -5         11.87         18.00        12.53 o
   0   9   5         11.87         14.06         3.71 o
   0   9   5         11.87         13.52         3.21 o
   1  -9   5         12.72         35.94         7.52 o
  -1   9  -5         11.99         26.43         5.93 o
  -2  -9  -5          4.03          0.17         4.28 o
   2   9   5         24.47         34.97        11.53 o
  -2   9  -5         22.39         21.26         4.24 o
  -3   9  -5         42.16         42.59         3.63 o
  -2  10   5          4.13         10.52         3.52 o
  -2  10   5          4.13         17.16         4.03 o
  -1  10   5         15.35         14.62         3.77 o
   0  10   5          4.01         12.28         2.74 o
   0  10   5          4.01          6.51         3.23 o
  -5   0   6        179.67        189.79        13.59 o
  -5   0   6        179.67        164.37         8.01 o
  -4   0   6         79.45         77.90         8.41 o
  -4   0   6         79.45         74.88         4.91 o
  -4   0   6         13.96         13.32         3.46 o
   2   0  -6         84.07         84.85         5.31 o
  -2   0   6         84.07         71.10         6.39 o
   2   0  -6        478.65        502.18        17.52 o
  -2   0   6        478.65        494.85        17.32 o
  -1   0   6          2.34          3.57         1.62 o
   1   0  -6          2.34          1.55         1.30 o
   1   0  -6         13.30          7.14         2.42 o
   0   0  -6       1866.99       1998.91        58.34 o
  -1   0  -6         40.87         40.17         3.70 o
   1   0   6         40.87         36.60         3.21 o
   1   0   6          7.18          7.36         2.56 o
   2   0   6        302.61        301.35        15.88 o
  -2   0  -6        302.61        296.42        13.05 o
   2   0   6        302.61        312.98        11.91 o
   2   0   6         53.15         52.46         5.48 o
   3   0   6         16.94         11.51         3.79 o
  -4   0  -6          0.34          0.22         2.35 o
   4   0   6          0.34          2.97         2.12 o
  -4   0  -6          0.06          0.01         2.52 o
  -4   0  -6          0.06          0.61         3.18 o
  -4   0  -6          2.46         -8.23        12.37 o
  -5   0  -6         13.48         14.47         9.76 o
   5   0   6         13.48         17.93         4.76 o
  -5   0  -6         13.48         16.08         4.50 o
  -6  -1   6          1.15         -0.06         3.58 o
  -6   1   6          1.21          6.56         3.83 o
  -6   1   6          1.21          2.39         6.40 o
  -5  -1   6         51.09         45.53         8.14 o
  -5  -1   6         51.09         43.42         5.48 o
  -5  -1   6         51.09         49.93        12.10 o
  -5   1   6         52.93         58.87         8.59 o
  -4  -1   6         62.88         63.98         8.46 o
  -4   1   6         10.92          8.90         3.11 o
   4   1  -6         10.92         10.48         2.70 o
  -4   1   6         62.77         63.96         7.39 o
  -4   1   6         62.77         67.19         6.00 o
  -3   1   6         19.32         17.10         4.18 o
  -3   1   6         19.32         13.93         5.40 o
   2   1  -6          4.12          4.61         4.52 o
   2   1  -6          4.12          2.61         2.04 o
  -2   1   6          4.12          2.43         3.62 o
   2  -1  -6         17.96         17.35         4.78 o
  -2  -1   6         17.96         20.39         5.01 o
   2   1  -6         18.78         12.97         4.61 o
   2  -1  -6          2.33          1.53         2.10 o
  -2  -1   6          2.33          0.37         3.04 o
   1   1  -6        176.45        194.42         7.50 o
  -1   1   6        176.45        199.08         7.68 o
   1  -1  -6        957.52       1111.51        34.04 o
   1   1  -6        964.54       1151.94        34.10 o
   1  -1  -6        161.16        196.94         7.47 o
  -1  -1   6        161.16        184.19         7.68 o
   0  -1  -6       1296.74       1334.26        39.63 o
   0   1  -6       1292.69       1338.12        40.59 o
  -1  -1  -6         95.22         91.06         5.18 o
   1   1   6         13.88         14.85         2.88 o
   1  -1   6         19.14         18.75         2.96 o
   1   1   6         92.80         86.65         4.72 o
  -1   1  -6         92.80         83.34         5.19 o
   2  -1   6       1851.34       2042.37        60.56 o
  -2  -1  -6       1851.34       2175.06        66.91 o
   2   1   6        336.74        372.12        13.75 o
  -2   1  -6       1861.16       1995.25        61.60 o
   2   1   6       1861.16       1963.27        60.71 o
   2   1   6       1892.00       2014.03        85.25 o
   2  -1   6        315.34        328.28        13.49 o
   3  -1   6        203.68        191.15         7.45 o
   3   1   6        202.35        186.10        12.59 o
  -3   1  -6        202.35        191.06         8.96 o
  -4  -1  -6         47.14         50.88         4.83 o
   4  -1   6         47.14         46.36         3.78 o
  -4   1  -6          8.36         14.32         6.16 o
  -4   1  -6          8.36          9.14         4.86 o
  -4   1  -6          8.36         12.24         3.32 o
  -4  -1  -6          8.21          7.15         2.91 o
  -4  -1  -6          8.21         10.61         5.76 o
  -4   1  -6         47.22         42.77         4.65 o
   4   1   6         47.22         39.46         7.99 o
   5  -1   6        327.71        324.65        11.24 o
  -5  -1  -6        327.71        281.01        13.33 o
  -5  -1  -6        327.71        327.10        17.75 o
  -5   1  -6        328.13        281.90        13.10 o
  -5   1  -6        328.13        308.92        16.86 o
   6  -1   6          5.35          5.41         2.55 o
  -6  -1  -6          5.35          8.07         2.45 o
  -6   2   6         66.96         70.82         6.61 o
  -5  -2   6        129.58        121.02         7.86 o
  -5  -2   6        129.58        119.18        10.25 o
  -5   2   6        129.99        140.88        11.03 o
  -4   2   6         19.08         24.30         6.77 o
  -4   2   6         19.08         25.66         3.55 o
  -4  -2   6        113.28        121.59        10.68 o
  -4  -2   6        165.81        183.89        12.98 o
  -4   2   6        168.41        187.18         8.85 o
  -4   2   6        112.59        119.29         8.42 o
  -4   2   6        112.59        123.33         8.95 o
  -3  -2   6        376.25        324.60        19.38 o
  -3   2   6        370.61        389.33        18.75 o
   3   2  -6        370.61        364.45        19.42 o
  -3   2   6        370.61        378.91        13.01 o
  -3   2   6        370.61        409.88        18.53 o
  -2   2   6         94.88        101.98        10.05 o
   2   2  -6         94.88        110.40         7.05 o
   2   2  -6         94.88        106.22         8.34 o
  -2  -2   6        540.37        582.17        20.91 o
   2  -2  -6        540.37        597.46        20.85 o
   2   2  -6        552.94        562.71        27.48 o
   2   2  -6        540.34        621.25        21.22 o
   2  -2  -6         94.94        113.41         6.84 o
   1   2  -6         60.59         67.27         6.45 o
   1   2  -6         60.59         71.56         4.51 o
  -1   2   6         60.59         73.59         5.21 o
   1  -2  -6        379.63        405.91        14.37 o
   1  -2  -6        379.63        437.56        14.38 o
   1   2  -6        374.45        426.06        14.47 o
   1  -2  -6         71.86         76.66         4.34 o
  -1  -2   6         71.86         80.16         5.01 o
   0  -2  -6        781.10        798.56        24.72 o
   0   2  -6        806.60        801.38        24.31 o
   1  -2   6       1386.41       1517.93        44.76 o
  -1  -2  -6       1386.41       1474.92        45.39 o
   1   2   6        244.78        254.74         9.65 o
  -1   2  -6       1387.48       1541.85        44.98 o
   1   2   6       1387.48       1579.10        48.57 o
   1   2   6       1387.48       1448.52        64.10 o
   1  -2   6        242.45        243.33         9.77 o
   1  -2   6        242.45        255.54         9.59 o
   2  -2   6        395.72        432.46        15.92 o
   2   2   6         68.43         74.64         7.80 o
   2  -2   6         70.42         74.15         7.22 o
   2   2   6        394.81        426.47        20.53 o
  -2   2  -6        394.81        429.57        18.76 o
   2   2   6        394.81        426.03        16.13 o
  -3  -2  -6         91.39         67.05         8.48 o
   3  -2   6         91.39         84.75         4.57 o
  -3   2  -6         89.64        103.50         9.04 o
   3   2   6         89.64         76.06         5.66 o
   3   2   6         89.64         93.72         9.13 o
  -3   2  -6         89.64         88.51         5.95 o
   4  -2   6        100.19        111.53         5.38 o
  -4   2  -6         18.61         17.14         3.55 o
  -4   2  -6        101.05        104.00         6.61 o
  -4   2  -6        101.05        114.96         9.70 o
  -4  -2  -6         16.74         20.75         5.04 o
  -5  -2  -6         37.83         40.78         5.38 o
   5  -2   6         37.83         46.78         4.32 o
  -6  -2  -6         17.54         19.60         5.85 o
   6  -2   6         17.54         19.75         2.37 o
  -6  -2  -6         17.54         15.92         2.63 o
  -6  -3   6         43.91         43.41         4.79 o
  -6   3   6         44.21         48.60         5.53 o
  -5  -3   6        162.87        172.22        11.54 o
  -5   3   6        163.43        187.28        12.30 o
  -4   3   6         11.70          9.70         4.31 o
  -4   3   6         11.70         15.74         6.54 o
   4   3  -6         11.70         12.13         7.23 o
  -4   3   6         11.70         13.89         2.94 o
  -4  -3   6         70.48         83.74        10.95 o
  -4   3   6         66.02         66.40         6.28 o
  -4   3   6         70.59         86.32         6.32 o
  -4   3   6         70.59         73.28         9.09 o
  -3  -3   6        375.10        335.82        17.74 o
  -3  -3   6        375.10        309.52        18.25 o
   3   3  -6        376.31        376.48        18.38 o
  -3   3   6        376.31        315.49        14.35 o
  -3   3   6        376.31        393.42        17.97 o
  -3   3   6        376.31        379.55        17.67 o
  -3   3   6        376.31        357.39        12.33 o
  -2   3   6        103.27         99.78        12.54 o
   2   3  -6        103.27         95.12         8.82 o
   2   3  -6        103.27         98.51         7.33 o
   2  -3  -6        593.15        569.94        20.51 o
   2  -3  -6        104.96         89.05         7.41 o
   2   3  -6        609.62        545.82        25.99 o
   2   3  -6        592.38        536.96        21.41 o
   1  -3  -6        548.29        608.94        19.59 o
   1  -3  -6        548.29        589.77        19.66 o
   1   3  -6         96.25        104.89         7.34 o
  -1   3   6         96.25        110.14        10.50 o
   1   3  -6         96.25        110.69         6.51 o
  -1  -3   6         96.35        110.98         7.80 o
   1   3  -6        758.24        724.41        32.38 o
   1   3  -6        548.25        601.50        19.89 o
   0  -3  -6        154.27        189.79         8.53 o
   0   3  -6        155.11        178.92         7.68 o
   0   3   6        155.11        200.27        11.06 o
   0   3  -6        155.11        185.80        10.93 o
   1   3   6        209.99        211.90         9.81 o
   1   3   6        209.99        200.84         9.19 o
  -1  -3  -6       1213.44       1304.32        40.50 o
   1  -3   6        215.81        220.05         8.98 o
   1  -3   6        215.81        206.02         9.48 o
   1   3   6       1210.77       1287.45        39.55 o
  -1   3  -6       1210.77       1291.10        39.05 o
   1   3   6       1210.77       1309.65        55.71 o
   2  -3   6        236.90        240.85        12.68 o
   2   3   6         42.01         39.52         9.77 o
   2   3   6        237.24        244.94        13.37 o
   2  -3   6         41.27         37.01         8.68 o
   2  -3   6         41.27         56.02        10.64 o
   3  -3   6        128.52        114.13         5.55 o
  -3  -3  -6        128.52        124.24        10.60 o
   3   3   6        124.40        127.82        10.39 o
   3   3   6        124.40        116.16         7.25 o
  -3   3  -6        124.40        125.53         7.19 o
   4  -3   6        140.25        146.95         6.31 o
  -4   3  -6         24.01         38.55         3.72 o
   4   3   6        139.72        136.63        13.32 o
  -4   3  -6        139.72        146.34        11.65 o
  -4   3  -6        139.72        146.25         8.15 o
  -5  -3  -6         65.30         81.45        10.75 o
  -6  -3  -6         52.55         43.59         3.39 o
  -6  -3  -6         52.55         59.83         6.90 o
   6  -3   6         52.55         59.51         3.04 o
  -6  -4   6          5.39          8.05         4.17 o
  -6   4   6          5.16          7.21         3.90 o
  -5  -4   6        124.92        120.01         9.95 o
  -5   4   6        124.67        134.31         9.38 o
  -4  -4   6          2.02         14.27         7.49 o
  -4   4   6          0.32          3.02         2.49 o
  -4   4   6          0.32          2.97         3.99 o
  -4   4   6          1.99          6.04         3.93 o
   4  -4  -6          0.38          8.61         3.14 o
  -3  -4   6        215.90        201.65        12.52 o
  -3   4   6        215.65        194.65         9.55 o
  -3   4   6        215.65        202.42         8.52 o
  -3   4   6        215.65        215.68        11.76 o
  -3   4   6        215.65        193.88        11.06 o
   3   4  -6        215.65        198.30        12.99 o
   2   4  -6         32.44         17.82         6.83 o
  -2   4   6        248.82        227.86        13.46 o
  -2   4   6        248.82        264.17        16.97 o
  -2   4   6        186.32        187.55         8.98 o
   2   4  -6        186.32        177.66        24.68 o
   1  -4  -6        546.44        527.87        18.15 o
   1  -4  -6        546.44        498.47        18.69 o
   1   4  -6         94.51        104.05         8.60 o
   1   4  -6        545.19        515.63        18.64 o
  -1  -4   6         97.23         95.34        12.13 o
  -1   4   6        710.94        734.81        35.41 o
   0  -4  -6        287.95        311.67        13.37 o
   0   4   6        282.92        324.03        15.96 o
   0   4  -6        282.92        300.51        15.71 o
   1   4   6        165.75        125.04        11.34 o
  -1  -4  -6        951.86        894.38        31.81 o
  -1   4  -6       1045.14        976.44        43.52 o
   1  -4   6        168.42        136.07         8.34 o
   1   4   6        950.63        898.19        29.29 o
   2  -4   6        220.50        234.97         9.98 o
  -2   4  -6         36.11         36.65         5.62 o
   2   4   6        211.62        196.07        13.75 o
   2   4   6        219.73        227.61        11.61 o
  -2   4  -6        219.73        218.65        11.55 o
   3   4   6        309.07        326.40        17.65 o
   4   4   6          4.47          3.85         9.92 o
  -4   4  -6          4.47          9.40         4.64 o
  -4   4  -6          4.47         11.75         2.81 o
  -4  -4  -6         22.20         19.66         5.93 o
   4   4   6         22.68         21.59         8.94 o
  -4   4  -6         22.68         35.65        16.09 o
  -4   4  -6         22.68         21.72         4.15 o
  -5  -4  -6         26.40         17.16         9.36 o
  -5  -4  -6         26.40         18.08         4.50 o
   6  -4   6          1.96          3.39         1.80 o
  -6   4  -6          1.89          0.42         1.91 o
  -5  -5   6          7.85          3.04         6.70 o
  -5   5   6          7.52         11.96         4.72 o
   4   5  -6          1.22          4.90         6.71 o
  -4  -5   6         11.93         14.85        10.32 o
  -4   5   6          7.47          4.06         2.60 o
  -4   5   6          7.47         10.08         4.46 o
  -3  -5   6        137.89        134.37        10.65 o
   3   5  -6        138.57        131.77        10.46 o
  -3   5   6        138.57        130.60         7.40 o
  -3   5   6        138.57        153.76        10.53 o
  -3   5   6        138.57        126.33         6.72 o
  -3   5   6        138.57        123.29         8.99 o
   2   5  -6        691.15        671.69        31.74 o
  -2   5   6        691.15        703.50        25.86 o
  -2   5   6        691.15        646.35        29.76 o
   1   5  -6          5.05         20.05         4.21 o
  -1  -5   6         75.64         60.14        11.84 o
  -1   5   6         81.02         57.26         8.30 o
  -1   5   6         25.74         32.97         4.94 o
  -1   5   6         25.74         30.59         9.90 o
   0  -5   6        355.23        298.36        15.60 o
   0   5  -6        358.34        332.35        16.56 o
   0   5   6        358.34        348.32        13.61 o
   0   5   6        358.34        375.06        17.25 o
   0   5   6        358.34        271.91        15.49 o
  -1   5  -6         55.28         49.11         4.72 o
   1   5   6        302.00        285.60        12.48 o
  -1   5  -6        307.05        263.04        13.53 o
  -1   5  -6        307.05        295.94        18.07 o
   1   5   6        307.05        278.74        15.52 o
   1   5   6        307.05        305.36        16.46 o
  -2   5  -6         62.06         62.96         4.84 o
   2  -5   6        454.10        445.66        15.64 o
  -2   5  -6        452.12        439.06        18.42 o
   2   5   6        452.12        454.74        18.84 o
   3  -5   6         73.70         72.29         4.54 o
  -3   5  -6         73.83         84.54         6.00 o
   3   5   6         73.83         86.33         8.60 o
   3   5   6         73.83         75.17         5.99 o
  -4  -5  -6         11.26         17.72         5.14 o
   4  -5   6         22.49         31.80         4.79 o
  -4  -5  -6          2.04         26.95         7.52 o
   4   5   6         22.60         18.13        16.75 o
  -4   5  -6         11.20         18.78         3.63 o
  -5  -5  -6         63.33         64.85         9.03 o
  -5  -5  -6         63.33         55.95         4.92 o
   5  -5   6         63.33         63.39         8.08 o
  -5   5  -6         63.13         57.78         4.61 o
  -5   6   6         21.36         17.36         4.32 o
  -4  -6   6         71.52         81.54        11.09 o
  -4   6   6         11.34         20.65         6.48 o
  -4   6   6         11.34         11.64         4.60 o
   4   6  -6         70.16         84.57        15.65 o
  -4   6   6         68.27         75.52         5.48 o
  -3  -6   6        110.61        153.64        12.29 o
  -3   6   6        112.43        124.96         7.30 o
  -3   6   6        112.43        167.05        10.88 o
   3   6  -6        112.43        128.63        11.20 o
  -2   6   6         23.97         40.55         7.26 o
  -2   6   6         23.97         57.75        12.33 o
  -2   6   6         23.97         51.98         6.15 o
  -1   6   6         47.67         55.18         5.85 o
   1   6  -6         47.67         57.02         5.48 o
  -1  -6   6        287.19        299.72        18.78 o
  -1   6   6        259.29        271.54        12.17 o
  -1   6   6        259.29        279.31        20.26 o
   0  -6   6        143.67        137.95         9.14 o
   0   6  -6        140.13        143.90        10.09 o
   0   6   6        140.13        125.62         8.09 o
   0   6   6        140.13        146.11         7.55 o
  -1   6  -6        218.08        274.23        19.41 o
  -1   6  -6        170.40        181.82         9.19 o
   1   6   6        170.40        126.37        10.98 o
   2  -6   6        159.83        179.47        10.44 o
   2   6   6        158.64        189.99        13.93 o
  -2   6  -6        158.64        170.22         9.70 o
   3  -6   6         57.36         51.72         4.12 o
  -3   6  -6         58.38         44.89         4.73 o
  -4  -6  -6         30.43         28.46         4.98 o
  -4   6  -6          5.50          8.69         3.53 o
   4  -6   6         37.60         50.86         5.01 o
  -4  -6  -6          5.21         20.30         7.57 o
   4   6   6         38.22         45.06        16.57 o
  -4   6  -6         30.56         29.27         3.63 o
   5  -6   6         28.31         23.56         5.92 o
  -5  -6  -6         28.31         19.75         3.73 o
  -5  -6  -6          4.98         -0.58         5.19 o
  -5   7   6          4.45          6.25         2.97 o
  -4   7   6          1.74          1.72         2.77 o
  -4  -7   6         10.73         15.53         5.82 o
   4   7  -6         14.97         57.11        15.69 o
  -4   7   6         10.60         10.37         3.07 o
  -3   7   6         10.55         18.08         3.60 o
  -2   7   6        225.28        305.61        18.37 o
  -2   7   6        225.28        226.91        11.80 o
  -1  -7   6         69.38         89.15        11.93 o
  -1   7   6          7.74         18.20         4.94 o
  -1   7   6          7.74         20.95         4.49 o
  -1   7   6         73.62         71.38         6.37 o
  -1   7   6         73.62         67.24         8.13 o
   0   7   6         22.53         40.87         8.61 o
   0   7  -6         22.53         25.42         8.91 o
   0   7  -6         22.53         24.35         8.00 o
   0   7   6         22.53         30.04         4.14 o
   0   7   6         22.53         30.13         4.46 o
   1  -7   6        180.09        187.60        12.21 o
   1   7   6        175.17        178.11        10.00 o
  -1   7  -6        175.17        178.72        10.06 o
   1   7   6        182.91        181.07        11.65 o
   2   7   6          6.26         26.69        11.62 o
  -2   7  -6          6.26         36.49         6.71 o
   4  -7   6         29.92         30.00         5.63 o
   4   7   6         30.36         23.09        14.25 o
  -4   7  -6         18.08         21.22         3.19 o
  -4  -8   6         19.61         17.75         7.37 o
  -4   8   6          3.56          9.91         2.63 o
  -4   8   6         19.70         26.86         3.25 o
  -3  -8   6         51.42         59.23         7.37 o
  -3   8   6         51.42         49.55         4.00 o
  -1   8   6          5.07          3.72         3.06 o
  -1   8   6         38.68         31.27         6.04 o
   1   8  -6         38.68         35.95        11.15 o
   0  -8   6          9.46         11.24         4.73 o
   0   8   6         10.11         11.07         7.94 o
   0   8  -6         10.11         18.49         9.52 o
   0   8   6         10.11          9.43         4.43 o
   0   8  -6         10.11         18.44         7.05 o
   1  -8   6         45.45         48.75         7.84 o
   1   8   6         44.01         41.86        12.28 o
   1   8   6         44.01         30.30         6.30 o
   1   8   6         44.01         46.50         6.73 o
  -1   8  -6         38.93         33.25         6.10 o
  -2   8  -6         74.89         80.34         7.92 o
  -3   8  -6         29.28         28.03         3.94 o
  -4  -8  -6         31.04         36.00         4.51 o
  -4   8  -6          5.57          2.15         2.66 o
  -4   8  -6         31.13         26.29         3.40 o
  -2   9   6          2.08          3.32         2.96 o
   2   9  -6         16.74         20.68        10.36 o
  -1   9   6          4.62          1.19         6.68 o
   0  -9   6         28.88         39.04         6.47 o
   0   9   6         28.92         37.03         3.99 o
   0   9   6         28.92         31.07         5.13 o
   0   9  -6         28.92         46.59        13.41 o
   1  -9   6         38.33         44.79         7.17 o
  -2   9  -6          4.47         11.76         4.86 o
   2   9   6         10.99          3.12        11.72 o
  -3   9  -6         20.11         19.18         3.85 o
  -2  10   6         10.15         13.59         3.98 o
  -2  10   6         10.15         10.51         3.66 o
  -1  10   6         21.81         24.25         4.35 o
   0  10   6         17.88          9.33         3.02 o
  -6   0   7          3.10          4.09         4.26 o
  -5   0   7        219.33        230.93        13.62 o
  -5   0   7        219.33        218.84        14.45 o
  -5   0   7        219.33        218.20         9.48 o
  -4   0   7         12.12         18.09         6.21 o
  -4   0   7         12.12         18.53         3.60 o
  -4   0   7          2.13          2.59         1.95 o
  -3   0   7         75.53         64.27         7.29 o
  -3   0   7         75.53         60.45         4.67 o
   2   0  -7          4.82          2.03         3.40 o
   2   0  -7          4.82          1.87         2.57 o
  -2   0   7          4.82         -2.57         3.11 o
   2   0  -7         27.43         11.63         2.98 o
  -1   0   7         96.21         98.65         5.50 o
   1   0  -7         96.21         96.13         5.01 o
   1   0  -7        547.75        603.33        19.61 o
   0   0  -7        464.94        487.13        16.13 o
   1   0   7         29.70         27.30         3.76 o
   1   0   7         29.70         24.31         3.31 o
   1   0   7        169.09        160.49        10.96 o
  -1   0  -7        169.09        156.93         7.58 o
   1   0   7        169.09        162.57         8.39 o
   2   0   7         47.73         55.68         9.93 o
   2   0   7         39.20         62.15         6.06 o
   2   0   7          6.89         10.70         3.66 o
   3   0   7        385.98        350.37        12.04 o
   4   0   7        103.29        104.94         5.40 o
  -4   0  -7        103.29        103.94         6.37 o
  -4   0  -7         18.14         13.25         3.78 o
  -4   0  -7         18.14         21.60         5.81 o
  -5   0  -7         78.86         65.72         5.56 o
  -6   0  -7         13.18         19.57         2.70 o
  -6  -1   7         12.28         16.04         4.11 o
  -6   1   7         12.40         14.37         4.22 o
  -6   1   7         12.40         14.13         5.29 o
  -5  -1   7        144.68        154.40        13.31 o
  -5  -1   7        144.68        132.34        10.33 o
  -5  -1   7        144.68        138.95         7.17 o
  -5   1   7        143.52        132.76         9.85 o
  -5   1   7        143.52        137.32         6.91 o
  -5   1   7        143.52        149.85        11.41 o
   4   1  -7         35.22         30.12         3.82 o
  -4   1   7         35.22         29.66         3.56 o
  -4  -1   7        208.06        202.65        13.38 o
  -4  -1   7        199.85        201.91         8.52 o
   4  -1  -7         35.00         28.63         2.84 o
  -4  -1   7         35.00         27.85         3.31 o
  -4   1   7        199.95        200.09         8.17 o
  -4   1   7        199.95        203.46        12.05 o
  -4   1   7        199.95        195.99        11.90 o
  -3  -1   7         61.13         59.11         4.65 o
  -3  -1   7         61.13         62.81         6.94 o
  -3   1   7         59.31         54.88         6.29 o
  -3   1   7         59.31         58.69         5.04 o
  -3   1   7         59.31         66.87         8.29 o
  -2   1   7         30.84         29.26         7.43 o
   2   1  -7         30.84         27.07         4.78 o
   2  -1  -7        199.75        187.04         9.50 o
   2   1  -7        532.89        456.08        23.37 o
   2   1  -7        196.15        171.41         9.24 o
   1   1  -7         25.53         32.06         4.07 o
  -1   1   7         25.53         32.86         4.13 o
   1  -1  -7        161.73        178.03         7.78 o
   1  -1  -7        161.73        172.69         7.60 o
   1  -1  -7         30.85         37.23         4.46 o
  -1  -1   7         30.85         38.92         4.13 o
   1   1  -7        159.28        167.35         7.72 o
   0  -1  -7        508.48        523.78        17.53 o
   0   1  -7        509.86        554.74        17.67 o
   1   1   7        321.47        352.71        12.57 o
  -1  -1  -7       1886.09       2000.03        59.35 o
   1  -1   7       1886.09       2019.23        58.81 o
   1  -1   7        339.63        349.49        12.44 o
   1   1   7       1877.75       1983.52        58.92 o
  -1   1  -7       1877.75       2065.22        59.23 o
   1   1   7       1877.75       1944.17        84.17 o
   2  -1   7        449.21        417.62        15.84 o
   2  -1   7        564.70        494.23        24.89 o
   2   1   7         76.53         58.51         6.96 o
   2   1   7        447.20        422.96        15.75 o
   2   1   7        557.70        516.59        24.59 o
   2  -1   7         80.92         79.49         7.17 o
   3  -1   7        110.84        107.69         5.12 o
   3   1   7        109.50         97.05         6.36 o
  -3   1  -7        109.50        113.92         6.35 o
  -4  -1  -7        425.92        408.40        17.07 o
   4  -1   7        425.92        419.65        14.14 o
  -4   1  -7         75.74         76.58         4.94 o
  -4   1  -7         75.74         76.77         7.27 o
  -4  -1  -7        428.16        402.81        22.38 o
  -4  -1  -7         74.02         70.77         5.45 o
  -4  -1  -7         74.02         72.30         7.43 o
  -4   1  -7        426.71        431.18        17.23 o
   4   1   7        426.71        421.17        14.38 o
   5  -1   7         41.34         39.28         4.44 o
  -6  -2   7         18.76         16.26         4.33 o
  -5  -2   7         29.25         33.19         6.03 o
  -5  -2   7         29.25         39.39         7.72 o
  -5   2   7         28.61         35.38         4.55 o
  -5   2   7         28.61         34.82         7.59 o
  -4   2   7         10.58          7.29         4.12 o
  -4   2   7         10.58          9.80         3.02 o
  -4  -2   7         69.98         93.91        13.01 o
  -4  -2   7         69.98         80.27        10.36 o
  -4  -2   7         53.24         54.54         5.11 o
  -4   2   7         54.29         48.92         4.42 o
  -4   2   7         72.90         60.22         8.23 o
   4  -2  -7          8.30          8.89         2.35 o
  -3  -2   7         79.72         76.85         5.79 o
  -3  -2   7         79.72         77.04         8.54 o
  -3  -2   7         79.72         90.53        11.05 o
  -3   2   7         76.45         80.96         7.70 o
  -3   2   7         76.45         81.05         5.45 o
  -3   2   7         76.45         82.11         7.50 o
   2   2  -7        254.38        288.62        12.36 o
   2   2  -7        254.38        295.20        15.33 o
  -2   2   7        254.39        283.87        15.86 o
   2  -2  -7       1442.27       1605.17        49.34 o
   2  -2  -7        252.43        320.13        12.44 o
   2   2  -7       1443.17       1605.93        49.62 o
   2   2  -7       1511.60       1620.80        69.34 o
   1  -2  -7        546.42        589.20        19.29 o
   1  -2  -7        546.42        532.33        20.01 o
  -1   2   7         97.96        115.07         7.16 o
   1  -2  -7         94.29        108.52         5.74 o
  -1  -2   7         94.29        111.26         7.04 o
   1   2  -7        548.11        596.17        19.15 o
   0  -2  -7        603.21        612.02        19.22 o
   0   2   7        582.81        551.43        25.94 o
   0   2  -7        582.81        545.87        18.34 o
   0   2  -7        582.81        603.07        18.96 o
  -1  -2  -7        584.95        629.13        21.42 o
   1  -2   7        584.95        625.20        20.32 o
   1   2   7         99.87         99.40         6.77 o
   1   2   7         99.87        103.64         6.30 o
   1   2   7        582.51        619.58        20.65 o
  -1   2  -7        582.51        634.48        20.96 o
   1   2   7        582.51        614.17        28.22 o
   1  -2   7        105.19         98.88         7.10 o
   1  -2   7        105.19        105.99         6.23 o
   2   2   7         17.93         17.72         5.09 o
   2  -2   7        101.45        118.00         9.29 o
   2   2   7        101.54        121.61         8.89 o
   2   2   7        101.54        117.76         8.66 o
   2  -2   7         17.73         24.18         7.49 o
   3  -2   7         35.12         39.24         3.43 o
  -3  -2  -7         35.12         30.17         8.05 o
   3   2   7         39.22         48.61         8.07 o
  -3   2  -7         39.22         44.48         4.75 o
  -4   2  -7         44.13         46.36         6.71 o
  -4   2  -7         44.13         50.44         6.10 o
  -4   2  -7         44.13         47.62         3.90 o
   4  -2   7        260.50        243.80         9.16 o
  -4  -2  -7         47.14         48.54         5.62 o
  -4   2  -7        259.12        247.57        11.30 o
  -6  -2  -7         34.24         36.43         3.27 o
  -6   3   7         23.51         18.30         3.63 o
  -4   3   7         55.74         50.96         8.12 o
   4   3  -7         55.74         52.84        10.65 o
  -4   3   7         55.74         49.98         4.01 o
  -4  -3   7        344.49        341.89        21.98 o
  -4  -3   7        344.49        346.16        18.80 o
   4  -3  -7         56.38         51.45         3.34 o
  -4   3   7        343.04        331.68        17.79 o
  -4   3   7        319.03        320.04        11.70 o
  -3  -3   7        301.00        238.51        14.85 o
  -3  -3   7        301.00        242.73        15.60 o
   3   3  -7        300.30        276.14        14.98 o
  -3   3   7        300.30        273.50        14.06 o
  -3   3   7        300.30        287.52        14.51 o
  -3   3   7        300.30        269.27         9.98 o
   2  -3  -7        103.91        120.04        11.87 o
   2   3  -7         19.19         20.94         5.40 o
   2   3  -7        104.70        125.08        12.96 o
   2  -3  -7         17.45         24.13         8.24 o
   1   3  -7         71.00         66.43         6.57 o
  -1   3   7         71.00         69.70         8.13 o
   1   3  -7         71.00         74.92         6.44 o
   1  -3  -7        415.30        366.24        14.78 o
   1  -3  -7        415.30        379.42        14.26 o
   1   3  -7        510.20        469.40        22.58 o
  -1   3   7        413.65        382.48        19.19 o
   1   3  -7        413.65        381.91        15.46 o
   1   3  -7        413.65        375.16        14.45 o
  -1  -3   7         74.60         70.50         8.67 o
   0  -3  -7       1917.92       1884.76        60.45 o
   0   3   7       1923.47       2096.97        86.37 o
   0   3  -7       1923.47       2133.63        60.20 o
   0   3  -7       1923.47       2070.89        60.22 o
   1   3   7         96.55         98.37         7.19 o
   1   3   7         96.55         84.23         8.71 o
  -1   3  -7         96.55         80.42         7.92 o
  -1  -3  -7        545.61        530.74        21.24 o
   1  -3   7         95.22         80.92         8.23 o
   1  -3   7         95.22         88.95         6.76 o
   1   3   7        546.22        569.77        25.29 o
   1   3   7        546.22        518.90        19.16 o
  -1   3  -7        546.22        545.74        19.34 o
   2   3   7          7.70         13.36         7.24 o
   2  -3   7         61.47         66.77         5.93 o
   2  -3   7         52.47         67.76        11.45 o
   2   3   7         51.18         58.60        13.55 o
   2   3   7         51.18         49.31         6.40 o
   2  -3   7         10.51          9.10         5.55 o
   2   3   7         56.42         44.47         7.46 o
  -3  -3  -7        116.25        105.81        10.65 o
   3  -3   7        116.25        100.43         5.10 o
  -3   3  -7        111.49        101.99         6.60 o
   3   3   7        111.49        105.10         6.41 o
   3   3   7        111.49        103.48         9.56 o
   4  -3   7         34.02         34.91         4.41 o
  -4   3  -7          6.18         13.39         5.26 o
  -4  -3  -7          5.80         15.02         7.07 o
  -4  -3  -7          5.80          4.37         5.57 o
  -4   3  -7         34.19         32.88         4.35 o
  -5  -3  -7        199.01        181.90         9.34 o
  -5  -3  -7        199.01        198.09        13.72 o
   5  -3   7        199.01        208.98         7.84 o
  -5   3  -7        197.38        192.39         9.40 o
  -6  -3  -7         18.26         22.20         2.63 o
  -6  -4   7         41.35         38.38         5.29 o
  -6   4   7         41.30         41.06         3.75 o
  -6   4   7         41.30         44.98         4.56 o
  -5  -4   7         50.58         58.81         8.32 o
  -5   4   7         50.48         51.48         6.64 o
  -4   4   7         23.35         30.36         7.65 o
  -4   4   7         23.35         17.73         3.43 o
   4   4  -7         23.35         21.45         8.59 o
  -4  -4   7        138.20        128.13         9.92 o
   4   4  -7        137.42        123.72        14.76 o
  -4   4   7        137.42        113.20         7.71 o
  -4   4   7        137.42        125.18         6.23 o
  -4  -4   7         25.06         18.56         5.25 o
  -3  -4   7        261.84        252.48        14.68 o
  -3  -4   7        261.84        220.30        15.23 o
  -3   4   7        261.75        259.17        14.60 o
  -3   4   7        261.75        267.41        11.66 o
   3   4  -7        261.75        277.11        15.02 o
   2   4  -7          8.11         14.19         4.95 o
  -2  -4   7         83.71         95.54        13.13 o
  -2   4   7         81.54         87.03         9.36 o
  -2   4   7         81.54         91.55        12.69 o
   2   4  -7         81.54         66.76         9.41 o
  -2   4   7         45.42         60.71         6.33 o
   1   4  -7          9.67         16.05         4.64 o
   1   4  -7          9.67          7.25         5.19 o
   1   4  -7          9.67         10.08         4.46 o
   1  -4  -7         64.54         58.62         9.59 o
  -1   4   7         66.49        104.72        15.17 o
   1   4  -7         66.49         76.97         9.17 o
  -1  -4   7         12.75          9.88         7.66 o
   1   4  -7         63.13         89.11        11.10 o
   0  -4  -7        321.58        324.00        16.24 o
   0   4  -7        330.21        316.64        16.65 o
   0   4   7        330.21        361.54        17.13 o
   1   4   7          3.36         15.58         9.99 o
   1   4   7         15.79         13.66         6.06 o
   1   4   7         15.79         25.03         5.37 o
   1   4   7         15.79         21.66         5.50 o
   1  -4   7          2.08          2.88         4.90 o
  -1   4  -7         25.46         30.93        10.57 o
   2  -4   7         49.81         47.08         5.55 o
  -2   4  -7          2.50          1.29         3.78 o
   2   4   7         51.07         52.90         6.69 o
  -2   4  -7         51.07         57.42         7.51 o
   2   4   7         12.90         17.58         5.47 o
   3  -4   7         37.53         48.36         3.95 o
  -3   4  -7         36.99         41.18         4.68 o
   3   4   7         36.99         39.57         4.76 o
   3   4   7         36.99         38.69         7.45 o
  -4  -4  -7         20.12         23.11         6.71 o
   4  -4   7         20.12         17.56         3.09 o
  -4  -4  -7          3.77         18.81         8.73 o
  -4   4  -7         19.88         17.99         3.99 o
   4   4   7         19.88         22.16        10.05 o
  -5  -4  -7         23.25         15.27         9.67 o
  -5  -4  -7         23.25         20.47         4.25 o
  -5  -5   7         23.76         22.13         7.14 o
  -4  -5   7         64.37         61.86         7.77 o
  -4   5   7         11.40          6.48         5.73 o
  -4   5   7         11.40          9.32         3.05 o
  -4  -5   7         11.23         11.49         4.49 o
   4   5  -7         66.35         57.34        16.46 o
  -4   5   7         66.35         76.43         8.86 o
  -4   5   7         64.44         57.99         5.87 o
  -3  -5   7         94.00         86.10         9.35 o
   3   5  -7         92.91         85.18         8.73 o
  -3   5   7         92.91         87.56         5.71 o
  -3   5   7         92.91         86.48         6.08 o
  -3   5   7         92.91         91.43         7.06 o
  -2  -5   7        523.84        463.02        25.06 o
  -2   5   7        517.43        557.60        25.99 o
  -2   5   7        517.43        451.96        22.66 o
  -2   5   7        455.37        484.66        19.25 o
   1   5  -7         15.24         30.89         5.52 o
  -1   5   7         15.24         27.54         5.89 o
   1   5  -7         15.24         24.94         4.60 o
  -1  -5   7        102.22         98.92        12.76 o
  -1   5   7         83.75        102.28         6.72 o
  -1   5   7        107.04        108.79         9.37 o
   0  -5   7        301.24        247.09        13.86 o
   0   5  -7        299.78        274.73        14.78 o
   0   5   7        299.78        300.16        12.21 o
  -1   5  -7         23.29         33.94         4.15 o
   1  -5   7        119.39        127.24         9.20 o
   1   5   7        121.36        129.57         7.90 o
  -1   5  -7        121.36        126.91         8.70 o
   1   5   7        121.36        136.17         9.92 o
  -1   5  -7        136.61        135.70        13.56 o
   1   5   7        136.61        117.59        11.18 o
   2  -5   7        237.45        235.99        10.23 o
  -2   5  -7         39.91         51.81         4.92 o
  -2   5  -7        238.13        227.04        12.16 o
   2   5   7        238.13        223.77        14.95 o
   3  -5   7         49.48         38.65         3.53 o
  -3   5  -7         50.25         42.79         4.83 o
   4  -5   7         15.37         22.24         4.34 o
  -4  -5  -7          8.48         14.25         5.58 o
  -4   5  -7          1.66         10.25         3.59 o
  -4   5  -7          1.66          3.57         4.20 o
   4   5   7          8.63         15.62         9.08 o
  -4   5  -7          8.63         13.13         3.80 o
  -5  -5  -7         58.79         66.35         8.99 o
   5  -5   7         58.79         81.38         4.41 o
  -5  -5  -7          8.74         13.29         6.44 o
  -5  -6   7          2.13          4.08         4.51 o
  -4   6   7          7.66          9.28         3.21 o
  -4  -6   7         42.11         42.27         7.75 o
   4   6  -7         47.83         50.96        15.30 o
  -4   6   7         47.83         58.74         8.01 o
  -4   6   7         42.33         47.67         5.13 o
  -4  -6   7          7.17         10.02         4.44 o
  -3  -6   7        120.05        107.79         9.96 o
  -3   6   7        119.50        106.84         6.63 o
   3   6  -7        119.50        116.59        10.38 o
  -3   6   7        119.50        130.39         9.64 o
  -3   6   7        119.50        103.01         8.07 o
  -2  -6   7        139.09        160.71        14.96 o
  -2   6   7        137.03        185.23        15.56 o
  -2   6   7        137.03        153.86         9.44 o
  -1   6   7        142.74        112.44         8.27 o
  -1   6   7        142.74        116.62         7.13 o
  -1   6   7          9.92         34.15        14.30 o
   0   6  -7        342.87        324.62        17.18 o
   0   6   7        342.87        373.65        18.16 o
   0   6   7        342.87        273.11        15.18 o
  -1   6  -7        132.82        120.19        12.13 o
  -1   6  -7        749.02        774.22        29.84 o
   1   6   7        749.02        804.60        30.02 o
  -1   6  -7        751.17        764.32        36.50 o
   2  -6   7         51.70         60.51         5.95 o
  -2   6  -7         58.73         65.34         7.20 o
   3  -6   7         80.30         76.98         4.73 o
   3   6   7         79.85         69.73         5.85 o
   3   6   7         79.85         91.27        10.13 o
  -3   6  -7         79.85         64.93         5.25 o
   4  -6   7          2.44         12.69         4.60 o
  -4   6  -7          0.23         -0.13         2.99 o
  -4  -6  -7          0.85          0.86         3.03 o
  -4  -6  -7          0.08         -1.97         5.85 o
  -4   6  -7          0.92          2.97         2.56 o
  -5  -6  -7         19.82         13.90         3.21 o
   5  -6   7         19.82         13.78         3.01 o
  -5  -6  -7         15.34          9.31         4.39 o
  -5   6  -7         15.50         13.38         2.80 o
  -4   7   7         12.27         12.52         2.89 o
  -4  -7   7         68.41         70.41         7.68 o
  -4   7   7         68.63         74.47         5.01 o
   4   7  -7         71.77         95.18        17.33 o
  -3  -7   7         28.36         41.19         8.15 o
  -2   7   7         21.68         32.31         5.61 o
  -2   7   7         21.68         49.38        13.74 o
  -1   7   7         10.32         19.73         5.09 o
   1   7  -7         10.32         16.76         4.33 o
  -1   7   7         61.01         57.77         7.17 o
  -1   7   7         61.01         66.40         6.68 o
   0  -7   7        193.05        162.43         9.80 o
   0   7   7        191.01        148.20         8.96 o
   0   7   7        191.01        165.14         8.31 o
   1   7   7         29.26         54.65         5.62 o
  -1   7  -7         29.26         65.67         7.83 o
  -2   7  -7         28.45         34.57         7.27 o
   2   7   7         28.45         33.69         6.48 o
   2   7   7         28.45         47.39        11.99 o
   3   7   7         68.49         61.72         4.98 o
  -3   7  -7         68.49         66.88         5.55 o
  -4   7  -7          4.50          3.24         3.77 o
  -4  -7  -7         25.92         28.98         4.59 o
   4   7   7         25.87         22.96        10.16 o
  -4   7  -7         25.87         28.63         3.27 o
  -4   8   7         60.31         53.09         4.06 o
  -3   8   7         50.27         51.23         3.97 o
   1   8  -7          8.69         13.55         3.81 o
  -1   8   7         54.09         56.22         6.75 o
   1   8  -7         54.09         67.90        11.58 o
   0  -8   7         85.84         89.23         7.51 o
   0   8   7         85.05         98.58        12.51 o
   0   8   7         85.05         78.97         5.47 o
   0   8  -7         85.05        106.43        11.74 o
   0   8   7         85.05         77.91         6.53 o
   1  -8   7         33.56         41.18         6.78 o
   1   8   7         33.14         38.87         6.70 o
   1   8   7         33.14         58.88        13.60 o
   1   8   7         24.46         36.51         4.97 o
   2  -8   7          6.07         14.50         6.36 o
  -2   8  -7          5.83          9.92         4.26 o
   3   8   7         21.09         26.73         6.97 o
  -3   8  -7         21.09         18.46         3.94 o
   4  -8   7          7.73         11.70         4.02 o
  -4  -8  -7          4.42         11.22         4.88 o
  -4   8  -7          0.85          1.04         1.48 o
  -4   8  -7          4.48          2.20         3.02 o
  -3   9   7         19.91         17.54         2.76 o
  -2   9   7          6.52          5.65         4.42 o
   2   9  -7         38.80         34.92        10.54 o
   1   9  -7          0.68          3.60         2.71 o
   0  -9   7         80.59         76.84         7.20 o
   0   9   7         81.36         62.86         4.82 o
   0   9  -7         81.36         78.99        13.69 o
   1  -9   7         17.91         31.62         6.85 o
   1   9   7         17.37         17.69         3.44 o
   1   9   7         18.04         24.77        13.39 o
  -2   9  -7          4.70         10.02         2.39 o
   2   9   7         31.57         23.79        11.00 o
   3  -9   7          3.08          9.29         3.08 o
  -3  -9  -7          3.08          8.52         3.43 o
   1  10  -7          1.74          6.90         2.20 o
  -1  10   7          9.43          3.33         2.49 o
   0  10   7          1.94          2.47         2.38 o
   0  10   7          1.94          1.58         2.32 o
  -1  10  -7          1.49          5.17         2.33 o
   1  10   7          9.39         12.04         2.76 o
  -6   0   8          0.63          6.79         4.52 o
  -5   0   8         26.62         33.90         5.05 o
  -5   0   8         26.62         34.18         9.40 o
  -5   0   8         26.62         38.33         7.57 o
  -4   0   8         75.44         60.84         9.70 o
  -4   0   8         57.29         52.07         4.55 o
  -4   0   8         57.29         49.41         7.60 o
   4   0  -8         10.06          8.62         2.06 o
  -4   0   8         10.06          7.88         2.72 o
  -3   0   8        524.43        499.71        16.41 o
  -3   0   8        524.43        495.36        23.45 o
  -3   0   8        524.43        501.43        23.58 o
   2   0  -8          8.53          5.60         2.91 o
   2   0  -8         48.54         39.85         6.65 o
   1   0  -8       1346.34       1427.28        42.61 o
  -1   0   8       1346.34       1341.44        59.75 o
   1   0  -8       1346.34       1441.30        42.81 o
   1   0  -8        236.48        240.66         9.54 o
  -1   0   8        236.48        236.29        10.17 o
   0   0  -8        223.39        258.52         9.70 o
   0   0   8        223.39        204.27        11.74 o
   1   0   8        158.09        157.32         7.44 o
  -1   0  -8        158.09        145.54         8.19 o
   1   0   8        394.57        341.82        16.98 o
   1   0   8         27.77         23.78         4.02 o
   1   0   8         27.77         21.31         4.79 o
  -1   0  -8         27.77         23.55         4.56 o
   2   0   8        224.49        198.56        13.60 o
   2   0   8         36.66         33.75         6.69 o
   3   0   8         24.87         29.73         4.28 o
   4   0   8         19.59         21.71         3.28 o
  -4   0  -8         19.59         23.99         3.94 o
  -4   0  -8          3.44          7.52         3.94 o
  -4   0  -8          3.44          4.99         2.43 o
  -4   0  -8          3.44          2.13         4.08 o
  -6  -1   8          4.18          8.74         4.40 o
  -6   1   8          4.22          3.94         4.90 o
  -5  -1   8        128.44        137.34        10.27 o
  -5  -1   8        128.44        118.85         7.02 o
  -5  -1   8        128.44        140.24        12.35 o
  -5   1   8        127.05        105.98         9.00 o
  -5   1   8        127.05        134.91        10.64 o
  -4   1   8          2.32          4.67         2.19 o
   4   1  -8          2.32          3.54         2.52 o
  -4  -1   8         12.96         15.61         4.04 o
  -4  -1   8         12.96         23.88         6.27 o
  -4  -1   8         86.98         78.55         9.63 o
   4  -1  -8          2.24          3.97         1.71 o
  -4  -1   8          2.24          3.53         1.94 o
  -4   1   8         88.74         88.20        10.52 o
  -4   1   8         13.00         19.74         5.83 o
  -4   1   8         13.00         14.07         3.58 o
  -3  -1   8        319.31        293.25        15.58 o
  -3  -1   8        319.31        294.86        17.14 o
  -3  -1   8        319.31        298.40        10.92 o
  -3   1   8        319.88        294.85        15.19 o
  -3   1   8        319.88        299.01        15.86 o
  -3   1   8        319.88        305.89        10.78 o
   2  -1  -8        644.42        682.70        23.64 o
   2   1  -8        110.49        116.04         7.58 o
   2   1  -8        642.13        645.52        23.27 o
   2   1  -8        718.66        767.28        35.94 o
   1   1  -8         32.74         47.96         4.78 o
   1   1  -8         32.74         41.76         4.32 o
  -1   1   8         32.74         40.09         5.81 o
   1  -1  -8        201.48        206.44         9.26 o
   1  -1  -8         37.64         44.66         4.32 o
  -1  -1   8         37.64         41.06         5.29 o
   1   1  -8        199.23        214.77         9.39 o
   1   1  -8        199.23        232.10        10.03 o
   0  -1  -8        133.42        158.35         7.40 o
   0  -1   8        133.42        130.42         8.40 o
   0   1  -8        131.49        150.33         7.40 o
   0   1   8        131.49        126.12         8.09 o
   1  -1   8         74.27         87.69         5.91 o
  -1  -1  -8         74.27         73.45         6.66 o
   1  -1   8        111.91        112.54        10.05 o
   1   1   8         13.02         20.28         4.88 o
   1   1   8         13.02         11.32         2.61 o
   1   1   8         74.24         82.79         5.51 o
   1   1   8         74.24         84.20         7.17 o
  -1   1  -8         74.24         82.04         7.33 o
   1  -1   8         13.07         13.45         3.95 o
   1  -1   8         13.07         16.54         4.97 o
   2   1   8         28.81         16.53         3.91 o
   2   1   8         28.81         28.23         5.72 o
   2  -1   8        165.36        186.54        10.89 o
   2  -1   8        200.92        236.26        15.45 o
   2   1   8        208.21        215.87        14.11 o
   2   1   8        165.16        166.86        10.16 o
   2  -1   8         29.24         27.71         7.23 o
   3  -1   8         94.30         90.90         5.04 o
  -3   1  -8        101.03        100.02         5.94 o
   3   1   8        101.03         88.15         8.32 o
   3   1   8        101.03         94.15         5.43 o
   4  -1   8        152.27        171.12         7.03 o
  -4  -1  -8        152.27        159.38         8.48 o
  -4   1  -8         26.50         24.83         3.92 o
  -4   1  -8         26.50         28.85         5.67 o
  -4   1  -8         26.50         24.64         6.62 o
  -4  -1  -8         26.95         27.64         5.74 o
  -4  -1  -8         26.95         30.89         6.34 o
  -4  -1  -8         26.95         32.63         4.35 o
   4   1   8        152.06        158.04         7.30 o
  -4   1  -8        152.06        165.65         8.51 o
  -6  -1  -8         42.42         44.23         3.32 o
   6  -1   8         42.42         39.63         3.38 o
  -6  -2   8         80.65         87.53         6.26 o
  -6   2   8         80.60         90.75         6.62 o
  -5   2   8         10.26         12.24         3.90 o
  -5   2   8         10.26         14.03         6.25 o
  -4   2   8         40.70         39.33         3.86 o
  -4  -2   8        246.21        238.78         9.72 o
  -4  -2   8        293.34        273.96        16.74 o
  -4  -2   8        293.34        311.38        18.57 o
  -4   2   8        244.04        241.97        13.09 o
  -4   2   8        244.04        243.95        13.67 o
  -4   2   8        244.04        242.58         9.50 o
   4  -2  -8         45.41         40.71         3.09 o
  -3  -2   8        194.04        182.70        13.21 o
  -3  -2   8        194.04        169.79        11.23 o
  -3  -2   8        194.04        175.96         7.78 o
   3   2  -8        195.72        160.92        12.59 o
  -3   2   8        195.72        190.80        10.68 o
  -3   2   8        195.72        196.42         7.87 o
  -3   2   8        195.72        166.74        10.58 o
   2  -2  -8       1160.53       1241.70        39.37 o
   2   2  -8        202.80        210.60        11.54 o
   2   2  -8        202.80        227.63        12.32 o
   2   2  -8       1159.65       1187.75        39.66 o
   2  -2  -8        204.73        221.86        11.81 o
   2   2  -8       1177.57       1197.11        52.44 o
   1   2  -8        123.06        130.14         7.17 o
  -1   2   8        123.06        135.35         8.83 o
   1  -2  -8        662.44        671.77        23.12 o
   1  -2  -8        662.44        674.19        22.84 o
   1   2  -8        668.14        686.76        23.46 o
   1   2  -8        668.14        709.18        22.98 o
   1  -2  -8        110.65        113.95         6.51 o
  -1  -2   8        110.65        106.76         8.84 o
  -1   2   8        852.62        782.43        35.44 o
   0  -2  -8       1250.92       1436.71        42.07 o
   0   2  -8       1225.04       1428.61        41.72 o
   0   2  -8       1225.04       1366.64        41.23 o
   0   2   8       1225.04       1250.20        58.11 o
   1   2   8        184.48        167.59         9.75 o
   1   2   8        184.48        169.56         8.60 o
  -1  -2  -8       1023.71        989.64        33.35 o
   1  -2   8        175.84        163.15         8.61 o
   1   2   8       1027.67       1054.85        32.65 o
  -1   2  -8       1027.68       1036.66        33.10 o
   1   2   8       1150.73       1281.62        55.52 o
   2  -2   8        356.11        380.09        16.61 o
   2  -2   8        356.11        353.60        12.44 o
   2   2   8         61.95         54.37        10.27 o
   2  -2   8         63.06         69.15        10.18 o
   3  -2   8        117.42        113.50         5.41 o
  -3   2  -8        112.78        117.55         6.92 o
   3   2   8        112.78        107.76         9.38 o
  -4   2  -8          4.23          4.11         3.72 o
  -4   2  -8          4.23          3.81         2.09 o
  -4  -2  -8         35.37         27.79        14.26 o
   4  -2   8         27.20         24.99         3.33 o
  -4  -2  -8          5.24          4.87         3.51 o
  -4  -2  -8          5.24          8.90         4.77 o
  -4   2  -8         26.73         24.89         4.20 o
   5  -2   8         18.85         20.83         3.66 o
  -5   2  -8         14.50         18.95         3.24 o
   6  -2   8         11.60         15.70         2.48 o
  -6  -3   8         60.28         60.72         5.34 o
  -5  -3   8         42.30         47.96         8.50 o
  -4   3   8          4.29          7.13         2.57 o
   4   3  -8          4.29         10.69         7.15 o
  -4  -3   8         23.77         24.83         8.53 o
  -4  -3   8         29.58         31.96        10.33 o
  -4   3   8         23.87         31.51         5.62 o
  -4   3   8         30.05         41.89         5.94 o
   4  -3  -8          4.08          3.81         1.65 o
  -3  -3   8        239.20        236.57        16.78 o
  -3  -3   8        239.20        206.91        13.84 o
  -3   3   8        238.07        239.85        12.76 o
  -3   3   8        238.07        259.10        13.43 o
   3   3  -8        238.07        236.17        13.66 o
  -3   3   8        238.07        222.53         8.92 o
   2  -3  -8         41.40         47.30        12.57 o
   2   3  -8          5.24          4.23         3.66 o
   2   3  -8         39.67         45.33        14.75 o
  -2   3   8         47.37         40.22        13.59 o
   2  -3  -8          9.00         11.13         5.87 o
   1   3  -8         32.66         42.62         7.38 o
   1   3  -8         32.66         41.66         5.38 o
  -1   3   8         32.66         46.66         9.62 o
   1  -3  -8        171.94        193.80        10.64 o
   1  -3  -8        171.94        196.54        12.34 o
  -1   3   8        174.02        182.55        12.60 o
   1   3  -8        174.02        189.95        10.96 o
   1   3  -8        174.02        172.50        12.97 o
   0  -3  -8        134.64        110.75        10.39 o
   0   3  -8        133.40        146.20         8.59 o
   0   3  -8        133.40        137.67         9.94 o
   0   3   8        133.40        148.23         9.43 o
   1   3   8         22.28         11.86         5.91 o
   1   3   8         22.28         30.07         7.59 o
   1  -3   8         17.52         13.18         4.55 o
   1  -3   8         17.52         18.98         6.32 o
  -1   3  -8        114.38        140.09        12.42 o
   1   3   8        114.38        139.90         9.47 o
   1   3   8        114.38        137.51        10.17 o
  -2   3  -8         21.13         12.99         2.96 o
   2  -3   8        114.68         89.18        16.23 o
   2  -3   8        114.68        109.59         5.40 o
   2  -3   8         19.30          7.80         7.71 o
   2   3   8        115.51        110.75         8.74 o
  -2   3  -8        115.51        103.30         7.64 o
   2   3   8        147.30        139.02         9.14 o
  -3  -3  -8        193.48        201.40        14.55 o
  -3   3  -8        200.14        220.14        10.29 o
   3   3   8        200.14        220.70        13.27 o
   4  -3   8        112.40        112.77         5.57 o
  -4   3  -8         19.21         25.11         5.09 o
   4   3   8        111.94        101.31        14.38 o
  -4   3  -8        111.94        117.38         7.00 o
  -4  -3  -8         20.20         16.16         6.78 o
  -5  -3  -8         11.89         22.10        12.05 o
   5  -3   8         11.89         13.59         3.17 o
  -5   3  -8         12.17          8.82         3.70 o
  -6  -3  -8          6.15         10.62         2.61 o
   6  -3   8          6.15          7.33         2.14 o
  -6   3  -8          5.96          6.68         2.07 o
  -6   4   8          1.18         -0.86         3.51 o
  -6   4   8          1.18         -0.38         3.04 o
  -5  -4   8          8.65          7.58         7.60 o
  -4  -4   8        305.85        333.83        19.05 o
  -4   4   8         54.97         52.53         4.36 o
   4   4  -8         54.97         56.21         9.92 o
   4  -4  -8         51.43         47.70         3.44 o
  -4  -4   8         51.43         51.24         6.44 o
  -4   4   8        306.96        311.99        17.07 o
  -4   4   8        306.96        337.04        12.71 o
  -4   4   8        306.96        356.56        18.47 o
  -3   4   8         70.11         73.18         7.98 o
   3   4  -8         70.11         72.45         8.40 o
  -3   4   8         70.11         69.53         6.53 o
  -3   4   8         70.11         73.72         5.31 o
  -2  -4   8        216.12        220.40        14.98 o
   2   4  -8         38.17         39.39         5.54 o
  -2   4   8        217.11        204.56        12.63 o
  -2   4   8        217.11        189.00        13.20 o
  -2   4   8        217.11        211.55        16.48 o
  -2   4   8        214.60        208.90        10.69 o
  -1  -4   8         33.89         45.76         9.81 o
   1   4  -8          1.49          5.38         3.77 o
   1   4  -8          1.49          5.64         4.14 o
   1  -4  -8         12.60         13.41         8.25 o
   1   4  -8         30.21         34.93         7.73 o
  -1   4   8         11.99         28.70         8.08 o
   0  -4   8        620.25        497.67        25.07 o
   0  -4  -8        620.25        574.62        20.66 o
   0   4  -8        623.19        606.75        26.31 o
  -1   4  -8         18.22         15.95         4.71 o
   1  -4   8        113.15        109.21         6.70 o
   1   4   8        111.74        117.94         8.91 o
   1   4   8        111.74        114.32         7.22 o
   2  -4   8         54.98         52.49         5.82 o
  -2   4  -8          7.85          9.31         4.73 o
   2   4   8         54.80         49.44         7.10 o
  -2   4  -8         54.80         52.31         8.43 o
   3  -4   8        236.31        221.15         8.74 o
   3   4   8        240.09        240.95        14.46 o
  -3   4  -8        240.09        247.67        10.99 o
  -4  -4  -8         67.47         53.92        10.80 o
   4  -4   8         45.11         50.04         3.75 o
  -4   4  -8          8.23         30.70         8.53 o
   4   4   8         45.37         46.25        11.52 o
  -4   4  -8         45.37         48.75         4.83 o
  -4  -4  -8          7.66         31.35         8.69 o
  -5  -4  -8         90.42         94.43         8.05 o
  -5  -4  -8         16.12         15.52         6.19 o
  -5  -5   8         23.36         28.79         8.54 o
  -4   5   8          6.58          7.08         3.21 o
   4   5  -8          6.58          0.73         5.81 o
  -4   5   8         38.25         44.36         4.36 o
  -4   5   8         38.25         25.25         8.86 o
  -4  -5   8          6.89          3.31         2.81 o
  -4   5   8         39.91         45.17         7.51 o
   4   5  -8         39.91         72.63        17.44 o
  -3  -5   8         42.76         42.01         9.87 o
  -3  -5   8         42.76         24.96         9.47 o
  -3   5   8         42.25         33.66         5.18 o
  -3   5   8         42.25         44.61         6.10 o
  -3   5   8         42.25         44.67         7.73 o
  -3   5   8         42.25         41.15         5.11 o
  -2  -5   8        181.03        177.63        13.33 o
  -2   5   8        185.53        180.69        15.64 o
  -2   5   8        145.62        158.97         9.16 o
  -1  -5   8        152.22        150.09        12.30 o
   1   5  -8         20.08         31.82         5.00 o
  -1   5   8        116.10        134.62         8.23 o
  -1   5   8        149.36        134.72        10.88 o
   0  -5   8         40.43         37.23         5.34 o
   0   5   8         39.50         40.30         5.69 o
   0   5   8         39.50         47.37         4.99 o
   0   5  -8         39.50         38.86         7.01 o
   0   5   8         39.50         45.75         7.11 o
  -1   5  -8         33.26         34.09         4.32 o
   1  -5   8        217.96        227.00        11.96 o
   1  -5   8        217.96        224.21        13.31 o
   1   5   8        216.11        174.76        13.52 o
  -1   5  -8        216.11        203.29        15.85 o
   1   5   8        196.03        197.39        10.08 o
  -2   5  -8         17.95         14.57         4.30 o
   2   5   8        105.28        100.70         9.01 o
   2   5   8        113.15        118.60         8.92 o
   3  -5   8         40.13         38.25         3.68 o
   3   5   8         37.35         38.93         8.38 o
   3   5   8         37.35         35.86         5.43 o
  -3   5  -8         37.35         36.74         4.83 o
  -4   5  -8          9.29          7.80         2.74 o
  -4  -5  -8         50.39         55.48         7.38 o
   4   5   8         50.76         47.55        11.33 o
  -4  -5  -8          8.48          7.55         7.55 o
  -5  -5  -8         19.07         11.62         3.28 o
  -5  -5  -8          5.90          2.32         4.31 o
  -5   6   8         12.07         15.68         4.15 o
  -4   6   8          2.24          1.26         2.54 o
  -4  -6   8         10.76          3.98         5.87 o
  -4   6   8         11.29          8.60         6.69 o
  -4   6   8         11.29         11.16         6.40 o
  -4   6   8         11.06          4.25         3.74 o
  -4  -6   8          1.59          2.92         2.77 o
  -3  -6   8         49.56         45.64         9.87 o
  -3   6   8         48.20         60.32         7.41 o
  -3   6   8         48.20         41.30         5.80 o
  -3   6   8         48.20         47.94         4.89 o
   3   6  -8         48.20         53.32         8.57 o
  -2  -6   8         52.40         79.18        11.94 o
   2  -6  -8          7.71          5.06         3.09 o
  -2   6   8         51.52         65.53         6.78 o
  -2   6   8         51.52         52.46        12.76 o
  -2   6   8         51.52         57.40         7.48 o
  -1  -6   8        262.61        276.09        15.22 o
   1   6  -8        257.24        250.50        15.25 o
  -1   6   8        257.24        213.00        13.32 o
  -1   6   8        153.80        171.62         9.33 o
  -1   6   8        153.80        179.76        21.38 o
   0  -6   8         56.06         47.57         5.88 o
   0   6   8         60.50         70.76         8.73 o
   0   6   8         60.50         51.54         5.48 o
   0   6  -8         60.50         51.26         8.00 o
   0   6   8         60.50         67.00         5.40 o
  -1   6  -8        103.45         71.24        11.25 o
  -1   6  -8        103.45         85.46         5.18 o
   1  -6   8        632.40        695.95        29.87 o
   1   6   8        629.88        646.00        25.31 o
  -1   6  -8        629.89        632.81        32.37 o
   1   6   8        629.88        579.81        28.59 o
  -2   6  -8         48.41         69.20         5.00 o
   2  -6   8        312.06        334.98        13.01 o
  -2   6  -8        312.55        308.37        14.37 o
   3  -6   8         45.81         50.31         4.17 o
   3   6   8         45.57         52.11         5.41 o
  -3   6  -8         45.57         47.80         4.81 o
   3   6   8         45.57         48.19         9.21 o
   4  -6   8         56.02         55.76         3.94 o
  -4  -6  -8         56.02         58.87         6.35 o
   4  -6   8         58.07         61.57         7.88 o
  -4   6  -8         55.93         50.82         3.97 o
  -5   6  -8          1.37          1.91         2.25 o
   5  -6   8          7.32          4.57         2.60 o
  -5  -6  -8          7.32         10.13         3.25 o
  -5   6  -8          7.17         11.04         2.37 o
  -4   7   8          0.02          2.56         2.28 o
   4   7  -8          0.02         -2.62         5.80 o
  -4  -7   8          0.04          1.66         2.91 o
   4   7  -8          4.64         17.82        16.06 o
  -4   7   8          0.15          9.60         4.26 o
  -3   7   8        141.36        121.10         7.67 o
  -3   7   8        141.36        116.70         6.50 o
  -2  -7   8         20.70         20.65        12.53 o
  -2   7   8         21.54         43.61        14.38 o
   2   7  -8         21.54         24.30         9.76 o
  -2   7   8         21.54         22.15         5.08 o
  -1  -7   8         68.93         72.85        10.17 o
   1   7  -8         67.85         86.13        12.93 o
   0  -7   8         69.74         63.28         6.36 o
   0   7   8         69.21         75.50        11.21 o
   0   7  -8         69.21         85.09        10.62 o
   0   7   8         69.21         62.58         5.29 o
   0   7   8         69.21         61.28         6.16 o
   1   7   8        320.84        297.87        14.39 o
   1   7   8        320.84        367.00        21.20 o
   1   7   8        320.84        268.15        16.20 o
  -1   7  -8        320.85        337.77        23.78 o
   2  -7   8         74.52         78.80         7.98 o
   2   7   8         76.25         79.92         7.06 o
   2   7   8         76.25         92.04        12.81 o
  -2   7  -8         53.97         61.25         6.15 o
   3  -7   8         93.29         89.06         6.35 o
   3  -7   8         93.29         86.42         5.24 o
  -3   7  -8         92.78        106.15         6.35 o
  -4  -7  -8         10.76         16.71         5.66 o
  -4   7  -8          1.99          6.81         2.94 o
   4   7   8         15.93         20.94        14.38 o
  -4   7  -8         10.84         10.20         3.04 o
  -4   8   8          2.73          3.31         2.09 o
  -4  -8   8          3.31          2.26         3.55 o
  -4   8   8         17.06         18.22         3.07 o
   3   8  -8         28.86         16.40         7.28 o
  -3   8   8         28.86         23.74         3.36 o
  -2   8   8          0.18         -2.43         3.25 o
  -2   8   8          2.08         12.76         4.86 o
  -2   8   8          2.08          0.43         4.66 o
   1   8  -8          4.60         13.27         3.46 o
   1   8  -8         40.48         60.31        12.03 o
   0  -8   8         99.71         99.54         7.11 o
   0   8   8        101.69         89.85        12.60 o
   0   8   8        101.69         76.59         6.47 o
   0   8   8        101.69         87.03         5.91 o
   1   8   8         71.49         73.49         6.53 o
   1   8   8         76.09        103.11        14.37 o
  -2   8  -8         20.26         28.55         5.52 o
  -3  -8  -8         14.65         18.27         5.65 o
   3   8   8         14.83         23.96         6.97 o
  -3   9   8          5.71         10.65         3.29 o
  -3   9   8          5.71          9.53         2.98 o
  -2   9   8         18.96         17.13         2.77 o
   2   9  -8         23.65         36.82        11.26 o
   1   9  -8          6.20          6.10         2.56 o
  -1   9   8         35.03         38.99         6.28 o
   1   9  -8         35.03         20.40        12.84 o
   0  -9   8          5.10          3.75         5.24 o
   0   9   8          4.89          9.42         2.75 o
   0   9  -8          4.89         -7.21         9.88 o
   0   9   8          4.89          8.75         3.66 o
   1  -9   8         15.07         12.35         5.55 o
   1   9   8         16.19         15.73        14.03 o
   1   9   8          9.98          9.02         3.11 o
  -2   9  -8          4.31          6.82         2.46 o
   2   9   8         25.42         33.74        11.11 o
   1  10  -8          2.32          6.81         1.95 o
  -1  10   8         12.55         11.68         2.83 o
  -1  10   8         12.55         10.87         2.53 o
   0  10   8         20.26         11.25         2.65 o
   0  10   8         20.26         16.82         2.61 o
  -1  10  -8          6.18          9.14         2.53 o
  -1  10  -8          6.18          8.30         2.42 o
   1  10   8         33.39         36.01         2.96 o
  -6   0   9         35.49         39.75         4.89 o
  -6   0   9         35.49         36.31         5.86 o
  -5   0   9        109.58        111.58         6.37 o
  -5   0   9        109.58        119.21        10.45 o
  -5   0   9        109.58        117.05         9.80 o
  -4   0   9          4.27          4.35         2.01 o
   4   0  -9          4.27          4.49         2.06 o
  -4   0   9         24.29         32.78         7.32 o
  -4   0   9         24.29         23.18         3.89 o
  -4   0   9         24.29         32.94         6.08 o
  -3   0   9         85.29         96.58         7.89 o
  -3   0   9         85.29         87.55         5.45 o
  -3   0   9         85.29         91.38        10.51 o
   2   0  -9         89.94         74.37         8.55 o
   1   0  -9         47.72         58.10         4.95 o
  -1   0   9         47.72         49.64         6.73 o
  -1   0   9        271.75        310.83        16.92 o
   1   0  -9        271.71        303.20        12.18 o
   1   0  -9        271.71        277.60        12.53 o
   0   0   9       1150.73       1045.38        47.75 o
   0   0  -9       1150.73       1198.76        35.33 o
   1   0   9          0.25          2.15         2.60 o
   1   0   9          0.04         -1.98         2.46 o
   1   0   9         47.97         48.14         7.11 o
   2   0   9        445.04        395.11        17.04 o
  -2   0  -9         78.17         60.84         4.15 o
   3   0   9        155.22        138.57         6.16 o
   3   0   9        155.22        122.65        10.03 o
  -4   0  -9        150.36        147.07         8.00 o
   4   0   9        150.36        146.57         6.47 o
  -4   0  -9         26.41         28.50         7.05 o
  -4   0  -9         26.41         30.27         3.84 o
  -4   0  -9         26.41         36.92         6.91 o
   5   0   9          1.62          4.03         4.76 o
  -5   0  -9          0.13          0.75         3.85 o
  -6   1   9         46.02         46.31         4.88 o
  -5  -1   9         53.49         55.17         5.50 o
  -5   1   9         52.76         47.18         7.74 o
  -5   1   9         52.76         44.51         7.92 o
   4   1  -9          2.11         -0.18         2.17 o
  -4   1   9          2.11          0.08         1.92 o
  -4  -1   9         12.31         13.35         6.05 o
  -4  -1   9         12.31         13.23         3.09 o
  -4  -1   9         12.31         13.70         5.02 o
  -4   1   9         12.26         12.13         5.69 o
  -4   1   9         12.26          9.81         3.41 o
  -4   1   9         12.26          8.20         3.64 o
   4  -1  -9          2.21          1.68         1.67 o
  -4  -1   9          2.21          5.82         2.35 o
  -3  -1   9        316.63        280.87        15.99 o
  -3  -1   9        316.63        312.57        11.43 o
  -3   1   9        319.51        322.16        16.38 o
  -3   1   9        319.51        318.37        11.15 o
  -3   1   9        319.51        312.12        15.73 o
   2  -1  -9        222.05        237.31        13.18 o
   2  -1  -9         35.56         41.65         7.96 o
   2   1  -9        225.49        237.38        12.77 o
   1   1  -9        114.70        115.79         7.45 o
   1   1  -9        114.70        120.64         6.99 o
  -1   1   9        114.70        122.39         9.18 o
   1  -1  -9        685.46        680.86        23.96 o
   1  -1  -9        685.46        737.37        23.81 o
   1   1  -9        680.62        679.67        24.19 o
   1   1  -9        680.62        720.21        23.77 o
  -1   1   9        687.57        711.13        32.48 o
   0  -1   9         93.44         89.16         6.81 o
   0  -1  -9         93.44        113.31         7.62 o
   0   1   9         95.12         82.31         6.58 o
   0   1  -9         95.12         99.06         7.45 o
   1   1   9          6.95          1.86         3.30 o
   1  -1   9        168.64        156.19        10.47 o
   1  -1   9         43.39         23.76         5.38 o
  -1   1  -9         42.82         36.55         8.40 o
   1   1   9         42.82         32.60         5.20 o
   1   1   9         42.82         32.23         5.91 o
   1  -1   9          8.19          3.90         2.98 o
  -2   1  -9         16.14         12.94         2.57 o
  -2   1  -9         16.14         11.38         4.99 o
   2  -1   9         90.73         83.59        10.49 o
   2  -1   9         90.73         78.93         4.95 o
  -2  -1  -9         15.77         12.52         3.34 o
   3  -1   9         78.13         84.88         4.61 o
  -3   1  -9         74.72         84.53         5.91 o
   3   1   9         74.72         77.37         5.69 o
   3   1   9         74.72         72.12         8.03 o
  -4  -1  -9        240.69        229.25        10.69 o
   4  -1   9        240.69        231.97         8.78 o
  -4   1  -9         42.50         42.95         6.71 o
  -4   1  -9         42.50         31.36         3.88 o
  -4  -1  -9         42.09         42.18         4.36 o
  -4  -1  -9         42.09         40.17         7.32 o
  -4  -1  -9         42.09         39.94         9.36 o
   4   1   9        240.88        227.77         9.23 o
  -4   1  -9        240.88        232.82        10.77 o
   5  -1   9          5.90          8.42         4.11 o
  -5  -1  -9          0.40          1.91         3.95 o
   6  -1   9          7.23          1.34         3.12 o
  -6  -2   9         56.12         51.71         5.90 o
  -4  -2   9         42.59         34.30         7.98 o
  -4  -2   9         42.59         32.57         4.74 o
  -4   2   9          6.67          8.75         2.91 o
  -4  -2   9         47.83         49.92        10.90 o
  -4   2   9         41.90         37.27         6.37 o
  -4   2   9         41.90         39.25         3.88 o
   4  -2  -9          8.17         10.25         2.39 o
  -3  -2   9        186.48        151.54        10.41 o
  -3  -2   9        186.48        168.38         7.91 o
  -3   2   9        183.79        172.92        11.02 o
   3   2  -9        183.79        145.86        12.23 o
  -3   2   9        183.79        177.69        10.67 o
  -3   2   9        183.79        193.63         7.86 o
   2  -2  -9        278.06        278.46        16.60 o
   2  -2  -9         48.32         40.98         3.22 o
   2  -2  -9         48.32         44.50         9.69 o
  -1   2   9         92.98         98.83        10.63 o
   1   2  -9         92.98        105.13         7.58 o
   1  -2  -9        514.43        516.43        19.54 o
  -1   2   9        595.74        602.69        28.79 o
   1   2  -9        516.66        548.44        19.81 o
   0  -2  -9        808.21        739.46        25.18 o
   0   2  -9        801.08        749.70        24.12 o
   0   2  -9        801.08        762.34        25.28 o
   0   2   9        801.08        688.83        32.49 o
   1   2   9         79.07         81.47         7.82 o
   1   2   9        546.82        631.47        29.50 o
   1  -2   9         80.47         75.90         7.93 o
  -1   2  -9        453.84        473.20        21.58 o
   1   2   9        453.84        487.85        18.10 o
   2  -2   9         53.75         77.30        13.46 o
   2  -2   9         53.75         61.22         4.32 o
  -2  -2  -9          9.24         18.77         5.32 o
   2   2   9         67.17         72.72         9.55 o
   2   2   9         53.95         57.95         6.49 o
   3   2   9         73.98         77.14         8.61 o
  -3   2  -9         73.98         85.34         6.03 o
   4  -2   9         36.99         38.75         3.72 o
  -4   2  -9          6.03          5.77         2.27 o
  -4   2  -9          6.03         11.55         5.74 o
  -4  -2  -9          6.90         12.34         4.39 o
  -4  -2  -9          6.90          6.54         3.98 o
  -4  -2  -9          6.90          8.50         4.71 o
  -4   2  -9         36.59         37.99         4.53 o
   5  -2   9         12.52         17.63         3.62 o
  -5  -2  -9         12.52         18.93         4.01 o
  -5  -2  -9          0.70          0.55         4.07 o
   6  -2   9         12.49         16.45         2.55 o
  -6  -2  -9         12.49         19.97         2.64 o
  -6   2  -9         12.44         14.78         2.21 o
  -6   3   9          9.01          7.67         3.72 o
  -6   3   9          9.01          4.93         3.89 o
  -5  -3   9        160.48        155.94        11.36 o
  -5   3   9        159.31        164.10        10.82 o
  -5   3   9        159.31        153.62        10.17 o
  -4   3   9         26.44         25.37         3.20 o
   4   3  -9         26.44         24.20         9.32 o
  -4  -3   9        148.52        158.01        11.54 o
  -4  -3   9        168.72        175.44        10.26 o
  -4  -3   9        168.72        171.79        14.89 o
  -4   3   9        168.02        186.83         8.70 o
  -4   3   9        148.82        155.27         9.83 o
   4  -3  -9         25.78         27.63         2.93 o
  -3  -3   9        803.77        729.86        22.48 o
  -3  -3   9        803.77        644.06        31.55 o
   3   3  -9        806.55        685.58        32.03 o
  -3   3   9        806.55        724.94        30.70 o
   2   3  -9         31.78         36.27         5.93 o
  -2   3   9         31.78         31.73         5.40 o
  -2  -3   9        204.54        191.69        13.90 o
   2  -3  -9        185.23        162.45        26.42 o
  -2  -3   9        185.24        194.13         9.30 o
   2  -3  -9         33.18         43.94         3.29 o
  -2   3   9        205.72        184.64        14.16 o
  -2   3   9        205.72        238.10        16.26 o
   2   3  -9        205.72        210.14        14.37 o
  -2   3   9        184.60        192.07         8.39 o
   1   3  -9         13.79          9.85         5.15 o
   1  -3  -9         76.93         57.30         9.91 o
   1   3  -9         77.17         65.06        10.87 o
  -1   3   9         77.17         66.02         8.14 o
   0   3  -9        250.35        264.38        13.12 o
   0   3   9        250.35        260.18        13.92 o
   0   3  -9        250.35        240.23        14.96 o
   1  -3   9        658.88        630.47        28.15 o
  -1   3  -9        111.98         92.55         7.24 o
   1   3   9        111.98         76.09        10.75 o
   1   3   9        655.70        551.93        22.57 o
  -1  -3  -9        118.92         89.58         7.47 o
   1  -3   9        118.92         90.52        10.86 o
  -2   3  -9          3.33          1.77         4.94 o
  -2   3  -9          3.33          2.19         2.50 o
   2  -3   9         25.69         26.77         3.40 o
   2   3   9         82.88         87.71         7.83 o
  -2   3  -9         24.69         25.59         6.15 o
  -2  -3  -9          5.52          4.89         3.69 o
  -3   3  -9        248.39        248.47        10.90 o
   3   3   9        248.39        214.60        13.65 o
  -4   3  -9          1.17          1.75         3.35 o
  -4  -3  -9         14.81         11.88        13.33 o
   4  -3   9          7.27          8.77         2.83 o
  -4  -3  -9          1.37          1.99         3.79 o
  -4  -3  -9          1.37         -1.24         4.09 o
  -4   3  -9          7.18          9.32         3.51 o
   4   3   9          7.18          1.24         8.47 o
  -5  -4   9         41.18         36.69         9.45 o
  -5   4   9         40.46         36.12         6.25 o
  -4  -4   9        129.80        145.98        11.89 o
  -4  -4   9        129.80        158.45        10.95 o
   4   4  -9         23.30         18.13         8.32 o
  -4   4   9         23.30         25.60         3.47 o
  -4   4   9        138.45        155.24         7.92 o
  -4   4   9        138.45        151.50        10.98 o
  -4   4   9        130.23        139.78         9.55 o
   4  -4  -9         22.37         22.69         2.53 o
  -3  -4   9        643.32        497.57        26.99 o
  -3   4   9        643.40        670.23        27.77 o
  -3   4   9        643.40        570.66        25.98 o
   3   4  -9        643.40        577.35        27.77 o
  -3   4   9        643.40        589.08        18.94 o
  -2  -4   9         47.32         68.15        10.35 o
  -2   4   9         38.42         54.49         7.99 o
  -2   4   9         46.27         64.36        10.22 o
   2   4  -9         46.27         50.92         8.85 o
  -2   4   9         46.27         63.90        13.49 o
  -2   4   9         46.27         60.52         9.60 o
  -1   4   9         13.02         14.82         6.57 o
   1   4  -9         13.02         15.26         5.03 o
  -1  -4   9         70.60         78.33        10.42 o
   1  -4  -9         10.36         10.13         4.51 o
  -1   4   9         73.48         52.39        11.40 o
  -1   4   9         67.16         54.93         7.24 o
  -1   4   9         67.16         57.18        12.50 o
   0  -4   9        509.71        395.45        21.23 o
   0  -4  -9        509.71        460.88        20.49 o
   0   4   9        509.35        437.26        18.38 o
   0   4  -9        509.35        523.86        23.11 o
   0   4   9        509.35        511.53        22.82 o
  -1   4  -9          6.32          8.80         5.33 o
  -1   4  -9          6.32          4.52         4.27 o
   1  -4   9         30.87         34.95         6.60 o
   1  -4   9         41.23         38.72         7.52 o
   1   4   9         31.63         41.39         5.90 o
  -1   4  -9         31.63         34.16         7.35 o
   1   4   9         44.65         46.15         9.30 o
  -2   4  -9          3.70         22.93         5.73 o
   2  -4   9         46.19         42.34         5.67 o
  -2   4  -9         46.02         40.36         8.14 o
   2   4   9         46.02         40.61         6.72 o
   2   4   9         46.02         49.72         9.38 o
   3  -4   9        188.77        189.73         7.55 o
  -3  -4  -9        188.77        176.81        13.22 o
   3   4   9        188.02        181.77        12.39 o
  -3   4  -9        188.02        205.44         9.69 o
  -4   4  -9         54.05         55.66         5.67 o
   4  -4   9        306.32        305.07        10.89 o
  -4  -4  -9        337.13        324.04        18.96 o
   4   4   9        306.53        311.04        19.41 o
  -4   4  -9        306.53        306.97        13.18 o
  -5   4  -9          1.76          8.70         3.66 o
  -5   4  -9         10.05         15.41         3.33 o
  -4  -5   9         11.63          7.80         6.51 o
   4   5  -9          2.14         -0.11         5.37 o
  -4   5   9          2.14          1.96         2.34 o
  -4   5   9         11.71         11.65         3.84 o
   4  -5  -9          1.97          2.61         1.62 o
   4   5  -9         21.00         47.26        18.06 o
   3   5  -9        128.67        119.60        10.82 o
  -3   5   9        128.67        113.51         8.35 o
  -3   5   9        128.67        132.72        10.16 o
  -3   5   9        128.67        121.26         6.56 o
  -3   5   9        128.67        109.37         7.36 o
   2   5  -9          7.87         27.09         6.50 o
   2   5  -9         61.07         52.04         9.17 o
  -2   5   9         61.07         56.76         8.51 o
  -2   5   9         43.11         61.19         6.73 o
  -1  -5   9        193.30        219.82        14.11 o
   1   5  -9         31.82         43.79         5.30 o
  -1   5   9        190.61        169.78        13.23 o
   1   5  -9        190.61        181.12        13.30 o
  -1   5   9        190.61        228.70        20.51 o
  -1   5   9        179.13        199.99        10.38 o
   0  -5   9          3.91          6.03         4.81 o
   0   5   9          4.15          8.42         4.59 o
   0   5  -9          4.15          7.07         6.71 o
   0   5   9          4.15         14.48         6.04 o
   0   5   9          4.15         19.99         7.56 o
  -1   5  -9         11.49         18.90         4.04 o
   1  -5   9        105.80        121.17         9.01 o
   1   5   9         73.36         74.04         6.57 o
  -1   5  -9        105.18         97.45        13.57 o
   1   5   9        105.18         90.16        10.81 o
   2  -5   9        300.76        320.76        11.72 o
   2  -5   9        303.21        340.12        17.97 o
   2   5   9        301.09        330.18        15.25 o
  -2   5  -9        301.09        323.35        15.64 o
   3  -5   9         11.10         11.35         3.45 o
  -3  -5  -9         11.10         17.23         8.50 o
   3  -5   9         11.10         14.33         5.06 o
  -3   5  -9         12.85         13.33         4.51 o
   3   5   9         12.85         12.35         7.40 o
  -4  -5  -9        196.87        191.54        12.67 o
   4  -5   9        196.87        197.30         7.58 o
   4  -5   9        196.87        188.40        10.96 o
  -4   5  -9         33.81         20.65         2.86 o
  -4   5  -9        196.21        196.14         9.14 o
   4   5   9        196.21        196.29        14.76 o
  -5  -5  -9          0.64          0.08         2.95 o
  -5   5  -9          0.07          1.22         2.43 o
  -5   5  -9          0.50          0.76         1.99 o
  -5   6   9          4.36          8.34         2.12 o
  -5   6   9         28.03         26.16         4.34 o
  -5  -6   9          4.49          5.46         3.88 o
  -4   6   9         10.92         28.58         5.77 o
  -4   6   9         20.65         23.27         7.05 o
  -4   6   9         20.65         30.64         6.24 o
   4  -6  -9          2.05          7.24         2.65 o
  -4  -6   9          2.05         13.59         5.33 o
  -3   6   9         26.95         33.51         6.20 o
  -3   6   9         26.95         23.74         5.10 o
  -3   6   9         26.95         27.53         4.63 o
   3   6  -9         26.95         30.90         7.95 o
  -2  -6   9        294.22        256.37        16.06 o
  -2   6   9        247.95        252.72        11.60 o
  -2   6   9        247.95        243.23        14.29 o
  -2   6   9        296.36        253.22        13.80 o
  -1   6   9         52.38         59.71         8.58 o
   1   6  -9         52.38         45.44         9.39 o
  -1   6   9         39.62         46.75         5.92 o
   0  -6   9        115.83        110.06         7.88 o
   0   6  -9        121.71        123.63        10.36 o
   0   6   9        121.71         97.25         7.33 o
   0   6   9        121.71        115.19         6.90 o
  -1   6  -9         12.76         14.32         3.77 o
   1   6   9         76.69         91.93        10.15 o
   1   6   9         76.69        106.77         8.68 o
   1   6   9         76.69        112.48        12.04 o
  -1   6  -9         76.69         74.76        14.50 o
   2  -6   9        134.90        168.60         9.04 o
  -2   6  -9        133.61        134.18         8.13 o
   3  -6   9        189.44        162.22         9.32 o
   4  -6   9         13.59         13.42         4.01 o
  -4   6  -9          0.35          1.10         2.52 o
   4  -6   9          2.85          1.63         3.38 o
  -4  -6  -9          2.85          3.51         5.21 o
  -4   6  -9          2.72         -1.68         2.26 o
   4   6   9         14.10          6.54        13.56 o
  -4  -7   9          5.39         14.99         5.28 o
  -4   7   9         29.78         31.55         3.97 o
  -3   7   9         44.42         49.35         4.70 o
  -3   7   9         44.42         63.71         7.99 o
  -3   7   9         44.42         44.32         5.19 o
  -2   7   9         22.28         20.64         4.86 o
  -2  -7   9        130.42        109.00        13.05 o
  -2   7   9        130.68        115.91         7.83 o
  -2   7   9        130.68        112.61         9.30 o
  -1  -7   9         28.59         48.11         9.15 o
   1   7  -9          4.24         10.67         4.22 o
  -1   7   9         28.35         48.48         6.23 o
  -1   7   9         28.35         45.67         7.34 o
   0  -7   9         91.23         95.56         7.90 o
   0   7  -9         92.64         93.32        11.03 o
   0   7   9         92.64         89.54         6.92 o
   0   7   9         92.64         93.93         6.49 o
   0   7   9         92.64        105.34        11.04 o
   1   7   9         19.56         41.35         7.87 o
   1   7   9         19.56         28.20        11.90 o
   1   7   9         15.31         24.65         5.16 o
  -2   7  -9         49.79         70.10        10.36 o
   2   7   9         65.54         65.84        12.80 o
   3  -7   9         43.56         43.50         4.31 o
  -3  -7  -9         43.56         51.59         7.11 o
  -3   7  -9         42.37         34.62         4.96 o
   3   7   9         42.37         45.36         7.42 o
  -4  -7  -9         22.65         27.71         6.82 o
  -4   7  -9          4.25          5.05         2.50 o
  -4   7  -9         22.88         27.03         3.75 o
   3   8  -9          2.99         -0.22         7.32 o
  -3   8   9          2.99          3.78         3.04 o
  -2   8   9         86.72         80.04         6.28 o
  -2   8   9         86.72         74.72         6.77 o
  -1  -8   9         18.64         18.04         8.43 o
  -1   8   9         18.54         16.55         4.72 o
  -1   8   9         18.54         20.34         5.18 o
   0  -8   9         25.79         22.46         8.16 o
   0   8   9         25.02         13.80        10.63 o
   0   8   9         25.02         20.73         4.81 o
   1   8   9         69.90         79.68         6.86 o
   1   8   9         69.90         87.28        12.45 o
  -2   8  -9          0.99          2.25         2.35 o
   2   8   9          8.76         15.21         4.57 o
   3   8   9         15.60         16.82         7.54 o
  -2   9   9         14.43          9.49         2.74 o
   2   9  -9         18.73          5.03        11.10 o
   1   9  -9          2.03          4.43         2.60 o
  -1   9   9         12.57         15.78         3.40 o
   1   9  -9         13.03          1.89        12.56 o
   0  -9   9         36.58         44.99         5.03 o
   0   9   9         35.91         30.59         3.94 o
   0   9   9         35.91         36.45         3.57 o
   0   9  -9         35.91         20.18        11.15 o
  -1   9  -9          0.46          1.61         2.37 o
   1   9   9          3.94          8.70        14.27 o
   1   9   9          1.92          1.72         2.87 o
  -2   9  -9          1.88          4.16         2.53 o
   2   9   9          1.88          2.34         6.89 o
   2   9   9         12.03         12.88         2.81 o
   0  10   9          6.91          9.83         2.37 o
  -6   0  10          1.90          5.10         4.69 o
  -6   0  10          1.90          0.39         6.48 o
  -4   0  10        262.52        286.02        10.70 o
  -4   0  10        262.52        268.68        14.91 o
  -4   0  10        262.52        278.80        15.01 o
   4   0 -10         46.11         40.39         3.20 o
  -4   0  10         46.11         39.26         3.84 o
  -3   0  10        221.62        191.86         8.04 o
  -3   0  10        221.62        178.73        10.92 o
  -2   0  10        998.87        995.44        30.73 o
   1   0 -10         16.27         17.49         5.11 o
  -1   0  10        113.59        118.58        10.36 o
   1   0 -10         92.65         81.95         7.60 o
   0   0  10        512.22        495.80        22.58 o
   1   0  10         20.94         11.40         3.50 o
   1   0  10        119.22        127.48         8.24 o
   1   0  10        135.49        150.53        11.36 o
   2   0  10        168.70        198.84        13.79 o
  -2   0 -10         23.74         20.06         3.35 o
   2   0  10        135.18        151.57         6.97 o
   3   0  10       1207.72       1017.64        49.62 o
   3   0  10       1207.72       1218.07        35.13 o
  -3   0 -10       1207.72       1199.48        41.66 o
  -4   0 -10         75.09         62.83         8.72 o
  -4   0 -10         75.09         65.22         6.44 o
  -4   0 -10         75.09         69.16         4.77 o
   4   0  10        427.49        434.50        14.44 o
  -4   0 -10        427.49        409.64        17.22 o
  -5   0 -10         23.14         24.20         4.16 o
   5   0  10         23.14         18.32         4.57 o
  -5   0 -10          0.41          1.55         3.96 o
  -6   0 -10          2.80          3.98         2.12 o
  -6  -1  10         70.27         59.69         6.44 o
  -6   1  10         70.45         67.75         5.72 o
  -5  -1  10         35.57         35.39         8.42 o
  -4  -1  10         22.77         25.79         4.13 o
  -4  -1  10         22.77         22.12         6.03 o
  -4  -1  10         22.77         32.22         8.18 o
   4   1 -10          3.94          3.52         2.43 o
  -4   1  10          3.94          4.23         2.23 o
  -4   1  10         22.72         17.61         6.52 o
  -4   1  10         22.72         18.43         3.80 o
  -4  -1  10          4.05          5.32         2.39 o
   4  -1 -10          4.05          5.66         2.20 o
  -3  -1  10        339.88        305.38        16.43 o
  -3  -1  10        339.88        365.03        12.17 o
  -3   1  10        338.24        313.45        16.36 o
  -3   1  10        338.24        304.87        16.43 o
  -3   1  10        338.24        321.60        11.41 o
  -2  -1  10        400.43        351.06        12.74 o
  -2  -1  10        416.20        316.88        18.43 o
  -2   1  10        404.27        373.27        12.54 o
  -2   1  10        404.27        338.41        17.64 o
   2  -1 -10         66.49         58.87         3.85 o
   1  -1 -10         11.88         18.72         6.61 o
   1   1 -10          1.69          1.06         2.30 o
   1   1 -10          1.69          0.61         2.96 o
   1   1 -10         11.54         13.73         4.22 o
  -1   1  10         70.99         66.95         8.91 o
   1  -1 -10          2.42          3.72         2.79 o
   0  -1  10        324.86        313.65        15.22 o
   0   1  10        323.54        292.27        14.86 o
   1  -1  10        333.10        370.97        18.03 o
   1   1  10         59.45         56.86         7.74 o
   1   1  10        333.90        355.54        17.63 o
   1   1  10        333.90        347.93        14.72 o
   1  -1  10         57.71         58.15         7.04 o
   2  -1  10         66.08         74.02         4.77 o
  -2   1 -10          9.55         26.46         5.49 o
   2   1  10         64.34         73.50         6.23 o
   2   1  10         64.34         85.20         7.41 o
  -2   1 -10         64.34         82.59         7.36 o
  -2  -1 -10         13.36         16.47         4.26 o
   3   1  10        121.45        107.22         6.35 o
  -3   1 -10        121.45        115.48         6.89 o
   3   1  10        121.45        100.74         9.49 o
   4  -1  10         91.98        113.98         5.50 o
  -4  -1 -10         91.98        108.00         6.91 o
  -4   1 -10         15.89         17.55         6.94 o
  -4   1 -10         15.89         11.22         3.43 o
   4   1  10         91.75        101.76         6.36 o
  -4   1 -10         91.75        115.37         6.86 o
  -4  -1 -10         16.38         18.42         4.00 o
   5  -1  10         27.51         36.59         4.69 o
  -5   1 -10          4.12          5.09         3.47 o
  -5   1 -10         26.94         37.24         4.78 o
  -6  -1 -10         20.76         22.87         2.49 o
  -6   1 -10         20.94         23.41         2.52 o
  -6   2  10         56.53         52.32         4.91 o
  -6   2  10         56.53         49.81         4.86 o
  -5   2  10          5.25          5.07         2.27 o
  -5  -2  10         29.85         37.45         9.68 o
  -5  -2  10         29.85         31.53         5.54 o
  -5  -2  10         29.85         20.56         9.81 o
  -5   2  10         30.41         32.88         7.57 o
  -4   2  10          5.69          5.06         2.21 o
  -4  -2  10         33.79         28.11         4.44 o
  -4  -2  10         33.79         31.06         7.20 o
  -4   2  10         33.58         32.04         3.88 o
  -4   2  10         33.58         29.99         6.08 o
   4  -2 -10          6.14          4.00         1.51 o
  -3  -2  10        156.93        158.37         7.88 o
  -3  -2  10        156.93        127.27         9.53 o
   3   2 -10        155.49        139.14        10.77 o
  -3   2  10        155.49        134.33         9.80 o
  -2  -2  10         73.08         82.50         6.57 o
  -2  -2  10         82.32         73.83        11.39 o
   2   2 -10         13.22         14.66         3.98 o
  -2   2  10         13.22         16.14         5.19 o
  -2   2  10         83.08         88.56        11.72 o
  -2   2  10         83.08         83.21         7.29 o
   2   2 -10         83.08         85.06        10.95 o
   2  -2 -10         12.51         14.37         2.72 o
   1   2 -10         15.72          3.30         3.46 o
   1  -2 -10         84.48         82.14        10.17 o
   1   2 -10         85.24         64.38        10.58 o
  -1   2  10         94.41        109.88        12.41 o
   0   2  10        564.38        525.29        25.11 o
   0   2 -10        564.39        574.96        20.29 o
   1   2  10          9.18         14.48         5.84 o
   1   2  10         56.26         38.80         8.24 o
   1  -2  10         10.71          4.97         5.01 o
   2  -2  10        110.27        113.50         5.56 o
   2  -2  10        110.27        111.69        10.96 o
  -2  -2 -10         18.61         17.28         4.75 o
  -2   2 -10        111.02        116.86         8.17 o
   2   2  10        117.30        118.92        11.68 o
   3  -2  10         76.48         72.55         4.19 o
   3   2  10         77.73         61.02         7.42 o
  -4   2 -10          7.20         11.73         5.79 o
  -4   2 -10          7.20         17.91         3.47 o
   4  -2  10         44.83         47.78         3.72 o
  -4  -2 -10          8.44         20.73         5.42 o
  -4  -2 -10          8.44         20.37         4.48 o
  -4   2 -10         44.26         43.69         4.49 o
  -5   2 -10          0.80         -1.19         3.27 o
   5  -2  10          5.42         11.08         3.65 o
  -5  -2 -10          5.42          6.09         3.75 o
  -5   2 -10          4.88          5.13         2.18 o
  -6   3  10          9.23          3.38         4.47 o
  -5  -3  10          6.58          8.37         9.28 o
  -5   3  10          6.71          7.80         6.22 o
  -4  -3  10         42.03         40.72         5.31 o
  -4  -3  10         42.03         31.88         7.66 o
  -4  -3  10         42.03         35.84         9.65 o
  -4   3  10          7.19          4.09         2.09 o
   4   3 -10          7.19         11.12         6.22 o
   4  -3 -10          7.54          7.49         2.09 o
  -4   3  10         43.03         45.85         8.45 o
  -4   3  10         41.87         40.49         6.07 o
  -3  -3  10        151.80        132.61        10.06 o
  -3   3  10        153.47        144.64         7.07 o
   3   3 -10        153.47        122.66        10.79 o
  -3   3  10        153.47        156.99        10.10 o
  -2  -3  10        332.93        290.60        11.14 o
   2   3 -10         58.19         52.70         5.96 o
  -2   3  10         58.19         55.70         5.77 o
  -2  -3  10        338.45        288.78        17.05 o
  -2   3  10        332.68        280.73        10.61 o
  -2   3  10        332.68        274.63        15.73 o
   2  -3 -10         58.72         50.56         3.63 o
  -2   3  10        336.01        320.45        18.96 o
   1  -3 -10        225.75        224.82        16.11 o
   1   3 -10         38.32         45.62         5.24 o
   1   3 -10         38.32         34.39         6.34 o
  -1  -3  10        270.22        256.65        15.82 o
   1   3 -10        273.68        302.42        16.53 o
   1   3 -10        224.62        195.26        16.47 o
   1  -3 -10         40.79         46.72         5.14 o
   0  -3  10         44.02         37.27         6.29 o
   0   3 -10         43.34         66.65        12.27 o
   1  -3  10        265.20        299.81        16.16 o
   1   3  10         49.06         18.73         8.00 o
   1  -3  10        305.99        341.38        12.93 o
   1   3  10        267.31        302.35        13.97 o
   1   3  10        267.31        322.67        16.87 o
   1  -3  10         44.47         37.26        12.75 o
   2  -3  10        101.96         94.41         5.22 o
   2  -3  10        101.96         94.17         9.15 o
  -2   3 -10        101.03         93.34         7.73 o
   2   3  10        110.15        113.32         9.22 o
  -2  -3 -10         18.85         17.33         4.88 o
   3  -3  10        213.19        233.13         8.39 o
   3  -3  10        213.19        186.35        12.45 o
   3   3  10        212.22        193.16        13.17 o
  -3   3 -10        212.22        231.91        10.34 o
   4  -3  10         37.07         35.13         3.39 o
  -4   3 -10          6.79         11.50         5.79 o
  -4   3 -10          6.79          4.24         2.29 o
  -4   3 -10         37.31         33.99         4.25 o
   4   3  10         37.31         40.92        12.38 o
  -4  -3 -10          6.27          4.02         3.65 o
  -4  -3 -10          6.27          4.09         4.04 o
   5  -3  10          2.40          4.37         3.20 o
  -5   3 -10          0.23         -0.29         2.89 o
  -5   3 -10          1.15         -0.02         2.17 o
  -5   4  10         29.05         20.72         5.80 o
  -5  -4  10          2.61         25.97         7.14 o
  -4  -4  10        220.87        187.08        15.28 o
   4   4 -10         27.71         29.99         8.33 o
  -4   4  10         27.71         27.79         3.43 o
  -4   4  10        219.90        210.05         8.77 o
  -4   4  10        219.90        213.94        12.94 o
   4  -4 -10         30.81         28.82         2.61 o
  -4   4  10        165.85        149.90         9.17 o
  -3  -4  10         41.47         38.88         7.22 o
  -3   4  10         40.59         53.32         6.48 o
   3   4 -10         40.59         51.80         7.94 o
  -3   4  10         40.59         49.19         4.54 o
  -3   4  10         40.59         56.43         7.12 o
  -2  -4  10        145.84        136.26        12.06 o
  -2   4  10        145.74        152.90        15.04 o
  -2   4  10        145.74        146.72        11.01 o
  -2   4  10        145.74        135.38        12.04 o
  -1  -4  10        104.61         68.62        10.32 o
  -1  -4  10        104.61         93.89        10.39 o
   1   4 -10         13.60         16.14         5.23 o
  -1   4  10         79.11         56.32         8.27 o
   1  -4 -10         14.24         16.13         3.96 o
  -1   4  10        103.54        101.11        13.19 o
   0  -4  10         46.67         42.29         5.88 o
   0  -4  10         46.67         40.62         5.30 o
   0   4  10         51.44         51.31         6.27 o
   0   4 -10         51.44         53.14         7.03 o
   0   4  10         51.44         49.27         6.66 o
   1  -4  10        141.49        148.35        10.29 o
   1  -4  10        155.73        153.47         8.66 o
  -1   4 -10         24.43         14.34         5.64 o
   1   4  10        141.13        150.68         8.57 o
  -1   4 -10        154.74        153.83        14.89 o
   2  -4  10         15.33         17.94         3.80 o
  -2   4 -10         36.47         27.52        14.37 o
   2   4  10         36.47         42.76         6.91 o
   2   4  10         36.47         43.20         8.81 o
  -2   4 -10         15.33         21.59         5.41 o
   3  -4  10         59.07         50.09         6.67 o
  -3   4 -10         58.64         58.61         5.53 o
   4  -4  10         53.39         53.59         3.81 o
   4  -4  10         53.39         56.31         8.27 o
  -4   4 -10          9.96         12.92         5.28 o
  -4   4 -10         53.88         55.34         6.33 o
   4   4  10         53.88         48.45        10.45 o
  -5   4 -10          3.26         12.01         5.31 o
  -5   4 -10         17.72         12.42         2.61 o
  -5  -5  10         13.16         16.71         6.68 o
  -5   5  10         77.13         64.34         6.18 o
   4   5 -10          0.82          1.86         5.85 o
  -4   5  10         38.35         43.16         8.25 o
  -4   5  10         38.35         35.10         6.93 o
   4  -5 -10          0.78         10.37         4.16 o
  -4   5  10          4.54          4.56         2.50 o
  -3  -5  10         36.65         23.60         6.95 o
  -3   5  10         37.64         38.96         4.78 o
  -3   5  10         37.64         39.34         7.53 o
  -3   5  10         37.64         29.41         6.36 o
   3   5 -10         37.64         38.56         8.66 o
  -3   5  10         37.64         35.02         5.99 o
  -2  -5  10         63.82         58.74         8.83 o
  -2   5  10         61.61         39.96         6.48 o
  -2   5  10         61.61         49.20         8.12 o
   1   5 -10         11.10         13.28         4.80 o
   1   5 -10         94.14         75.66         9.83 o
  -1   5  10         69.68         71.02         6.99 o
   0   5  10        219.94        232.25        11.05 o
   0   5 -10        219.94        241.97        14.85 o
  -1   5 -10         24.46         24.04         7.15 o
  -1   5 -10        143.20        116.57        14.35 o
   1   5  10        143.20        133.67        12.54 o
   1   5  10        132.10        134.19         8.38 o
   2  -5  10        345.63        367.09        19.22 o
   2  -5  10        345.63        384.25        13.91 o
  -2   5 -10         56.59         48.74         5.36 o
  -2   5 -10        319.56        322.63        14.34 o
   2   5  10        349.93        379.07        16.74 o
  -3  -5 -10        198.81        213.06        13.40 o
   3  -5  10        198.81        166.05        10.15 o
   3  -5  10        198.81        183.09         7.74 o
   3   5  10        195.68        178.06        12.46 o
  -3   5 -10        195.69        202.90         9.50 o
  -4   5 -10          2.49          1.15         1.87 o
  -4   5 -10          2.49          3.41         3.04 o
  -4  -5 -10         15.28         21.96        10.10 o
   4  -5  10         15.28         26.65         3.44 o
   4  -5  10         21.72         32.38         7.87 o
  -4   5 -10         15.12         22.75         3.73 o
   4   5  10         15.12         28.66         9.41 o
  -5  -5 -10          5.37          5.69         2.21 o
  -5   5 -10          0.97         14.24         3.90 o
  -5   5 -10          5.39          5.11         2.01 o
  -5   6  10          0.23          3.59         2.01 o
  -5   6  10          1.39         -0.59         2.82 o
  -5   6  10          2.75          2.45         4.74 o
  -4   6  10         11.38          7.32         2.82 o
   4  -6 -10         10.74          4.95         2.37 o
  -4   6  10         63.11         49.39         4.90 o
  -3   6  10        136.34        114.75         7.46 o
  -2  -6  10         29.74         43.32         9.24 o
  -2   6  10          1.03         11.91         5.37 o
  -2   6  10         29.27         26.54         6.92 o
  -2   6  10         29.27         36.48         6.09 o
   1   6 -10         18.49         31.96         5.02 o
  -1   6  10        128.14        111.35         9.85 o
  -1   6  10        110.07        124.00         7.82 o
   0  -6  10        245.54        219.14        12.40 o
   0   6 -10        242.57        234.88        14.86 o
   0   6  10        242.57        196.62        12.16 o
   0   6  10        242.57        260.08        15.11 o
   0   6  10        242.57        229.18        10.93 o
  -1   6 -10         18.07         24.28         4.01 o
   1   6  10        115.37        119.99        11.06 o
   1   6  10         96.88        108.03         7.53 o
   2  -6  10         37.17         58.61         6.51 o
  -2   6 -10         29.34         19.72         7.72 o
  -3  -6 -10         74.95         80.70         9.50 o
   3   6  10         75.87         76.89         8.61 o
  -3   6 -10         75.87         84.19         5.85 o
  -4   6 -10          6.32          8.32         3.50 o
   4  -6  10         36.39         34.86         4.10 o
   4  -6  10         36.39         36.67         7.04 o
  -4   6 -10         34.06         35.21         3.51 o
   4   6  10         36.10         36.23        13.20 o
  -4   7  10          0.81          1.60         2.45 o
  -4  -7  10          0.79          4.00         4.62 o
  -4   7  10          4.57         11.62         4.14 o
  -3   7  10        152.51        122.38         6.72 o
  -3   7  10        152.51        115.97         7.31 o
   1   7 -10         17.55         27.77         4.74 o
  -1  -7  10        110.42        108.15         9.64 o
  -1   7  10         95.25         90.83         6.34 o
  -1   7  10        110.26        101.52         9.08 o
   0   7  10         95.13         64.68         7.01 o
   0   7 -10         95.13        101.61        11.82 o
   0   7  10         95.13         88.07         6.30 o
   0   7  10         95.13         81.57        10.62 o
  -1   7 -10         15.01         26.16         3.84 o
   1  -7  10        104.25         91.30         8.87 o
   1   7  10        105.59         89.75         9.20 o
   1   7  10        105.59        112.14        12.63 o
   1   7  10         88.04         93.28         6.83 o
  -2   7 -10          0.46          8.85         3.41 o
   3  -7  10          3.19         -3.00         4.04 o
  -3  -7 -10          3.19          6.32         5.74 o
  -3   7 -10          3.47          3.40         5.02 o
   4  -7  10          3.24          9.30         5.04 o
  -4   7 -10          0.57         -0.30         1.90 o
   3   8 -10         74.32         43.28         8.31 o
  -3   8  10         74.32         59.65         4.46 o
  -3   8  10         74.32         58.91         4.51 o
  -2   8  10         19.21         15.76         3.45 o
  -2   8  10         20.21         26.54         5.55 o
  -1  -8  10         60.44         50.99         9.35 o
   1   8 -10         10.74         11.37         3.38 o
  -1   8  10         60.54         58.77         7.79 o
   1   8 -10         60.54         75.88        12.14 o
  -1   8  10         60.22         59.03         4.85 o
   0  -8  10        187.94        175.41         9.68 o
   0   8  10        187.33        152.27         9.02 o
   0   8  10        187.33        181.62         8.46 o
  -1   8 -10          0.31          9.40         3.27 o
   1   8  10          1.95          8.13         3.70 o
   1   8  10         12.69         15.72         9.56 o
  -2   8 -10          8.02          9.41         3.10 o
   2   8  10          8.02         18.17         7.75 o
  -2   8 -10          8.02         12.29         2.53 o
   2   8  10         44.19         58.40         4.77 o
  -3  -8 -10         10.05         10.75         5.59 o
   2   9 -10          2.26          7.61         2.09 o
  -2   9  10         12.62         20.91         4.06 o
   2   9 -10         12.62         14.32         8.91 o
  -2   9  10         12.62         13.10         3.10 o
   1   9 -10          5.89         18.50         2.54 o
   1   9 -10         47.91         57.34        13.07 o
  -1   9  10         32.79         27.96         3.14 o
   0   9 -10         16.46         -8.01        14.15 o
  -1   9 -10         15.12         16.17         2.67 o
  -1   9 -10         15.12         15.47         2.97 o
   1   9  10         85.78         83.60         4.83 o
  -2  -9 -10         32.55         22.73         5.92 o
  -2   9 -10          5.31          9.34         3.12 o
  -2   9 -10          5.31          8.82         3.21 o
   2  -9  10         33.54         35.79         4.87 o
   2   9  10         32.20         27.55         2.78 o
  -6   0  11          1.49         -5.54         6.54 o
  -5   0  11          5.01         10.89         7.33 o
  -5   0  11          4.88          8.87         4.22 o
   4   0 -11          0.09         -1.01         1.81 o
  -4   0  11          0.09          0.58         2.03 o
  -4   0  11          0.54          4.02         4.35 o
  -4   0  11          0.54          7.08         5.08 o
  -4   0  11          0.54          2.01         2.94 o
  -2   0  11        214.56        187.62        12.88 o
   2   0 -11         33.52         22.31         3.54 o
  -2   0  11        190.81        174.17         7.42 o
   1   0 -11        490.45        508.01        20.12 o
   0   0  11        159.28        109.64         7.60 o
   1   0  11          9.54          7.99         3.88 o
  -1   0 -11          1.68          2.13         2.46 o
   2   0  11         42.51         51.99         7.01 o
   2   0  11         42.51         47.06         4.60 o
  -2   0 -11          7.47          6.56         2.10 o
  -3   0 -11        286.17        277.83        11.75 o
   3   0  11        286.17        249.39        14.99 o
   3   0  11        286.17        262.73         9.90 o
   4   0  11          1.41          0.57         2.52 o
  -4   0 -11          1.41          1.14         2.61 o
  -4   0 -11          0.25         11.09         3.98 o
   5   0  11          6.34          2.58         4.59 o
  -5   0 -11          3.08          2.99         2.00 o
  -6   1  11         32.55         30.99         4.93 o
  -5  -1  11         20.55         10.21         4.82 o
  -5  -1  11         20.15         23.89         6.31 o
  -5   1  11         20.61         16.41         7.77 o
  -5   1  11         20.61         19.91         6.77 o
  -5   1  11         20.61         17.16         3.97 o
   4   1 -11          2.35          3.38         2.51 o
  -4   1  11          2.35          2.63         1.98 o
  -4  -1  11         13.06         15.95         4.08 o
  -4  -1  11         13.06         22.04         8.52 o
   4  -1 -11          2.25          4.15         1.83 o
  -4  -1  11          2.25          2.36         2.10 o
  -4   1  11         13.11          9.46         3.46 o
  -4   1  11         13.11         12.98         6.99 o
  -2   1  11         52.70         48.16         5.26 o
   2   1 -11         52.70         43.20         5.12 o
   2   1 -11         52.70         42.38         4.35 o
  -2  -1  11        298.93        270.68        10.47 o
  -2  -1  11        312.29        295.72        16.64 o
   2  -1 -11         52.34         41.72         3.50 o
  -2   1  11        299.10        274.28        14.62 o
  -2   1  11        299.10        264.39        10.24 o
   1   1 -11         45.97         54.44         7.94 o
   1  -1 -11        254.82        236.39        13.57 o
   1   1 -11        255.85        221.31        13.56 o
   0  -1  11         51.75         49.12         6.97 o
   0   1 -11         52.75         61.57         7.84 o
   0   1  11         52.75         76.32         6.75 o
  -1   1 -11         44.84         33.14         3.83 o
   1  -1  11        258.63        234.58         9.01 o
   1   1  11        258.13        233.56        12.95 o
   2  -1  11        182.66        190.39        14.37 o
   2  -1  11        139.97        141.04         6.44 o
  -2   1 -11        137.72        141.50         9.11 o
   2   1  11        137.72        134.45         7.29 o
  -2  -1 -11         26.85         24.67         4.05 o
   3  -1  11        200.91        217.16         8.29 o
   3  -1  11        200.91        194.83        14.72 o
   3   1  11        200.99        191.11        12.81 o
  -3   1 -11        200.99        223.80        10.18 o
  -4  -1 -11          6.14         10.77         3.82 o
   4  -1  11          6.14          8.00         2.42 o
  -4   1 -11          1.00          1.87         1.94 o
  -4  -1 -11          1.14          2.16         2.75 o
  -4  -1 -11          1.14          5.13         3.47 o
  -4   1 -11          6.07          8.23         3.44 o
   4   1  11          6.07          7.81         3.31 o
  -5  -1 -11          5.12          4.44         2.34 o
   5  -1  11         23.17         23.35         3.69 o
  -5   1 -11          5.23          8.13         2.83 o
  -6   2  11          5.26         11.89         4.01 o
  -5  -2  11         46.07         51.35         7.10 o
  -5  -2  11         46.77         43.47         8.82 o
  -5  -2  11         46.77         46.46         5.67 o
  -5   2  11         46.73         52.52         7.79 o
  -5   2  11         46.73         49.21         6.43 o
  -4   2  11         83.73         65.75         4.52 o
  -4  -2  11        458.39        461.89        15.77 o
  -4  -2  11        458.39        443.49        22.64 o
  -4   2  11        461.12        455.42        21.76 o
  -4   2  11        461.12        492.29        16.47 o
   4  -2 -11         77.78         64.25         3.58 o
  -3   2  11         66.92         56.86         6.78 o
   3   2 -11         66.92         51.42         8.71 o
  -3   2  11         66.92         55.78         8.00 o
  -3   2  11         66.92         53.72         4.45 o
  -2  -2  11         56.00         41.78         9.80 o
  -2   2  11          6.28          7.51         3.95 o
  -2  -2  11         37.39         35.85         5.63 o
   2   2 -11         57.40         38.52         9.51 o
  -2   2  11         57.40         63.25        10.46 o
  -2   2  11         57.40         53.27         6.28 o
   2  -2 -11          6.81          9.87         2.80 o
   2  -2 -11          6.81          9.32         4.58 o
  -1  -2  11         86.79         70.06         9.98 o
  -1  -2  11         86.79        101.25         7.87 o
   1  -2 -11         16.64         13.02         3.08 o
  -1   2  11         79.72         72.60         6.33 o
   0   2  11        160.66        123.97         8.30 o
   0   2 -11        160.66        135.17        11.81 o
  -1   2 -11          3.52          0.78         3.06 o
  -1   2 -11          3.52          3.60         3.73 o
   1  -2  11         24.06         20.65         3.80 o
   1  -2  11         24.06         24.84         8.93 o
   1   2  11         35.22         43.21         8.51 o
   2  -2  11        189.87        152.38        15.85 o
   2  -2  11        177.16        180.03         7.43 o
  -2   2 -11        176.28        179.93        10.26 o
   2   2  11        188.78        186.89        13.87 o
   3  -2  11        113.30        114.51         5.61 o
  -3   2 -11        111.89        115.08         7.09 o
   3   2  11        111.89         99.14         9.14 o
   4  -2  11        125.76        122.95         5.79 o
  -4  -2 -11        125.76        122.73         7.22 o
  -4   2 -11         22.91         25.18         6.65 o
  -4   2 -11         22.91         17.27         3.40 o
  -4  -2 -11         21.39         21.44         4.02 o
  -4   2 -11        126.46        129.39         7.17 o
  -5  -2 -11         27.06         27.09         3.36 o
   5  -2  11         30.51         35.05         4.04 o
  -5   2 -11         26.94         28.64         3.31 o
  -5   3  11         47.60         54.32         7.76 o
  -4  -3  11         32.59         22.51         6.80 o
  -4  -3  11         32.59         27.91         5.31 o
  -4   3  11          5.53          5.68         2.60 o
   4   3 -11          5.53          4.66         6.66 o
  -4   3  11         32.43         25.86         3.71 o
  -4   3  11         32.43         27.72         6.08 o
   4  -3 -11          5.89          5.84         2.17 o
  -3  -3  11         52.18         46.57         6.33 o
  -3  -3  11         52.18         36.82         5.50 o
  -3   3  11         50.11         43.42         4.94 o
   3   3 -11         50.11         34.49         8.64 o
  -3   3  11         50.11         55.93         7.36 o
  -2  -3  11         51.21         52.42         5.11 o
  -2   3  11          9.12         12.77         5.10 o
  -2  -3  11         70.05         68.36        10.30 o
   2  -3 -11          8.89          9.86         4.39 o
   2  -3 -11          8.89          9.19         2.69 o
  -2   3  11         68.12         78.24        12.27 o
   1   3 -11          6.77         10.41         5.15 o
  -1  -3  11         36.30         41.29         5.63 o
  -1  -3  11         45.91         61.17         7.85 o
  -1   3  11         44.74         61.19        12.78 o
   1  -3 -11          6.04         11.33         4.45 o
  -1   3  11         36.64         26.72         6.54 o
   0  -3  11         56.40         57.23         6.86 o
   0  -3  11         56.40         46.35         4.86 o
   0   3  11         57.51         58.40         6.89 o
   1  -3  11         56.81         52.51         6.07 o
   1  -3  11         50.77         43.34         7.65 o
  -1   3 -11          8.11          6.49         3.50 o
   1   3  11         50.08         40.72         6.80 o
  -1  -3 -11          9.61          7.60         3.73 o
   2  -3  11        421.39        419.45        14.49 o
   2  -3  11        430.52        419.10        22.53 o
  -2   3 -11        420.59        424.39        17.75 o
   2   3  11        420.59        430.11        17.78 o
  -2  -3 -11         74.82         60.44         5.11 o
   3  -3  11         39.07         43.92         7.25 o
  -3   3 -11         41.99         47.93         5.22 o
  -4   3 -11         13.77         11.06         4.68 o
  -4   3 -11         13.77         10.74         3.01 o
   4  -3  11         77.40         94.64         4.97 o
  -4  -3 -11         13.45         11.41         5.23 o
  -4   3 -11         77.55         94.06         5.96 o
   4   3  11         77.55         78.75        14.46 o
  -5   3 -11          3.67         -1.34         4.49 o
  -5  -3 -11         20.04         24.30         2.84 o
  -5   3 -11         20.17         21.98         2.91 o
  -5   4  11         12.46         11.15         2.39 o
  -5   4  11         67.73         59.31         5.49 o
  -4   4  11          7.31          6.51         2.38 o
   4   4 -11          7.31          8.28         5.36 o
  -4   4  11         42.72         41.72         3.87 o
  -4  -4  11          7.73          4.27         6.54 o
   4  -4 -11          7.73          4.30         3.39 o
   4  -4 -11          7.73          7.70         2.35 o
  -3  -4  11         21.48         23.75         6.41 o
  -3   4  11         20.92         26.26         4.29 o
  -3   4  11         20.92         33.49         6.20 o
  -2   4  11         21.14         17.50         5.45 o
   2  -4 -11         21.13         15.92         3.17 o
   2   4 -11        123.02         98.37        11.34 o
   1   4 -11         24.26         22.58         5.65 o
  -1  -4  11        204.63        193.72        12.92 o
  -1  -4  11        204.63        205.82        11.33 o
   1  -4 -11         28.40         29.73         3.23 o
  -1   4  11        148.94        156.70        10.46 o
  -1   4  11        204.39        189.30        16.50 o
   0  -4  11        347.38        268.69        10.79 o
   0  -4  11        347.38        296.64        15.32 o
   0   4  11        340.24        309.49        13.73 o
   0   4 -11        340.24        325.52        17.04 o
   0   4  11        340.24        307.89        16.43 o
   1  -4  11        338.96        335.41        18.73 o
   1  -4  11        310.56        328.91        11.90 o
  -1   4 -11         55.45         61.85         6.94 o
  -1   4 -11        335.59        390.28        22.09 o
   1   4  11        311.33        342.31        14.74 o
   2  -4  11        271.86        290.69        16.85 o
   2  -4  11        271.86        287.66        11.38 o
   2   4  11        272.50        285.93        14.06 o
  -2   4 -11        272.50        279.15        20.98 o
   3  -4  11        187.17        162.20        10.58 o
   3   4  11        187.26        181.08        12.75 o
  -3   4 -11        187.26        203.60         9.31 o
   4  -4  11         16.15         15.71         3.15 o
  -4   4 -11          2.48          4.28         3.76 o
  -4   4 -11          2.48          1.80         1.86 o
   4   4  11         15.85         30.37        12.34 o
  -4   4 -11         15.85         10.66         3.78 o
  -5  -4 -11         13.41         13.08         2.38 o
  -5   4 -11          2.46          6.34         1.88 o
  -5   4 -11         13.50         13.53         2.67 o
  -5   5  11          0.05         -1.24         1.79 o
  -5   5  11          0.45          0.81         2.79 o
  -4   5  11          6.12          6.75         2.89 o
   4   5 -11          6.12          2.78         4.99 o
  -4  -5  11          6.44         12.02         5.87 o
   4  -5 -11          6.44          7.56         2.54 o
  -4   5  11         35.70         37.49         5.33 o
  -4   5  11         35.70         31.30         3.85 o
  -4   5  11         38.19         42.88         8.30 o
  -3  -5  11        222.13        181.06        11.54 o
   3   5 -11        221.15        196.41        13.21 o
  -3   5  11        221.15        179.26        10.59 o
  -3   5  11        221.15        184.47         7.85 o
  -2   5  11         30.38         50.40         6.42 o
  -2   5  11        219.48        205.27        13.31 o
  -2   5  11        219.48        245.23        17.86 o
  -2   5  11        162.89        172.66        10.39 o
   1   5 -11         16.45         27.19         5.26 o
  -1  -5  11        119.30        115.56        10.23 o
  -1   5  11         89.90         97.01         7.70 o
   1   5 -11        121.03        102.52        10.99 o
  -1   5  11        121.03        122.89        16.74 o
  -1   5  11        121.03        107.52        13.33 o
   0  -5  11        588.76        568.74        27.34 o
   0   5 -11        586.62        675.21        29.83 o
   0   5  11        586.62        568.58        23.23 o
   0   5  11        586.62        590.83        28.82 o
   1  -5  11        188.94        184.63        12.81 o
   1  -5  11        188.94        192.95         9.77 o
  -1   5 -11         31.13         28.74         4.87 o
  -1   5 -11        190.86        195.30        17.14 o
   1   5  11        190.86        216.26        14.94 o
   1   5  11        174.41        196.45        10.52 o
   2  -5  11        102.11        108.63         6.66 o
  -2   5 -11         13.69         25.29         6.90 o
   2   5  11         99.52        107.80         8.65 o
   3  -5  11        271.60        257.72         9.03 o
   3  -5  11        271.60        204.53        11.99 o
  -3   5 -11        272.71        245.12        10.83 o
  -4   5 -11          4.76          1.40         2.99 o
  -4   5 -11          4.76          3.20         1.96 o
   4  -5  11         25.32         27.29         7.05 o
   4   5  11         25.58         32.61        10.39 o
  -4   5 -11         25.58         21.10         3.40 o
  -5   5 -11          0.70         10.47         3.85 o
  -5  -5 -11          4.28          7.51         1.97 o
   5  -5  11          8.64          7.92         2.16 o
  -5   5 -11          4.24          9.31         2.69 o
  -4   6  11          2.05          3.96         2.45 o
  -4   6  11         19.60         23.52         7.47 o
  -4   6  11         13.28         19.01         4.24 o
  -4  -6  11          2.67          7.86         5.57 o
  -3  -6  11         29.87         32.15         7.31 o
  -3   6  11         31.30         39.71         5.16 o
   3   6 -11         31.30         34.56         8.31 o
  -3   6  11         31.30         44.41         7.41 o
  -2  -6  11         50.73         51.50         9.53 o
  -2   6  11         50.89         56.31         7.69 o
  -2   6  11         50.89         50.45         8.11 o
   1   6 -11         28.99         38.01         5.24 o
   1   6 -11        169.07        168.43        14.40 o
  -1   6  11        159.94        141.17         9.61 o
  -1   6  11        159.94        138.61         8.29 o
   0   6  11        128.98        105.69        14.10 o
   0   6  11        128.98        106.83         8.75 o
   0   6  11        128.98        119.93         7.31 o
  -1   6 -11          9.13         18.85         4.44 o
  -1   6 -11          9.13         16.95         4.25 o
   1  -6  11         79.52         79.57         8.18 o
   1   6  11         52.41         64.45         6.77 o
  -1   6 -11         81.40         89.31        16.10 o
   1   6  11         81.40         72.20         9.95 o
   1   6  11         81.40         79.89        12.59 o
   2  -6  11          7.59          1.72         5.27 o
  -2   6 -11          1.31         -3.55         3.62 o
   2   6  11          7.00         11.00         4.85 o
   3  -6  11         20.53         17.79         4.46 o
   3  -6  11         20.53         16.21         3.45 o
  -3   6 -11         20.88         23.37         5.38 o
   3   6  11         20.88         18.22         6.98 o
   4  -6  11         20.74         16.01         2.34 o
   4  -6  11         20.74         32.53        10.00 o
  -4   6 -11          3.32          6.01         2.92 o
  -4   6 -11         20.47         21.23         3.64 o
  -4   7  11          2.45          7.65         3.24 o
  -4   7  11         13.62         17.83         4.99 o
  -4   7  11         13.62         26.00         4.01 o
   4  -7 -11          2.33          7.96         3.58 o
  -3   7  11          5.99         12.78         4.65 o
  -3   7  11          5.99          0.25         8.38 o
  -3   7  11          5.99          4.39         4.52 o
  -2   7  11         33.50         37.77         6.55 o
  -2   7  11         33.04         34.53         4.71 o
   1   7 -11          0.63         11.70         3.84 o
  -1  -7  11         14.23         28.29         7.99 o
  -1   7  11          4.69         11.50         4.53 o
   0   7  11         12.38         18.26         9.25 o
   0   7 -11         12.38         15.56         8.27 o
   0   7  11         12.38         14.50         4.42 o
   0   7  11         12.38         11.19         5.27 o
  -1   7 -11          8.67         15.98         3.90 o
   1   7  11         51.13         56.17         5.60 o
  -1   7 -11         51.76         71.98        18.23 o
   1   7  11         51.76         60.93        11.14 o
   2  -7  11         21.21         39.45         6.83 o
  -2   7 -11          2.52          2.68         2.17 o
  -2   7 -11          2.52          1.47         3.18 o
   2   7  11         14.83         27.69         4.22 o
   3   7  11         39.24         35.12         7.93 o
   4  -7  11          8.61         12.28         6.07 o
  -3   8  11         20.93         12.75         3.35 o
   2   8 -11          2.10          8.04         2.70 o
  -2   8  11         12.16          6.67         3.54 o
   2   8 -11         12.16          7.39         5.60 o
  -1  -8  11         13.34          7.80         7.20 o
   1   8 -11          2.76          1.56         2.91 o
  -1   8  11         13.67         11.36         3.77 o
  -1   8  11         13.67         17.87         5.46 o
   0  -8  11          5.01          8.72         4.42 o
   0   8  11          5.56         10.30         3.33 o
   0   8  11          5.56         11.54        10.75 o
   0   8  11          5.56          6.49         4.94 o
  -1   8 -11          0.03          3.53         3.02 o
  -1   8 -11          0.03          0.60         2.56 o
   1   8  11          0.17          6.64         3.20 o
   2   8  11          3.32         -0.75         5.48 o
  -2   8 -11          3.32          3.22         3.29 o
  -2   8 -11          3.32          1.22         2.18 o
   2   8  11         21.95         22.46        10.60 o
   2   8  11         20.42         23.74         3.35 o
   3  -8  11         19.88         17.20         3.43 o
   2   9 -11          1.03          5.33         1.88 o
  -2  -9  11          0.99          1.74         2.88 o
  -2   9  11          5.78          9.03         4.24 o
  -2   9  11          5.78          9.36         3.58 o
   1   9 -11          1.37          3.67         2.12 o
  -1   9  11          8.79         10.02         3.43 o
  -1   9  11          8.79         12.27         4.41 o
  -1   9 -11          2.79          2.09         2.80 o
  -1   9 -11          2.79          3.05         2.54 o
   1   9  11         14.92         17.10         3.17 o
   2  -9  11         12.84          8.47         3.16 o
   2   9  11         13.14          9.28         2.48 o
  -5   0  12        118.85        122.16         9.85 o
  -5   0  12        118.44        115.98         9.54 o
  -4   0  12        507.79        518.86        17.73 o
   4   0 -12         89.19         72.84         4.27 o
  -4   0  12         89.19         78.60         4.93 o
  -3   0  12         62.71         61.54         5.33 o
  -3   0  12         62.71         66.29         6.77 o
  -2   0  12          1.49          1.60         2.48 o
   2   0 -12          0.26         -0.35         2.00 o
   2   0 -12          0.26          2.05         3.06 o
  -2   0  12          8.95          0.40         8.72 o
  -1   0  12        221.59        207.94         9.75 o
  -1   0  12        221.59        224.83        14.90 o
   1   0 -12         38.92         28.47         4.76 o
   1   0 -12         38.92         28.59         3.26 o
   0   0  12        689.54        647.61        21.49 o
   0   0  12        689.54        732.95        31.20 o
   1   0  12          0.15          0.42         2.40 o
   1   0  12          0.15          0.46         3.32 o
  -2   0 -12          1.17          2.63         1.90 o
   2   0  12          6.68          7.21         2.86 o
   2   0  12          6.68          7.29         4.26 o
   3   0  12         95.06        106.86         5.70 o
   3   0  12         95.06         90.87         9.72 o
  -3   0 -12         95.06         95.83         6.43 o
   4   0  12         52.83         49.83         4.35 o
  -4   0 -12         52.83         44.51         4.67 o
  -4   0 -12          9.28         15.44         3.46 o
  -4   0 -12          9.28         17.79         4.86 o
  -5   0 -12         86.90        100.14         5.51 o
   5   0  12         87.89         96.31         5.83 o
  -6   1  12         25.29         28.45         4.53 o
  -5  -1  12         26.20         23.76         7.75 o
  -5  -1  12         26.20         22.83         4.78 o
  -5   1  12         25.97         22.70         4.22 o
  -5   1  12         21.85         25.01         6.24 o
  -4   1  12         23.77         20.80         3.18 o
   4   1 -12         23.77         27.09         3.53 o
  -4  -1  12        133.13        138.88        10.65 o
  -4  -1  12        133.13        150.91         7.15 o
  -4   1  12        133.46        143.73         6.79 o
  -4   1  12        133.46        137.85        10.60 o
  -4  -1  12         23.05         22.14         3.21 o
   4  -1 -12         23.05         22.25         2.81 o
  -3  -1  12        139.35        143.25         7.08 o
  -3  -1  12        139.35        138.87         9.00 o
  -3   1  12        140.13        139.82         9.43 o
  -3   1  12        140.13        131.80         6.76 o
  -2   1  12         47.77         42.46         5.45 o
   2   1 -12         47.77         51.58         4.10 o
  -2  -1  12        256.33        257.90        10.08 o
  -2  -1  12        283.17        249.51        15.38 o
  -2   1  12        280.59        234.85        10.73 o
  -2   1  12        280.59        289.86        15.98 o
   2  -1 -12         42.69         39.28         3.52 o
  -1  -1  12        375.14        367.13        13.61 o
  -1  -1  12        375.14        322.66        19.55 o
  -1   1  12        374.30        348.52        12.18 o
  -1   1  12        374.30        349.26        18.67 o
  -1   1  12        378.26        424.22        20.57 o
   0  -1  12        587.97        467.38        16.09 o
   0  -1  12        587.97        540.58        23.88 o
   0   1  12        591.76        505.58        23.37 o
  -1   1 -12          3.95          3.68         2.29 o
  -1   1 -12          3.95         -1.23         5.83 o
   1  -1  12         82.32         90.87         9.11 o
   1  -1  12         82.32         81.92         5.68 o
   1   1  12         87.07         93.86         8.74 o
   2  -1  12        479.59        495.36        25.47 o
  -2   1 -12         76.50         57.49         4.15 o
   2  -1  12        427.26        442.09        14.63 o
  -2   1 -12        428.50        432.85        17.97 o
   2   1  12        428.50        418.81        14.45 o
  -2  -1 -12         73.81         62.59         4.00 o
   3  -1  12        554.52        483.32        25.19 o
  -3   1 -12        553.04        551.44        20.19 o
   3   1  12        553.04        512.12        16.66 o
   3   1  12        553.04        478.60        24.34 o
  -4  -1 -12         53.86         52.48         4.74 o
   4  -1  12         53.86         53.30         4.02 o
  -4   1 -12          9.54          7.21         2.16 o
  -4   1 -12         53.93         54.97         4.82 o
  -4  -1 -12          9.39         10.83         4.59 o
  -4  -1 -12          9.39         13.28         3.61 o
   5  -1  12         28.33         26.24         3.86 o
  -5  -1 -12         17.94         16.90         2.77 o
  -5   1 -12         17.78         17.95         2.81 o
  -5   2  12          0.25          0.06         1.67 o
  -5  -2  12          3.04          2.34         7.63 o
  -5  -2  12          3.04         -2.59         4.81 o
  -5   2  12          2.82          7.10         5.37 o
  -5   2  12          2.01          1.62         3.91 o
  -4  -2  12         38.93         44.10         4.55 o
  -4  -2  12         60.33         66.90         9.46 o
  -4   2  12          7.98          6.58         2.67 o
  -4   2  12         39.91         36.47         3.89 o
  -4   2  12         39.91         45.01         7.51 o
  -4  -2  12          5.86          6.54         2.37 o
   4  -2 -12          5.86          6.61         2.34 o
  -3  -2  12        259.11        237.15        12.94 o
  -3  -2  12        259.11        241.17         9.67 o
   3   2 -12        260.17        206.19        15.52 o
  -3   2  12        260.17        231.25         9.13 o
  -3   2  12        260.17        238.96        13.23 o
  -2  -2  12        103.85        114.83         7.69 o
  -2  -2  12        103.85         90.14        11.07 o
  -2   2  12         12.51         14.69         4.52 o
   2   2 -12        101.84         82.45        11.08 o
  -2   2  12        101.84         88.70         6.96 o
  -2   2  12        101.84        114.43        11.57 o
   2  -2 -12         12.72         16.89         2.98 o
   1   2 -12         77.54         69.24         7.44 o
   1   2 -12         77.54         67.73         6.31 o
  -1  -2  12        436.54        390.77        19.39 o
  -1  -2  12        535.18        493.87        16.93 o
   1  -2 -12         75.94         60.62         7.71 o
   1  -2 -12         75.94         64.09         3.83 o
  -1   2  12        437.27        416.15        20.12 o
  -1   2  12        437.27        395.78        14.08 o
  -1   2  12        437.27        403.83        21.65 o
   0  -2  12        110.43        101.97         8.56 o
   0  -2  12        110.43        100.81         5.35 o
   0   2  12        108.73        108.69         7.16 o
   0   2  12        108.73         98.45         7.81 o
  -1   2 -12         92.25         76.64         5.12 o
  -1   2 -12         92.25         77.07         6.85 o
  -1   2 -12         92.25         69.51        11.90 o
   1  -2  12        544.86        534.58        16.72 o
   1  -2  12        544.86        498.52        24.91 o
   1   2  12        541.93        509.73        21.11 o
   1   2  12        541.93        503.90        24.38 o
   1   2  12        619.47        511.05        18.19 o
  -1  -2 -12         98.64         77.72         6.08 o
   2  -2  12         79.48         81.19         4.87 o
  -2   2 -12         79.86         73.86        10.76 o
   3  -2  12         53.18         50.86         4.20 o
  -3   2 -12         55.19         52.56         5.52 o
  -4  -2 -12         46.90         49.73         4.61 o
   4  -2  12         46.90         50.52         4.00 o
  -4   2 -12          8.13          8.62         3.05 o
  -4   2 -12         46.80         46.50         4.70 o
  -4  -2 -12          8.33         10.07         3.67 o
  -5  -2 -12         62.11         52.11         3.75 o
  -5   2 -12         62.17         50.97         3.80 o
  -5   3  12          0.91          1.94         1.67 o
  -5   3  12          6.15          5.28         3.62 o
   4   3 -12          0.98          1.78         7.30 o
  -4   3  12          0.98          0.65         1.81 o
  -4  -3  12          5.33          6.49         3.30 o
  -4  -3  12          5.33          8.38         4.66 o
  -4   3  12          5.37          7.04         2.39 o
  -4   3  12          5.37          7.67         4.66 o
   4  -3 -12          0.90         -0.57         1.46 o
  -3  -3  12         58.57         49.37         5.35 o
  -3  -3  12         58.57         47.44         6.32 o
   3   3 -12         60.51         39.75         9.32 o
  -3   3  12         60.51         58.09         8.22 o
  -3   3  12         60.51         46.17         5.01 o
  -2  -3  12         59.60         59.33         5.49 o
  -2   3  12         12.04         11.28         4.56 o
   2  -3 -12          9.13         19.70         5.08 o
  -1  -3  12         54.80         49.97         8.67 o
  -1  -3  12         54.80         49.38         6.75 o
   1   3 -12          2.26         -0.67         4.95 o
  -1   3  12         13.41         16.04         5.84 o
  -1   3  12         52.90         67.16        11.71 o
   1  -3 -12          2.47          2.97         3.63 o
   0  -3  12         56.52         37.43         4.13 o
   0  -3  12         56.52         45.35         6.19 o
   0   3  12         57.21         46.88         6.01 o
   1  -3  12        230.43        221.47        13.25 o
   1  -3  12        232.89        247.68        10.09 o
  -1   3 -12         39.50         31.31         4.93 o
   1   3  12        229.60        232.79        11.66 o
   2  -3  12          9.63         18.78         4.85 o
   2   3  12          6.24          6.48         4.40 o
   3  -3  12        165.36        108.60        10.43 o
   3   3  12        161.96        141.32        10.50 o
  -3   3 -12        161.96        140.55         7.60 o
  -4   3 -12          4.16          5.82         2.22 o
  -4   3 -12          4.16          5.17         3.62 o
   4  -3  12         22.32         15.92         3.55 o
  -4   3 -12         22.53         18.41         3.91 o
   4   3  12         22.53         16.32         9.05 o
  -5  -3 -12         30.06         41.33         3.68 o
  -5   3 -12         30.01         36.40         3.16 o
  -5   4  12          5.71          3.39         1.84 o
  -5   4  12         30.39         31.97         5.10 o
  -5   4  12         30.39         30.20         2.61 o
  -4  -4  12         96.02        130.34        12.10 o
   4   4 -12         17.77         20.88         7.80 o
  -4   4  12         17.77         14.17         3.08 o
  -4   4  12         94.12         79.25         7.78 o
  -4   4  12         94.12         81.91         4.76 o
   4  -4 -12         15.07         17.81         3.77 o
   4  -4 -12         15.07         18.37         5.51 o
  -3  -4  12        104.97        104.89         8.23 o
   3   4 -12        103.79         91.98         9.96 o
  -3   4  12        103.79        117.40         9.24 o
  -3   4  12        103.79         86.04         5.63 o
  -3   4  12        103.79         97.12         8.22 o
  -2  -4  12         88.40         78.32         9.81 o
   2   4 -12         89.05         71.80        10.51 o
   1   4 -12         22.55         28.97         5.68 o
  -1  -4  12        121.34        117.39         8.32 o
  -1   4  12        169.18        192.06        17.02 o
   1   4 -12        169.18        155.19        12.30 o
   0  -4  12         38.34         44.30         4.60 o
   0   4  12         34.74         40.15         6.51 o
   0   4  12         34.74         37.89         7.04 o
   0   4 -12         34.74         37.68         7.14 o
   1  -4  12        259.91        250.13         9.64 o
   1   4  12        260.88        260.43        12.67 o
  -1   4 -12        283.43        311.24        20.70 o
  -1  -4 -12         44.69         32.35         6.03 o
   2  -4  12         26.79         31.21         5.05 o
   2  -4  12         26.79         26.62         8.90 o
   2   4  12         20.09         18.69         5.37 o
   3  -4  12         53.15         48.38         6.66 o
   3  -4  12         53.15         59.09         4.19 o
  -3   4 -12         54.18         64.04         5.87 o
   3   4  12         54.18         47.92         7.39 o
  -4   4 -12          1.21         22.36         8.14 o
   4   4  12          7.54         -1.83        15.33 o
  -4   4 -12          7.54          5.16         2.88 o
  -5  -4 -12          1.35          1.79         1.67 o
  -5   4 -12          0.28         -1.32         2.33 o
  -5   4 -12          1.39          1.68         2.19 o
  -5   5  12          4.53          5.62         2.23 o
  -5  -5  12          4.47          2.31         1.47 o
  -5   5  12         25.61         23.77         8.69 o
   4   5 -12          0.16          1.75         5.41 o
  -4   5  12          0.16         -0.07         2.50 o
  -4  -5  12          5.12         15.42        11.23 o
  -4   5  12          0.94          3.81         2.47 o
  -4   5  12          0.94          2.91         3.54 o
  -4   5  12          5.70          9.37         8.02 o
   4  -5 -12          0.17          2.08         3.17 o
  -3  -5  12         57.80         55.25         6.73 o
   3   5 -12         59.72         63.46         8.86 o
  -3   5  12         59.72         72.50         8.61 o
  -3   5  12         59.72         61.74         6.57 o
  -2   5  12        173.63        137.28        11.68 o
  -2   5  12        173.63        172.91        16.55 o
   1   5 -12         22.10         28.52         5.14 o
  -1   5  12        121.76        128.13        12.97 o
  -1   5  12        121.76        123.04         8.78 o
  -1   5  12        121.76        113.56        10.56 o
   0  -5  12        451.05        423.92        21.02 o
   0  -5  12        451.05        412.80        15.01 o
   0   5  12        449.84        462.09        22.87 o
   0   5 -12        449.84        479.25        23.76 o
   0   5  12        449.84        459.93        18.36 o
   1  -5  12         98.06         94.73         9.87 o
   1  -5  12         98.06         97.05         6.88 o
  -1   5 -12         13.49         26.28         9.04 o
  -1   5 -12         13.49         16.86         5.93 o
   1   5  12         77.41         84.08         7.20 o
   2  -5  12         32.14         31.07         7.86 o
   2  -5  12         32.14         36.20         5.29 o
   2   5  12         30.53         31.57         5.53 o
  -3   5 -12         53.78         56.94         5.89 o
  -4   5 -12          0.74          2.00         3.29 o
  -4   5 -12          0.74         -1.56         2.02 o
   4  -5  12          4.64          8.61         8.66 o
   4  -5  12          4.64          3.98         2.72 o
  -4  -5 -12          0.88          0.73         4.19 o
  -4   5 -12          4.58          5.27         2.86 o
   4   5  12          9.70         -8.21        15.65 o
  -4   6  12          8.83          7.47         3.25 o
  -4   6  12         51.03         42.52         5.64 o
   4  -6 -12          9.12         14.82         4.23 o
   4  -6 -12          9.12         10.01         2.16 o
  -4   6  12         54.35         71.69         8.60 o
  -3  -6  12          7.33          9.34         6.49 o
  -3   6  12          7.54         13.87         7.72 o
   3   6 -12          7.54          4.91         7.91 o
  -3   6  12          7.54          5.77         5.33 o
  -2  -6  12          5.37          7.53         8.50 o
   2   6 -12          0.82         -0.70         3.51 o
  -2   6  12          5.60          4.40         7.60 o
   2   6 -12          5.60         -1.27         9.63 o
  -2   6  12          4.30         14.23         5.64 o
  -1   6  12          0.49         -5.14         8.57 o
   1   6 -12          0.49          1.14         3.73 o
  -1   6  12          3.81          5.88         4.69 o
  -1   6  12          5.29          4.23         8.65 o
   0   6  12        173.79        161.32         8.75 o
   0   6 -12        173.79        169.75        13.78 o
   0   6  12        173.79        164.34        12.86 o
   1  -6  12          8.43         -0.89         7.31 o
   1  -6  12          8.43         22.98         6.85 o
  -1   6 -12          1.49          4.43         4.51 o
   1   6  12          7.69          5.65         4.40 o
  -1   6 -12          7.69          2.37         9.41 o
   1   6  12          8.17         10.11         9.94 o
  -2   6 -12          1.70          8.32         3.88 o
  -2   6 -12          1.70         13.61         6.16 o
   2   6  12         10.45          9.16         4.23 o
   3  -6  12         15.63         16.86         3.15 o
   3  -6  12         15.63         18.81         5.23 o
   3   6  12         14.76         19.30         6.26 o
   4  -6  12         10.07         14.05         6.30 o
   4  -6  12         10.07          7.77         2.27 o
  -4   6 -12          1.80         -0.28         4.33 o
   4  -7 -12          2.72          1.70         2.55 o
   3   7 -12         47.77         52.22         8.56 o
  -3   7  12         47.77         36.20         4.53 o
  -2  -7  12         37.71         40.24         9.97 o
   2   7 -12          5.98         14.88         3.47 o
  -2   7  12         34.86         31.72         5.15 o
  -2   7  12         34.86         35.59         6.12 o
  -1   7  12          1.96          9.76        10.12 o
  -1   7  12         12.83         23.10         4.85 o
  -1   7  12         12.83         14.98         6.94 o
   0   7  12         13.57         17.53         6.22 o
   0   7  12         13.57         24.30         8.75 o
   0   7 -12         13.57         18.59         9.87 o
  -1   7 -12         11.15          9.25         4.05 o
  -1   7 -12         11.15         12.14         4.13 o
   1   7  12         58.10         56.63         5.35 o
  -1   7 -12         58.10         56.91        13.30 o
  -2   7 -12         26.02         27.53         3.55 o
  -2   7 -12         26.02         25.01         4.98 o
   2   7  12        145.61        148.64         8.61 o
   3  -7  12         15.33         19.86         4.29 o
   3   7  12         15.08         15.39         6.13 o
   2   8 -12          1.52          8.50         2.43 o
  -2   8  12          9.08          6.92         3.76 o
   2   8 -12          9.08          6.56         5.80 o
  -2   8  12          9.08         10.24         5.02 o
  -1  -8  12         13.85         24.85         7.04 o
   1   8 -12          1.34          2.30         2.70 o
   1   8 -12         12.75         23.79        11.97 o
  -1   8  12          9.09         19.25         3.75 o
  -1   8  12          9.09         19.40         5.62 o
   0  -8  12         17.23         24.51         3.97 o
   0   8  12         16.97         13.31         4.43 o
   0   8 -12         16.97         22.44        10.68 o
   0   8  12         16.97         20.26         3.65 o
  -1   8 -12          3.66          9.90         3.67 o
  -1   8 -12          3.66          7.54         3.39 o
   1   8  12         23.04         13.34         3.48 o
   1   8  12         24.39         16.53         9.68 o
  -2   8 -12         10.43         16.62         4.58 o
  -2   8 -12         10.43         14.36         4.09 o
   2   8  12         61.59         79.25        11.13 o
   2   8  12         60.14         63.88         4.32 o
   1   9 -12          4.05          5.46         1.98 o
  -1   9  12         24.25         27.85         7.04 o
  -1   9  12         24.25         21.65         3.28 o
   0   9  12        126.34         66.59         3.94 o
  -1   9 -12          1.70         10.36         2.98 o
   1   9  12         10.86         13.52         2.80 o
  -5   0  13          3.26          3.47         1.71 o
  -5   0  13         19.10         23.56         7.01 o
  -5   0  13         19.10         21.84         4.27 o
  -4   0  13         50.07         44.37         3.87 o
   4   0 -13         50.07         42.90         3.32 o
  -4   0  13        285.07        276.73        14.52 o
  -4   0  13        285.07        258.60        10.30 o
  -3   0  13        308.72        291.06        15.16 o
  -3   0  13        308.72        266.62        10.64 o
   2   0 -13          0.35          0.57         1.85 o
   2   0 -13          0.35         -0.02         3.31 o
  -2   0  13          3.17          1.71         8.58 o
  -2   0  13          1.99          3.16         2.34 o
   1   0 -13          8.13         11.11         2.74 o
  -1   0  13         47.67         43.46         6.14 o
  -1   0  13         46.31         43.27         7.07 o
   0   0  13         28.03         24.50         5.12 o
   0   0  13         28.03         19.32         3.90 o
  -1   0 -13          1.36          3.85         4.16 o
   1   0  13          7.73         10.11         2.36 o
  -2   0 -13        490.74        529.98        20.93 o
   2   0  13        490.74        511.53        25.45 o
   2   0  13        490.74        533.99        17.37 o
   3   0  13        567.48        515.14        17.02 o
  -3   0 -13        567.48        527.49        20.43 o
  -4   0 -13          2.43          0.59         2.23 o
  -4   0 -13         13.82         10.38         3.06 o
   4   0  13         13.82          6.29         4.06 o
  -5   0 -13         13.71         14.06         2.79 o
  -5  -1  13        107.42        113.91         9.58 o
  -5  -1  13        107.42        113.54         6.23 o
  -5   1  13         19.54         21.07         2.53 o
  -5  -1  13         18.04         17.26         2.54 o
  -5   1  13        108.34        113.52         5.90 o
  -4  -1  13         19.63         25.57         5.44 o
  -4  -1  13         19.63         17.52         4.24 o
  -4   1  13          3.59          4.18         2.08 o
  -4  -1  13          3.33          5.29         2.12 o
   4  -1 -13          3.33          2.55         1.75 o
  -4   1  13         29.29         36.31         8.09 o
  -4   1  13         19.75         20.67         3.41 o
  -3  -1  13        109.61        110.87         7.87 o
  -3  -1  13        109.61        109.21         6.23 o
  -3   1  13        107.83        106.94         8.00 o
  -3   1  13        107.83         94.17         5.93 o
  -2   1  13         47.22         45.58         5.91 o
   2   1 -13         47.22         41.49         3.72 o
  -2  -1  13        358.36        318.24        18.28 o
  -2  -1  13        284.55        283.81        10.40 o
  -2   1  13        358.71        383.67        19.39 o
  -2   1  13        282.21        281.60        10.58 o
   2  -1 -13         52.33         49.55         3.39 o
  -1  -1  13        346.82        347.97        20.00 o
  -1  -1  13        346.82        373.83        13.52 o
  -1   1  13        345.77        394.39        20.84 o
  -1   1  13        345.77        341.97        13.41 o
  -1   1  13        329.01        336.98        18.05 o
   0  -1  13        179.77        143.91         6.33 o
   0  -1  13        179.77        129.60         9.74 o
   0  -1  13        179.77        168.16        10.10 o
   0   1  13        178.15        146.03         6.93 o
   0   1  13        178.15        151.66         9.43 o
   1  -1  13        161.68        137.11         6.90 o
  -1   1 -13         16.76         12.93         7.08 o
   1   1  13        165.94        135.51         7.62 o
  -2   1 -13         41.44         29.42         3.37 o
   2  -1  13        231.43        230.84        16.64 o
   2  -1  13        221.42        227.30         8.63 o
  -2   1 -13        223.59        213.74        14.66 o
   2   1  13        223.59        204.79         8.40 o
  -3  -1 -13        238.40        213.02        10.22 o
  -3   1 -13        240.58        232.49        10.55 o
   3   1  13        240.58        215.49         8.58 o
  -4  -1 -13         57.40         65.84         5.09 o
  -4   1 -13         10.34          9.73         2.78 o
  -4  -1 -13          9.87         16.99         8.61 o
  -5  -1 -13          7.33          6.37         2.51 o
  -5   1 -13          7.33          8.72         2.52 o
  -5  -2  13         23.56         15.55         4.80 o
  -5  -2  13         23.56         17.13         7.65 o
  -5  -2  13          3.45          7.24         2.20 o
  -5   2  13         23.13         20.83         5.48 o
  -4  -2  13          2.20          0.65         2.80 o
  -4   2  13          0.22          0.51         2.05 o
  -4  -2  13         10.52         16.68         7.94 o
  -4   2  13          2.05          1.93         2.24 o
  -4  -2  13          0.53          6.31         2.63 o
   4  -2 -13          0.53          1.05         1.59 o
  -3  -2  13        125.68        113.84         6.54 o
  -3   2  13        125.44        125.59         8.93 o
  -3   2  13        125.44        100.69         5.86 o
   2   2 -13         63.55         37.87        10.89 o
   2  -2 -13          8.17          7.27         2.64 o
  -1  -2  13        104.54        114.26         7.95 o
  -1  -2  13        104.54        113.24        10.48 o
   1  -2 -13         17.65         16.47         6.14 o
  -1   2  13        100.19        103.63         6.12 o
  -1   2  13        100.19         87.17        11.17 o
  -1   2  13        105.50        126.95        13.42 o
   0  -2  13        533.82        456.42        15.11 o
   0  -2  13        533.82        432.95        21.57 o
   0   2  13        538.23        500.34        22.45 o
   0   2  13        538.23        465.59        15.53 o
  -1   2 -13          5.31          6.18         2.63 o
  -1   2 -13          5.31         -5.62         6.94 o
   1  -2  13         44.76         42.77         5.14 o
   1  -2  13         27.11         38.42         8.18 o
   1   2  13         45.13         38.24         7.72 o
   2   2  13         25.64         15.22         5.98 o
   2  -2  13        148.85        140.74         6.47 o
   3   2  13        121.64        113.63        10.59 o
  -3   2 -13        121.64        131.62         7.39 o
  -4   2 -13          0.06         -0.63         3.47 o
  -4   2 -13          0.06         -0.93         2.02 o
  -4  -2 -13          0.33          0.96         2.45 o
   4  -2  13          0.33          2.38         2.11 o
  -4  -2 -13          0.06         -1.12         2.39 o
  -4   2 -13          0.33         -0.07         2.50 o
   5  -2  13         20.36         19.28         2.86 o
  -5  -2 -13         14.79         11.92         2.43 o
  -5  -2 -13          2.58          0.83         1.81 o
  -5   2 -13         14.81         13.83         2.80 o
  -5   3  13          1.31          2.24         1.69 o
  -5  -3  13          0.94          0.99         1.41 o
   4   3 -13          1.98          0.09         6.59 o
  -4  -3  13         15.28         36.58         6.90 o
  -4   3  13         11.51         18.68         8.05 o
  -4   3  13         11.51         17.58         7.74 o
   4  -3 -13          2.07          1.96         1.60 o
  -3  -3  13        344.94        287.92        11.14 o
  -3   3  13        342.56        311.67        11.16 o
   3   3 -13        342.56        274.77        16.91 o
   2   3 -13          2.12          4.18         3.53 o
  -2  -3  13         16.97         10.55         8.79 o
  -2   3  13         16.30         19.14        11.91 o
   2   3 -13         16.30          3.27         8.89 o
   1   3 -13          0.31          7.82         5.26 o
  -1   3  13          1.77          3.89         4.04 o
  -1   3  13          1.77         10.45         6.01 o
   0  -3  13        136.08        119.83         6.00 o
   0  -3  13        136.08        122.91         8.74 o
   0   3  13        138.43        130.94        12.77 o
   1  -3  13        185.57        196.93        13.91 o
  -1   3 -13         34.10         23.71         6.21 o
  -1   3 -13         34.10         30.97         4.83 o
   1   3  13        186.85        189.69        11.08 o
   1   3  13        186.85        193.41        12.34 o
   2   3  13         51.47         91.27         8.05 o
  -2   3 -13         51.47         80.65        10.53 o
   2  -3  13        381.72        347.86        19.84 o
   2   3  13        288.25        304.02        14.05 o
   3   3  13         48.66         35.67         8.26 o
  -3   3 -13         48.66         41.26         5.32 o
  -4   3 -13          0.44          1.50         1.96 o
   4  -3  13          2.08          2.49         1.86 o
  -4  -3 -13          2.08         -1.37         2.18 o
  -4  -3 -13          0.30          0.86         2.99 o
  -4   3 -13          2.14          2.47         2.91 o
  -5   3 -13          0.55          0.50         1.61 o
  -5  -3 -13          3.53          6.94         2.46 o
  -5   3 -13          3.47          4.87         2.52 o
  -5   4  13          5.29          5.31         2.35 o
  -5   4  13         32.72         37.49         4.14 o
  -5  -4  13          6.29          6.63         1.91 o
  -4  -4  13        143.80        163.47        12.35 o
  -4   4  13         23.45         18.90         3.17 o
   4   4 -13         23.45         19.77         7.89 o
  -4   4  13        142.23        150.60        11.03 o
  -4   4  13        141.02        122.33         8.88 o
  -4   4  13        141.02        125.71         5.69 o
  -3  -4  13         42.60         32.43         5.35 o
  -3  -4  13         42.60         44.84         5.99 o
  -3   4  13         43.34         37.61         4.32 o
  -3   4  13         43.34         53.58         7.45 o
   3   4 -13         43.34         42.60         8.42 o
   2   4 -13          6.33          4.37         3.34 o
  -2  -4  13         41.39         39.11         9.61 o
  -2  -4  13         41.39         50.82         7.85 o
  -2   4  13         41.82         51.00        14.86 o
  -2   4  13         41.82         56.89         8.18 o
  -1  -4  13        205.21        221.25        10.64 o
   1   4 -13         37.70         39.16         5.74 o
   1   4 -13        206.92        201.60        14.71 o
  -1   4  13        206.92        222.81        17.70 o
   0  -4  13         45.91         33.59         5.78 o
   0   4 -13         47.29         42.33         7.58 o
   0   4  13         47.29         37.46         6.60 o
   1  -4  13         65.62         75.42         5.62 o
   1  -4  13         65.62         56.05         9.54 o
   1   4  13         32.68         40.21         6.33 o
  -1   4 -13         70.38         78.93        13.49 o
   2  -4  13        167.92        169.48         7.87 o
   2  -4  13        167.92        146.54        13.10 o
   2   4  13        167.52        157.74         9.18 o
   3   4  13         49.64         47.68         7.59 o
  -4   4 -13          1.81         11.18         5.45 o
   4   4  13         10.47          2.90         8.21 o
  -4   4 -13         10.47          9.37         3.35 o
  -4  -5  13         28.12         24.54         6.58 o
  -4   5  13          5.12          3.66         2.64 o
   4  -5 -13          4.78          2.49         1.54 o
   4  -5 -13          4.78         14.22         6.53 o
  -4   5  13         28.27         22.75         4.52 o
  -4   5  13         28.27         24.78         5.97 o
  -4   5  13         28.27         23.44         3.64 o
  -3   5  13         46.94         35.56         4.57 o
   3   5 -13         46.94         32.05         8.24 o
  -3   5  13         46.94         41.31         6.94 o
   2   5 -13          1.30          1.79         3.42 o
  -2   5  13         15.22         -4.20        15.65 o
   1   5 -13         31.87         33.12         5.39 o
  -1  -5  13        196.11        198.97        11.88 o
  -1   5  13        187.31        179.92        10.63 o
   0  -5  13        105.52         91.13         7.30 o
   0  -5  13        105.52         86.84         5.39 o
   0   5  13        108.12        104.51         7.66 o
   1  -5  13         79.04         73.83         6.49 o
  -1   5 -13          8.03         22.33         7.56 o
   1   5  13         45.05         43.32         6.29 o
   2  -5  13        130.85        127.21        11.18 o
   2  -5  13        130.85        132.86         6.89 o
   2   5  13        127.58        125.34         7.93 o
   3  -5  13         58.90         60.46         7.09 o
   3  -5  13         58.90         57.26         3.65 o
   3   5  13         59.79         62.73         7.65 o
   4  -5  13          6.26          8.40         2.40 o
  -4   5 -13          1.02          1.03         3.38 o
  -4   5 -13          1.02          0.95         1.89 o
  -4  -5 -13          1.17         -0.67         5.78 o
   4   5  13          6.19          3.38         9.47 o
  -4   6  13          2.21         -0.77         6.75 o
   4  -6 -13          2.17          6.18         2.41 o
   4  -6 -13          2.17          1.79         3.28 o
  -3  -6  13         44.19         36.63         6.07 o
  -3   6  13         43.38         43.68         6.88 o
   2   6 -13          4.81          3.81         3.26 o
  -2   6  13         27.45         24.98         6.99 o
  -1   6  13         11.25         19.47         9.99 o
   1   6 -13         11.25         16.77         4.36 o
  -1   6  13         62.61         67.62         6.99 o
  -1   6  13         62.61         53.23        10.94 o
   0   6  13         44.47         31.76         5.59 o
   0   6  13         44.47         26.89         8.03 o
   0   6 -13         44.47         36.03         9.99 o
  -1   6 -13         10.68         18.86         5.45 o
   1  -6  13         71.67         69.89         7.41 o
   1   6  13         72.20         88.21        11.84 o
  -1   6 -13         60.95         72.22        12.90 o
   1   6  13         60.95         71.38         6.21 o
   2  -6  13         18.25         23.80         5.15 o
   2   6  13         16.87         25.70         4.78 o
   3  -6  13         20.31         21.21         2.92 o
   3  -6  13         20.31         20.00         4.87 o
   4  -6  13          4.19          0.70         1.85 o
  -3   7  13          3.44         10.24         4.72 o
   3   7 -13          3.44         11.30         9.34 o
  -2  -7  13        108.24        135.50        11.13 o
  -2   7  13         83.31         83.69         7.58 o
  -2   7  13         83.31         78.09         6.64 o
  -1  -7  13         37.75         19.53         7.06 o
   1   7 -13          5.84          1.34         3.02 o
  -1   7  13         32.67         26.76         5.06 o
  -1   7  13         32.67         28.20         7.87 o
   0  -7  13         61.51         54.31         5.50 o
   0   7 -13         60.22         68.37        10.82 o
   0   7  13         60.22         62.48        10.53 o
   0   7  13         60.22         48.69         5.03 o
  -1   7 -13          3.77          6.38         5.71 o
  -1   7 -13          3.77          5.87         4.38 o
   1   7  13         25.17         27.05         4.08 o
   2   7  13         48.29         48.23         4.38 o
   2   8 -13          1.45          9.62         2.26 o
   2   8 -13          8.26         14.39         7.81 o
  -2   8  13          8.26          3.71         6.87 o
   1   8 -13         11.56         13.38         2.74 o
  -1  -8  13         72.56        102.19         9.19 o
  -1   8  13         68.25         54.29         7.38 o
  -1   8  13         68.25         47.32         4.52 o
   1   8 -13         72.67        115.89        14.03 o
   0  -8  13         31.87         24.04         4.55 o
   0   8  13         31.53         29.16         3.68 o
   0   8 -13         31.53         47.25        11.37 o
  -1   8 -13          4.42         10.72         4.33 o
   1   8  13         35.33         45.61        11.18 o
   1   8  13         23.77         24.84         3.51 o
   2   8  13          3.79          1.25         9.07 o
   2   8  13         21.52         14.31         3.59 o
   1   9 -13          7.23          9.68         2.08 o
   0  -9  13          9.33         19.20         4.60 o
   0   9  13          8.97         11.19         2.81 o
  -5   0  14          0.99          9.72         2.84 o
  -4   0  14          3.84          7.94         2.70 o
  -4   0  14          0.68          0.80         1.87 o
   4   0 -14          0.68          1.70         1.74 o
   2   0 -14          0.31          4.79         4.17 o
  -2   0  14          0.31          4.04         3.13 o
   2   0 -14          0.31          0.89         1.69 o
  -1   0  14        131.70         81.46        11.39 o
  -1   0  14        131.70        120.37         6.97 o
   1   0 -14         21.04         27.60         5.11 o
   0   0  14         36.24         31.66         3.87 o
   0   0  14         36.24         33.58        11.14 o
   0   0  14         36.24         37.18         8.05 o
   1   0  14         88.87         84.16         5.94 o
   1   0  14         67.83         70.53         7.49 o
   2   0  14         96.76         88.37         6.15 o
   2   0  14         96.76         83.45        11.42 o
  -2   0 -14         16.11         13.41         2.94 o
  -3   0 -14         60.55         48.92         5.23 o
   3   0  14         60.55         57.15         3.97 o
   3   0  14         60.55         58.38        10.02 o
  -4   0 -14         25.56         23.00         3.65 o
   4   0  14         25.56         26.56         3.52 o
  -4   0 -14          4.49          5.01         2.15 o
  -5   0 -14          2.52          7.47         2.55 o
  -5  -1  14         64.50         59.52         4.90 o
  -5   1  14         11.17          9.40         2.08 o
  -5  -1  14         10.39         10.26         2.34 o
  -4  -1  14         29.65         33.28         5.53 o
  -4   1  14          5.03          4.68         2.30 o
   4  -1 -14          5.36          3.71         1.61 o
  -4  -1  14          5.36          6.99         2.77 o
  -4   1  14         29.50         27.21         3.40 o
  -3   1  14         76.43         67.87         4.69 o
   2  -1 -14         10.01         11.32         2.48 o
  -2   1  14         49.78         42.08         4.31 o
  -1  -1  14        225.15        207.31        15.29 o
   1   1 -14         30.75         30.06         6.25 o
  -1  -1  14        184.09        195.72         7.95 o
  -1   1  14        223.24        227.42         9.91 o
  -1   1  14        223.24        251.93        16.61 o
  -1   1  14        182.74        191.59        12.97 o
   0  -1  14         38.25         36.46         7.19 o
   0  -1  14         38.25         40.59         6.34 o
   0  -1  14         38.25         30.43         3.98 o
   0   1  14         39.54         43.20         4.37 o
   0   1  14         39.54         40.05         6.14 o
  -1   1 -14         40.49         29.33         8.27 o
   1  -1  14        265.96        239.17         9.35 o
  -1  -1 -14         41.06         42.40         3.57 o
   1   1  14        232.01        212.03        12.78 o
   1   1  14        262.76        244.60        10.04 o
  -2   1 -14         53.68         50.21         4.06 o
   2  -1  14        323.78        310.20        11.03 o
   2   1  14        366.43        325.76        12.33 o
   2   1  14        366.43        336.09        18.71 o
  -2  -1 -14         59.59         52.95         3.94 o
   3  -1  14         44.31         53.62         4.04 o
  -3  -1 -14         44.31         43.82         4.78 o
   3   1  14         46.50         51.99         8.87 o
   3   1  14         46.50         43.27         4.28 o
  -3   1 -14         46.50         52.60         5.43 o
  -4   1 -14          3.90          3.18         1.75 o
   4  -1  14         23.02         22.44         2.77 o
  -4  -1 -14         23.02         26.96         3.96 o
  -4   1 -14         22.90         28.39         3.96 o
   4   1  14         22.90         23.59         4.65 o
  -4  -1 -14          4.16          6.66         5.67 o
  -5  -1 -14          2.48          2.59         2.14 o
   5  -1  14          2.64          3.55         3.51 o
  -5   1 -14          2.50          2.20         2.12 o
  -5  -2  14         83.58         95.93         8.73 o
  -5   2  14         13.47         14.88         2.38 o
  -5  -2  14         12.19         17.99         2.29 o
  -4   2  14          2.03          2.03         2.50 o
  -4  -2  14         13.70         10.41         4.04 o
  -4   2  14         13.38         23.64         7.42 o
  -4   2  14         13.38          9.94         4.19 o
  -3  -2  14        250.90        246.17         9.63 o
  -3   2  14        254.58        227.13         9.23 o
  -3   2  14        254.58        256.71        13.44 o
   3   2 -14        254.58        215.54        16.57 o
  -2  -2  14         87.65         89.48         6.46 o
  -2  -2  14         87.65         72.97        10.44 o
  -2   2  14         86.22         77.62         6.49 o
   2   2 -14         60.58         51.04         9.66 o
  -2   2  14         60.58         64.65         7.67 o
   2  -2 -14         11.22         16.42         2.56 o
  -1  -2  14        200.12        192.83         8.02 o
  -1   2  14        239.19        239.80        16.66 o
  -1   2  14        202.42        192.75         7.96 o
  -1   2  14        202.42        180.93        13.62 o
   0  -2  14        307.67        293.63        10.20 o
   0  -2  14        307.67        266.67        14.57 o
   0   2  14        302.25        283.60        10.58 o
   0   2  14        302.25        299.58        15.32 o
  -1   2 -14         36.77         36.41         9.55 o
   1   2  14        245.54        237.65        11.30 o
  -1  -2 -14         36.14         35.75         3.81 o
   2   2  14         51.92         40.66         6.58 o
   2   2  14        308.58        290.23        12.83 o
   3  -2  14         20.14         26.02         3.11 o
  -3   2 -14         18.14         15.19         5.16 o
   3   2  14         18.14         20.43         7.08 o
   4  -2  14          1.78          1.19         1.83 o
  -4  -2 -14          1.78          3.43         2.39 o
  -4   2 -14          0.27          0.83         1.94 o
  -4   2 -14          0.27         -1.06         3.56 o
  -4  -2 -14          0.35          0.55         2.91 o
  -4   2 -14          1.74          3.19         2.68 o
   5  -2  14         45.65         55.95         3.29 o
  -5  -2 -14         29.24         36.04         2.99 o
  -5   2 -14         29.25         31.08         3.19 o
  -5  -2 -14          5.13          3.49         2.34 o
  -5  -3  14         14.77          9.69         8.03 o
  -5   3  14          1.88          1.86         1.80 o
  -5  -3  14          1.47          4.73         1.98 o
   4   3 -14          2.97          3.09         7.09 o
  -4   3  14          2.97          2.18         2.43 o
  -4  -3  14         17.48         27.91         8.25 o
  -4  -3  14         17.17         24.44         4.53 o
  -4  -3  14          3.06          1.62         1.55 o
   4  -3 -14          3.06          3.68         1.54 o
  -4   3  14         17.14         24.00         3.37 o
  -3  -3  14         88.94         74.05         5.85 o
  -3   3  14         89.30         80.77         5.69 o
   3   3 -14         89.30         88.43        11.35 o
  -3   3  14         89.30        101.61         8.59 o
   2   3 -14         97.27        103.92         6.95 o
  -2  -3  14        594.32        613.71        19.60 o
  -2   3  14        546.04        574.94        27.63 o
   2   3 -14        546.05        570.78        28.42 o
  -2   3  14        597.52        536.34        19.38 o
  -1  -3  14        367.70        359.26        19.53 o
  -1  -3  14        358.81        361.60        12.69 o
   1   3 -14         60.54         49.70         7.99 o
  -1   3  14        356.71        351.20        13.05 o
   1  -3 -14         65.14         55.86         6.02 o
  -1   3  14        367.48        393.23        22.67 o
   0  -3  14        112.19         88.12         7.58 o
   0   3  14        110.81         97.48         9.01 o
   0   3  14        110.81         97.07         7.12 o
   1  -3  14        120.67        113.62         6.19 o
  -1   3 -14         10.77          9.86         3.23 o
   1  -3  14         55.53         54.18         7.55 o
   1   3  14         56.40         57.02         7.88 o
   2  -3  14        157.80        168.57        13.46 o
   2  -3  14        140.03        148.89         6.42 o
  -2  -3 -14         23.70         34.72         3.56 o
   3  -3  14         51.64         45.32         3.64 o
  -3   3 -14         52.77         47.17         5.63 o
   3   3  14         52.77         40.35         8.11 o
  -4  -3 -14          4.33          3.21         2.38 o
   4  -3  14          4.33          3.28         1.78 o
  -4   3 -14          0.74          1.03         1.74 o
  -4   3 -14          0.74         -0.21         3.54 o
  -4  -3 -14          0.78          1.13         2.55 o
  -4   3 -14          4.31          2.33         3.08 o
  -5  -3 -14         24.61         33.05         2.83 o
   5  -3  14         24.61         39.46         2.44 o
  -5   3 -14          4.13          3.06         1.14 o
  -5   3 -14          4.13          6.71         3.61 o
  -5   4  14          0.28          0.62         2.14 o
  -5  -4  14          0.21          1.35         1.60 o
  -5   4  14          1.40          3.02         2.17 o
  -4  -4  14         92.74        108.58        10.50 o
  -4   4  14         16.09         17.95         3.16 o
   4   4 -14         16.09          7.61         6.41 o
   4  -4 -14         15.85         12.77         2.04 o
  -4   4  14         90.98         95.97         7.19 o
  -4   4  14         90.98         89.47         4.73 o
  -3  -4  14         86.34         78.53         7.17 o
   3   4 -14         86.80         75.73         9.70 o
  -2  -4  14         34.92         31.92         7.31 o
   2   4 -14          1.01          4.14         3.26 o
  -2   4  14         36.67         52.86        15.50 o
  -2   4  14         36.67         38.95         7.58 o
   2   4 -14         36.67         38.55        10.94 o
  -1  -4  14        290.26        314.74        17.57 o
  -1  -4  14        290.26        341.87        13.08 o
  -1   4  14         45.16         50.56         7.78 o
   1   4 -14         45.16         52.34         6.27 o
  -1   4  14        272.30        280.99        16.81 o
   0  -4  14        302.74        266.24        13.75 o
   0  -4  14        302.74        232.11         9.18 o
   0   4  14        303.26        282.32        15.28 o
   1  -4  14        136.13        132.44        10.53 o
   1   4  14         84.84         94.80         7.94 o
   2  -4  14         22.14         23.92         8.00 o
   2   4  14          6.31         10.01         4.98 o
  -2   4 -14         22.88         10.57        15.86 o
   3  -4  14         19.76         18.90         7.24 o
   4  -4  14         37.35         40.03         3.02 o
  -4  -4 -14         37.35         36.69         3.26 o
  -4   4 -14          6.56         14.97         5.36 o
   4   4  14         37.35         33.51        14.49 o
  -4  -5  14         17.96         11.41         5.16 o
  -4   5  14          3.03          0.35         3.41 o
   4  -5 -14          3.26          6.93         2.21 o
  -4   5  14         17.86          9.59         3.56 o
  -4   5  14         17.86         15.01         4.10 o
  -3  -5  14         65.28         63.73         6.44 o
  -3   5  14         65.12         49.63         5.14 o
   3   5 -14         65.12         55.07         9.38 o
   2   5 -14          2.16         15.31         3.92 o
   1   5 -14          3.27         11.11         5.01 o
  -1  -5  14         41.93         42.28         8.74 o
  -1   5  14         17.05         37.30        11.58 o
   0  -5  14         26.52         22.80         4.15 o
   0   5  14         25.80         32.16         6.26 o
   0   5  14         25.80         38.22         8.66 o
   0   5 -14         25.80         28.35         9.58 o
  -1   5 -14         23.22         38.72        10.00 o
   1  -5  14        140.83        140.48         7.72 o
   1   5  14        137.27        153.80         9.15 o
  -1   5 -14        140.54        167.06        17.43 o
   2   5  14        107.39        110.56         7.44 o
   3  -5  14         14.65         17.91         5.64 o
   3  -5  14         14.65         16.30         2.85 o
  -4  -5 -14         42.50         41.53         3.13 o
   4  -5  14         42.50         45.96         2.65 o
  -4   5 -14          7.58         17.71         5.47 o
  -4  -5 -14          7.36          4.28         4.00 o
  -4  -6  14          1.03          0.02         1.25 o
   4  -6 -14          1.03          2.13         1.60 o
  -4   6  14          7.45          6.03         4.05 o
  -3  -6  14          4.72         13.77         5.75 o
   3   6 -14          4.02          9.62         9.54 o
   2   6 -14          1.09          2.07         2.46 o
   1   6 -14         10.26         21.70         4.89 o
  -1   6  14         65.29         69.32         7.20 o
   1   6 -14         67.33         55.98        12.11 o
   0  -6  14         56.29         54.08         5.42 o
   0   6 -14         58.34         68.64        11.83 o
   0   6  14         58.34         66.22        10.75 o
  -1   6 -14          2.04         12.21         6.37 o
  -1   6 -14         22.91         24.00        16.14 o
   1   6  14         12.65          5.96         4.84 o
   2  -6  14          6.41          4.02         4.79 o
   2  -6  14          6.41          8.34         6.56 o
   2   6  14          0.81          2.02         5.23 o
   2   6  14          5.55          5.97         3.67 o
   3  -6  14         26.43         33.93         3.20 o
   3  -6  14         26.43         32.11         4.88 o
   3   6  14         26.26         25.78         8.44 o
   2   7 -14          0.58          8.39         2.80 o
  -2  -7  14         13.84         16.74         6.98 o
  -1   7  14          2.74          6.69        12.60 o
   1   7 -14          2.74          2.36         2.98 o
  -1  -7  14         16.37         11.69         6.33 o
  -1   7  14         14.32          9.06         4.55 o
   0   7 -14          7.61         11.15         7.82 o
   0   7  14          7.61         11.51         4.24 o
  -1   7 -14          1.67          1.60         4.37 o
   1   7  14         11.07         22.93         4.19 o
  -1   7 -14         11.07         37.59        18.52 o
   2   7  14         18.45         20.92         7.03 o
   2   7  14        109.41        102.37         9.56 o
   2   7  14        109.41         99.81         5.94 o
   3  -7  14         31.18         26.56         3.99 o
   1   8 -14         10.97         10.03         2.49 o
  -1   8  14         58.75         37.47         4.87 o
   1   8 -14         64.10         99.77        15.04 o
   0  -8  14          3.22          2.40         2.81 o
   1   8  14         28.33         16.72         3.48 o
   2  -8  14          9.59          9.27         3.12 o
  -5   0  15          0.17          2.05         1.58 o
  -4   0  15         66.45         80.17         5.97 o
  -4   0  15         11.67         15.01         3.03 o
   4   0 -15         11.67         12.64         2.55 o
  -2   0  15          5.07          7.91         6.16 o
  -2   0  15         28.84         29.49         3.91 o
  -1   0  15        633.49        679.86        21.79 o
   0   0  15        677.33        694.72        30.26 o
   0   0  15        677.33        532.47        28.45 o
   1   0  15        112.60        127.13        10.83 o
   2   0  15         15.20          9.77         4.81 o
   3   0  15          8.70         -0.08         9.12 o
  -3   0 -15          8.70          1.03         4.56 o
   3   0  15          8.70          7.91         3.01 o
   4   0  15        111.57        100.09         5.20 o
  -4   0 -15        111.57        103.87         5.84 o
  -4   0 -15         19.60         21.49         4.86 o
  -4   0 -15         19.60         16.68         2.67 o
  -5   0 -15          4.39          4.90         2.35 o
  -5   0 -15          0.77          1.35         1.21 o
  -5   0 -15          0.77          0.48         2.54 o
  -5  -1  15         19.36         19.83         3.69 o
  -5   1  15          3.05          4.62         1.82 o
  -5  -1  15          3.28          4.11         1.83 o
  -4  -1  15        103.28        116.45         8.42 o
  -4   1  15         17.86         18.78         3.01 o
   4   1 -15         17.86         20.59         3.63 o
  -4   1  15        103.05        116.83         5.65 o
  -4  -1  15         18.38         18.00         2.79 o
   4  -1 -15         18.38         15.25         2.43 o
  -3  -1  15        205.34        210.05        11.87 o
  -3   1  15        206.15        186.38         8.06 o
  -2  -1  15        268.07        302.10        11.09 o
  -2  -1  15        327.66        331.14        19.04 o
   2   1 -15        320.28        408.54        23.15 o
  -2   1  15        320.28        346.31        19.97 o
  -2   1  15        266.61        296.42        11.24 o
   2  -1 -15         48.55         45.61         3.33 o
  -1  -1  15        142.28        126.69         7.12 o
  -1   1  15        148.62        165.06        12.77 o
  -1   1  15        148.62        142.82         7.59 o
  -1   1  15          5.36          5.89         5.56 o
   0  -1  15         14.08         16.42         6.11 o
   0   1  15         14.12          9.54         5.25 o
  -1   1 -15        143.25        133.72        10.20 o
   1  -1  15        797.50        785.72        24.82 o
   1   1  15        799.64        811.68        37.44 o
  -2  -1 -15        494.91        494.91        19.82 o
  -2   1 -15         86.21         77.30         4.66 o
  -2   1 -15         86.21         79.38         7.68 o
   2  -1  15        495.08        512.12        16.89 o
   2   1  15        495.24        496.01        17.11 o
   3  -1  15         50.40         54.83         3.98 o
  -3  -1 -15         50.40         51.13         5.17 o
   3   1  15         49.64         47.70         9.42 o
   3   1  15         49.64         45.20         4.76 o
  -3   1 -15         49.64         50.84         5.52 o
   4  -1  15         14.58         12.76         2.84 o
  -4  -1 -15         14.58         15.53         3.32 o
  -4   1 -15          2.72          2.74         1.85 o
  -4  -1 -15          2.43          1.19         1.88 o
  -4  -1 -15          2.43          4.36         2.88 o
  -4   1 -15         14.71         16.79         3.62 o
  -5   1 -15          0.03          1.21         1.07 o
  -5  -1 -15          0.09          1.49         1.97 o
  -5  -1 -15          0.01         -0.28         1.28 o
  -5  -1 -15          0.01          1.82         2.45 o
  -5   1 -15          0.10          2.13         2.71 o
  -5  -2  15         30.54         29.36         3.53 o
  -5  -2  15          5.56          6.03         1.80 o
  -4  -2  15         58.27         67.00         6.53 o
  -4   2  15          9.77          6.94         2.72 o
  -4  -2  15         58.62         52.09         5.84 o
  -4   2  15         57.87         64.45         6.37 o
  -4   2  15         57.87         63.80         4.16 o
   4  -2 -15         10.63          8.38         2.00 o
  -4  -2  15         10.63          8.55         2.45 o
  -3  -2  15         61.03         65.34         5.13 o
  -3   2  15         59.84         67.77         7.10 o
   3   2 -15         59.84         52.44        10.55 o
  -2  -2  15        157.82        163.11         8.11 o
  -2   2  15        159.14        157.39         8.24 o
  -2   2  15        159.14        157.35        13.26 o
   2   2 -15        107.22        119.89        11.97 o
  -1  -2  15        103.95        107.36         5.74 o
  -1   2  15        101.88        113.09         6.14 o
  -1   2  15        156.45        178.36        15.03 o
   1  -2 -15         20.33         24.16         5.64 o
   0  -2  15         85.71         70.35         4.51 o
   0  -2  15         85.71         83.60         7.05 o
   0   2  15         91.35         85.78         7.77 o
   1  -2  15        322.31        324.03        11.99 o
   1  -2  15        301.97        258.57        14.24 o
  -1   2 -15         54.57         52.88         4.08 o
   1   2  15        319.09        333.04        13.42 o
  -1  -2 -15         51.74         52.61         4.01 o
   2   2  15         50.55         57.28         7.68 o
   2   2  15          3.92          5.92         5.12 o
   3  -2  15         51.94         51.61         3.63 o
  -3  -2 -15         51.94         56.74         4.77 o
   3   2  15         50.53         52.53         8.54 o
   4  -2  15          1.17          4.19         1.77 o
  -4  -2 -15          1.17          4.34         2.44 o
  -4   2 -15          0.27          0.21         1.86 o
  -4   2 -15          0.27          0.93         5.35 o
  -4  -2 -15          0.15          1.19         3.07 o
  -4   2 -15          1.23          1.42         3.12 o
  -5  -3  15         17.56         11.01         8.13 o
  -5   3  15          2.74         -0.09         2.06 o
  -5   3  15         16.69         14.01         2.13 o
  -5  -3  15          3.15          4.47         1.78 o
  -4  -3  15          6.17          7.64         7.21 o
  -4   3  15          0.99          1.82         2.72 o
   4   3 -15          0.99         -2.11         9.65 o
  -4  -3  15          5.39         13.17         4.31 o
  -4  -3  15          0.91          1.08         1.60 o
   4  -3 -15          0.91          1.58         1.25 o
  -4   3  15          5.43          4.97         3.17 o
  -4   3  15          5.43          6.72         2.10 o
  -3   3  15         27.38         25.87         4.40 o
  -3   3  15         27.38         30.56         6.58 o
   3   3 -15         27.38         36.11        10.17 o
  -2  -3  15        111.85        110.18         6.13 o
  -2   3  15        139.37        139.25        14.48 o
  -2   3  15        139.37        119.77         8.21 o
   2  -3 -15         17.77         15.85         2.61 o
  -1  -3  15        133.56        137.42         8.02 o
  -1  -3  15        133.56        128.51        11.12 o
  -1   3  15        127.12        130.69        11.31 o
  -1   3  15        127.12        126.35         7.13 o
   1  -3 -15         20.93         18.68         5.65 o
   0  -3  15         57.94         51.36         6.24 o
   0  -3  15         57.94         49.60         4.07 o
   0   3  15         57.70         53.33         5.91 o
   0   3  15         57.70         51.78         6.86 o
  -1   3 -15          9.13          5.52         6.04 o
  -1   3 -15          9.13         10.55         3.22 o
   1  -3  15         47.38         47.39         7.22 o
  -2   3 -15          4.15          3.65         2.39 o
   2  -3  15         26.64         23.97         3.22 o
   2  -3  15         63.80         57.22        10.35 o
  -2   3 -15         63.35         48.60        15.47 o
   2   3  15         63.35         59.38        10.98 o
   3   3  15         16.35         13.01         6.72 o
  -4   3 -15          2.54          4.49         3.31 o
  -4   3 -15          2.54          2.09         1.80 o
   4  -3  15         15.47         19.56         2.45 o
  -4  -3 -15         15.47         18.90         2.99 o
  -4  -3 -15          2.87          2.98         2.63 o
  -4  -3 -15          2.87          4.56         2.94 o
   4   4 -15          3.50          8.27         7.38 o
  -4   4  15          3.50          6.58         3.37 o
  -4  -4  15         23.40         19.34         7.08 o
  -4   4  15         17.29         13.48         3.11 o
  -4   4  15         17.29         16.62         4.81 o
  -3  -4  15         17.67         27.41         5.10 o
  -3   4  15         18.34         22.61         4.33 o
  -3   4  15         18.34         29.42         6.22 o
   3   4 -15         18.34         18.22         8.70 o
   2   4 -15         16.57         23.24         4.40 o
  -2  -4  15         93.12         90.34         8.32 o
  -2   4  15         93.41         97.54         9.00 o
  -2   4  15         93.41        101.85        14.30 o
   1   4 -15         27.19         28.69         5.69 o
  -1  -4  15        140.10        150.16         8.79 o
   1  -4 -15         22.32         22.37         4.92 o
  -1   4  15        142.36        150.88        19.51 o
   0  -4  15         37.92         33.47         5.19 o
   0  -4  15         37.92         44.63         3.90 o
   0   4  15         37.48         30.67         8.10 o
   1  -4  15          1.54          4.56         4.29 o
   1   4  15          1.56          9.61         5.65 o
  -1   4 -15         28.75         38.12        12.20 o
  -2   4 -15         18.43          8.73        16.08 o
   3  -4  15         44.32         45.17         3.36 o
   3   4  15         44.40         32.10         6.74 o
  -4   4 -15          2.49         -0.54         1.73 o
  -4   4 -15          2.49          0.65         5.06 o
   4  -4  15         15.48         17.56         2.07 o
  -4  -4 -15         15.48         15.71         2.66 o
  -4  -4 -15          2.92          5.15         2.96 o
  -4  -5  15         42.57         36.78         6.30 o
  -4  -5  15          7.36          3.04         1.31 o
   4  -5 -15          7.36          6.64         1.75 o
  -4   5  15         42.69         44.71         5.34 o
  -4   5  15         42.69         44.10         4.91 o
  -3  -5  15         13.38         14.38         5.23 o
  -3   5  15         12.74         15.76         7.80 o
   1   5 -15          7.74         13.07         4.92 o
  -1  -5  15         42.66         50.41         8.77 o
  -1   5  15         40.76         55.68        15.22 o
   0  -5  15         42.95         37.21         4.35 o
   0   5  15         44.68         39.58         9.91 o
   0   5  15         44.68         50.70         7.01 o
   0   5 -15         44.68         46.52         9.37 o
   1  -5  15         18.14         28.82         7.39 o
   1  -5  15         18.14         29.68         5.25 o
  -1   5 -15          1.55          1.66         7.62 o
   1   5  15         11.24         22.93         5.91 o
  -1   5 -15         18.98         27.74        13.85 o
   2  -5  15         58.52         53.35         4.69 o
   2  -5  15         39.03         38.18         5.69 o
   3  -5  15         17.66         15.08         6.11 o
   3   5  15         17.84         13.73         7.24 o
   4  -5  15          8.19          9.44         2.01 o
  -4  -5 -15          8.19          7.31         2.18 o
   4  -6 -15          5.08          0.92         1.71 o
  -3  -6  15         13.43         15.31         4.67 o
   3   6 -15         13.44         20.43        10.28 o
   2   6 -15          0.79          4.31         3.00 o
  -2  -6  15          5.38         14.95         7.50 o
   2   6 -15          4.26          7.55         6.62 o
   1   6 -15          6.14          7.26         3.59 o
   1   6 -15         36.91         41.44         8.51 o
   0   6 -15         59.08         49.54         9.91 o
   0   6  15         59.08         49.39        10.71 o
   0   6  15         59.08         49.99         5.51 o
   1  -6  15         26.33         29.53         6.21 o
   1  -6  15         26.33         29.37         6.97 o
   1   6  15          3.09         13.60         7.43 o
   1   6  15         19.17         24.87         5.17 o
   2  -6  15         14.51         12.72         4.59 o
   2  -6  15         21.01         24.46         4.70 o
   3  -6  15          7.26          6.08         4.54 o
   3   6  15          6.88         -3.27         6.55 o
  -2  -7  15        122.40        163.96        10.64 o
   2   7 -15         17.61         30.59         6.61 o
   2   7 -15        101.97        110.61        10.15 o
   1   7 -15          3.76          7.83         3.03 o
   1   7 -15         21.64         23.16         7.69 o
   0   7  15         49.43         29.81         4.30 o
   0   7  15         49.43         36.18        11.47 o
   0   7 -15         49.43         30.55         9.52 o
   1  -7  15         48.05         44.44         5.87 o
   1   7  15          8.12         22.49         8.60 o
   1   7  15         48.26         36.09        11.92 o
   1   7  15         44.50         35.16         4.33 o
   2  -7  15          1.26          6.13         3.23 o
   2   7  15          0.09          0.34         6.09 o
   1   8 -15         12.92          9.57         2.62 o
  -1  -8  15         82.47        127.36         9.44 o
   0  -8  15          3.59         10.86         3.99 o
  -5   0  16          0.53          0.36         1.48 o
  -4   0  16          0.53         -0.18         1.98 o
   4   0 -16          0.53          0.10         1.64 o
  -4   0  16          3.03          1.73         3.11 o
  -4   0  16          3.03          1.86         2.17 o
  -3   0  16          2.32          1.31         4.87 o
  -2   0  16          4.23          9.12         7.70 o
  -2   0  16          4.23          7.02         5.05 o
   1   0 -16          7.28         16.83         5.16 o
  -1   0  16         48.71         52.35        11.71 o
  -1   0  16         41.46         44.99         4.30 o
   0   0  16        797.39        826.96        37.24 o
   0   0  16        797.39        794.52        25.32 o
  -1   0 -16          7.24          8.72         3.13 o
   1   0  16         48.53         49.15         5.36 o
   1   0  16         41.25         42.59         7.56 o
   2   0  16          6.49         18.08         8.25 o
   2   0  16         13.94         22.35         4.86 o
   3   0  16          5.80          6.49         9.29 o
  -4   0 -16          9.69         10.46         3.59 o
   4   0  16          9.69          6.87         2.63 o
  -4   0 -16          1.70          2.06         3.43 o
  -4   0 -16          1.70          6.95         2.44 o
  -5   1  16          0.06         -0.95         1.72 o
  -5  -1  16          0.16          0.45         1.47 o
  -4   1  16         13.44         14.77         2.93 o
  -4  -1  16         78.69         72.73         4.60 o
  -4  -1  16         78.69         78.39         6.90 o
  -4  -1  16         14.14         12.93         2.66 o
   4  -1 -16         14.14         13.08         2.20 o
  -4   1  16         78.37         78.87         4.55 o
  -3  -1  16         28.54         32.28         4.04 o
  -3   1  16         27.70         25.41         3.55 o
  -2  -1  16         90.55         78.34         9.26 o
  -2  -1  16          0.18         13.30         4.28 o
  -2   1  16          3.37          4.77         4.38 o
  -2   1  16          3.37          4.52         2.43 o
   1   1 -16         19.34         19.55         3.56 o
  -1  -1  16        110.23        123.17         6.03 o
  -1  -1  16        110.23        110.12         8.98 o
  -1   1  16        110.21        125.88        10.49 o
   0  -1  16          7.61         -1.05         7.85 o
   0  -1  16          7.61         12.93         3.52 o
   0   1  16          7.58         12.09         4.99 o
   0   1  16          7.58         12.09         3.64 o
  -1   1 -16         30.24         42.57         7.88 o
   1  -1  16        178.50        181.53         8.10 o
  -1  -1 -16         26.00         34.19         3.37 o
   1   1  16        161.07        167.25         7.47 o
  -2   1 -16         20.51         20.85         5.68 o
  -2  -1 -16         17.59         21.66         4.85 o
   2   1  16        153.99        150.47         7.99 o
   3   1  16        160.42        124.93         6.17 o
   3   1  16        160.42        139.75        11.80 o
  -4  -1 -16         11.53         16.06         3.45 o
   4  -1  16         11.53         12.58         2.77 o
  -4   1 -16          1.91          1.70         1.86 o
  -4   1 -16          1.91          2.83         3.18 o
  -4   1 -16         11.43         17.21         3.87 o
  -4  -1 -16          2.12          1.66         3.34 o
  -5  -2  16         95.12         99.74         7.91 o
  -5   2  16         89.38         94.31         5.86 o
  -5  -2  16         16.41         15.67         1.97 o
  -4  -2  16         45.45         48.87         3.86 o
  -4  -2  16         45.45         42.69         5.90 o
  -4   2  16          8.14          9.07         2.99 o
  -4   2  16         45.59         43.20         5.20 o
  -4   2  16         45.59         47.28         3.79 o
   4  -2 -16          7.85          7.87         1.88 o
  -4  -2  16          7.85          7.71         2.26 o
  -3  -2  16         68.88         62.21         4.73 o
  -3  -2  16         68.88         62.44         6.33 o
  -3   2  16         68.54         65.89         4.85 o
   3   2 -16         68.54         48.10        11.22 o
  -3   2  16         68.54         69.08         7.22 o
   2   2 -16         46.63         42.95         6.54 o
  -2   2  16        260.42        279.12        17.16 o
  -1  -2  16        196.43        206.56         9.42 o
   1   2 -16         34.47         27.86         5.32 o
  -1   2  16        196.24        198.96         8.43 o
   1  -2 -16         34.47         25.76         5.84 o
   0  -2  16          3.37          5.20         5.75 o
   0   2  16          4.26          4.62         4.89 o
   0   2  16          4.26          1.01         4.02 o
   1  -2  16          1.44         15.59         7.25 o
  -1   2 -16          0.33          2.97         2.30 o
   1   2  16         35.97         47.78         7.69 o
   1   2  16          1.50          9.11         8.72 o
   2   2  16          9.59          6.01         4.96 o
   2   2  16         57.18         59.70         5.94 o
   2   2  16         57.18         59.94         8.11 o
  -3  -2 -16         43.50         36.06         4.56 o
   3   2  16         44.18         51.87         8.51 o
  -4  -2 -16         33.96         33.89         3.53 o
   4  -2  16         33.96         35.18         3.19 o
  -4   2 -16          6.33          9.32         3.11 o
  -4   2 -16          6.33          7.18         3.39 o
  -4  -2 -16          5.66          7.32         2.14 o
  -4  -2 -16          5.66          5.81         3.12 o
  -4  -3  16         34.60         38.31         4.34 o
  -4  -3  16         34.60         35.82         5.02 o
  -4   3  16          5.95          2.73         3.06 o
   4  -3 -16          6.18          3.87         1.38 o
  -4  -3  16          6.18          2.87         1.47 o
  -4   3  16         34.49         34.81         4.32 o
  -4   3  16         34.49         33.96         3.34 o
   3   3 -16         51.43         51.18        11.27 o
  -2  -3  16        216.66        245.59        10.63 o
  -2   3  16        215.69        262.21        17.27 o
   2   3 -16        215.69        237.90        18.64 o
  -2   3  16        211.53        215.48         8.69 o
   2  -3 -16         37.16         34.67         2.90 o
  -1   3  16         35.31         34.64         5.36 o
  -1   3  16         35.31         39.01        10.88 o
   0  -3  16        122.72        105.22         7.86 o
   0  -3  16        122.72        111.59         5.42 o
   0   3  16        121.85        116.03         9.83 o
   0   3 -16        121.85        128.50        11.55 o
   0   3  16        121.85        127.26         6.93 o
   1  -3  16        214.13        179.56        12.99 o
  -1   3 -16         36.44         47.07         4.96 o
   1   3  16        214.72        214.30        15.82 o
   2  -3  16         63.10         62.04         4.91 o
  -2   3 -16          9.29          6.88         2.44 o
   2   3  16         47.64         46.22        11.09 o
  -2   3 -16         59.97         67.64        17.93 o
  -3  -3 -16         23.55         14.76         3.67 o
   3   3  16         22.00         24.80         7.75 o
  -4   3 -16          0.30          0.96         3.12 o
  -4   3 -16          0.30          2.52         1.70 o
   4  -3  16          1.96          2.30         1.55 o
  -4  -3 -16          1.96          2.38         2.40 o
  -4  -3 -16          0.38         -1.12         2.67 o
  -4  -3 -16          0.38         -1.47         2.93 o
  -4  -4  16         31.90         33.47         4.99 o
   4  -4 -16          5.64          3.58         1.18 o
  -4  -4  16          5.64          2.90         1.42 o
  -4   4  16         31.86         31.92         3.23 o
  -4   4  16         31.86         35.41         5.30 o
  -3  -4  16         54.81         60.18         6.16 o
  -3  -4  16         54.81         59.65         5.96 o
  -3   4  16         54.19         50.44         4.47 o
  -3   4  16         54.19         50.94         6.94 o
   1   4 -16         43.28         47.83         6.37 o
  -1  -4  16        250.86        293.29        11.86 o
  -1   4  16        247.95        278.94        18.50 o
   0  -4  16         29.54         34.19         3.74 o
   0   4  16         32.55         25.20         7.26 o
  -1   4 -16          2.87         -0.65         7.18 o
   1  -4  16         59.53         58.80         8.23 o
  -1   4 -16         59.04         67.56        13.32 o
   2  -4  16         48.39         39.61         9.00 o
  -2   4 -16         47.52         43.51        18.21 o
  -4   4 -16          7.41          9.00         4.45 o
  -4  -4 -16         43.25         43.29         3.39 o
   4  -4  16         43.25         45.06         2.65 o
  -4  -4 -16          7.76         12.56         3.84 o
  -4  -5  16         38.29         44.03         6.97 o
  -4   5  16         38.32         39.34         5.86 o
  -4  -5  16          6.69          3.77         1.66 o
   4  -5 -16          6.69          8.17         1.85 o
   3   5 -16         49.59         61.72        10.71 o
   2  -5 -16         19.49         16.65         4.65 o
   1   5 -16          8.82          4.32         3.84 o
   0   5 -16         14.59         20.73         8.46 o
   0   5  16         14.59          7.77         7.30 o
  -1   5 -16         14.70         27.05        13.89 o
   1   5  16          5.87          4.38         5.43 o
   2  -5  16         42.48         31.24         5.46 o
   2  -5  16         45.28         41.78         4.55 o
   2   5  16          7.57          7.22         5.12 o
   3   5  16         68.73         62.57         7.72 o
   2  -6 -16          6.51         10.10         3.79 o
   2   6 -16         38.08         44.92         8.63 o
  -1   6  16          3.52          7.94         7.74 o
   1   6 -16          3.52          2.81         3.15 o
   1   6 -16         17.40         19.90         8.27 o
   0   6 -16        104.22        140.24        12.74 o
   1   6  16         10.14          8.12         5.94 o
   1  -6  16         58.89         60.01         6.67 o
  -1   6 -16         56.57         52.86        12.75 o
   1   6  16         56.57         40.76         5.24 o
   2  -6  16         34.75         36.37         4.56 o
   2   6  16          6.33          2.42         4.99 o
   2   6  16         34.94         28.19         7.01 o
  -3  -6 -16         13.92          6.51         2.53 o
   3  -6  16         13.92         11.00         3.05 o
   2  -7 -16          2.05          4.68         3.06 o
   2   7 -16         13.49         19.58         8.65 o
   1   7 -16          9.41          4.66         3.82 o
   1   7 -16          9.41          5.28         5.06 o
   1   7 -16         56.26         90.03        13.16 o
   0   7 -16          4.44         -3.21         9.50 o
   1   7  16         14.47         21.46         8.76 o
   2  -7  16          3.27          4.77         2.88 o
  -2  -7 -16          0.40          0.75         2.43 o
   0  -8  16         98.92        100.16         6.09 o
  -5   0  17          0.71          1.58         1.79 o
  -5   0  17          4.03          9.21         2.14 o
  -5   0  17          4.03          7.73         3.27 o
  -4   0  17          3.53          2.22         2.16 o
   4   0 -17          3.53          4.74         2.02 o
  -4   0  17         20.07         23.54         2.96 o
  -4   0  17         20.07         23.31         5.93 o
   2   0 -17          7.45          9.53         5.38 o
  -2   0  17         43.55         53.20         9.59 o
  -2   0  17         43.55         39.49         5.60 o
  -1   0  17        127.49        144.33        10.22 o
   0   0  17        305.03        270.65         9.88 o
  -1   0 -17         13.04         17.34         5.58 o
   2   0  17         15.80          9.94         4.80 o
  -2   0 -17          2.43          1.54         1.74 o
   3   0  17          6.40          1.43         3.19 o
  -4   0 -17          0.01         -0.23         1.59 o
  -4   0 -17          0.01          0.94         3.14 o
   4   0  17          0.04         -2.62         2.82 o
  -5  -1  17         25.83         27.55         3.77 o
  -5  -1  17         25.83         24.51         2.71 o
  -5   1  17         25.50         27.27         2.27 o
  -5   1  17         25.50         30.18         3.49 o
  -5  -1  17          4.87          5.38         1.81 o
  -4  -1  17         18.57         23.18         4.78 o
  -4  -1  17         18.57         22.68         3.25 o
  -4   1  17          3.46          2.99         2.29 o
  -4   1  17         18.74         18.41         4.73 o
  -4   1  17         18.74         19.27         2.99 o
   4  -1 -17          3.09          8.15         2.41 o
  -4  -1  17          3.09          1.49         1.96 o
  -2  -1  17        263.67        281.51        15.54 o
  -2   1  17        282.96        315.52        12.61 o
   2   1 -17        282.96        357.26        23.48 o
  -2   1  17        262.45        297.50        15.70 o
  -1  -1  17          2.23          4.44         2.67 o
   1   1 -17          0.51          2.22         2.29 o
  -1  -1  17          7.31          7.04         8.65 o
  -1   1  17          2.32          3.55         2.72 o
  -1   1  17          2.32          7.25         6.48 o
   0  -1  17         98.33         81.92         9.62 o
   0   1  17         95.58         98.97         5.15 o
  -1   1 -17          7.34          8.80         2.84 o
  -1   1 -17          7.34          6.23         5.94 o
  -1  -1 -17          5.08          8.51         2.32 o
   1   1  17         35.89         47.65         4.78 o
  -2   1 -17          8.76         24.64         5.88 o
   2   1  17         54.56         67.10         8.96 o
   2   1  17         83.43         95.35         6.43 o
   3  -1  17         15.38         15.10         2.97 o
  -3  -1 -17         15.38         20.38         5.15 o
   3   1  17         16.69         11.36         9.31 o
   3   1  17         16.69          9.23         4.31 o
  -4  -1 -17         13.41         15.85         4.01 o
   4  -1  17         13.41         16.83         2.65 o
  -4   1 -17          2.27          4.64         1.59 o
  -4  -1 -17          2.43          5.63         1.87 o
  -4  -1 -17          2.43          4.30         2.74 o
  -4  -2  17         90.74        101.98         4.93 o
  -4  -2  17         90.74         98.03         6.96 o
  -4   2  17         16.12         24.56         5.51 o
   4  -2 -17         15.79         15.99         1.99 o
  -4  -2  17         15.79         15.13         2.48 o
  -4   2  17         90.89        102.10         8.44 o
  -4   2  17         90.89         96.72         4.75 o
  -3   2  17         30.86         33.77         6.63 o
   2   2 -17          1.19          3.12         7.40 o
   2   2 -17          1.19          6.99         3.51 o
  -2  -2  17         18.04         13.21         7.74 o
  -2   2  17         16.94         23.05        10.72 o
  -2   2  17         16.94         23.19         5.58 o
   2   2 -17          7.35         12.52         7.08 o
  -1  -2  17        162.08        152.57        13.19 o
  -1  -2  17        129.33        126.55         6.25 o
   1   2 -17         24.41         36.27         6.39 o
  -1   2  17        130.77        134.35        12.26 o
  -1   2  17        130.77        130.33         6.60 o
   0  -2  17         92.66         78.68         8.40 o
   0   2  17         96.82         98.10         5.69 o
   0   2  17         96.82         92.06         9.47 o
  -1   2 -17         30.89         30.46         7.86 o
  -1   2 -17         30.89         26.91         4.19 o
   1  -2  17        202.89        170.88        14.43 o
   1   2  17        180.76        180.31        13.21 o
   1   2  17        205.17        185.32         9.63 o
  -1  -2 -17         32.76         32.85         3.89 o
   2   2  17          1.38          1.00         5.21 o
  -2   2 -17          1.38          7.63         4.94 o
   2  -2  17         33.74         34.94         4.17 o
   2   2  17          6.85         10.42         6.37 o
  -3  -2 -17         44.07         45.36         4.82 o
   3   2  17         44.54         32.00         8.44 o
  -4   2 -17          3.43          7.87         2.11 o
  -4   2 -17          3.43          2.36         2.95 o
  -4  -2 -17         21.22         26.83         3.62 o
   4  -2  17         21.22         20.91         2.50 o
  -4  -2 -17          3.98          3.96         3.71 o
  -4  -2 -17          3.98          3.49         1.98 o
  -4  -3  17         30.30         30.22         4.59 o
  -4  -3  17         30.30         25.31         4.10 o
  -4  -3  17          5.19          4.99         1.91 o
   4  -3 -17          5.19          6.51         1.70 o
  -4   3  17         30.43         28.43         4.25 o
  -4   3  17         30.43         29.66         3.10 o
  -3  -3  17         39.45         40.93         3.81 o
  -3  -3  17         39.45         40.84         5.31 o
  -3   3  17         38.56         45.73         7.21 o
  -3   3  17         38.56         37.96         3.96 o
   2   3 -17         12.33         14.51         5.56 o
  -2  -3  17         89.93        104.45         7.62 o
  -2   3  17         80.78         83.93         5.26 o
  -1   3  17         34.93         34.71        11.24 o
   1   3 -17         41.24         46.89        11.77 o
  -1   3  17         41.24         66.84         8.00 o
   1  -3 -17          5.76          4.43         3.44 o
   0  -3  17          6.08         11.42         5.22 o
   0   3  17          6.64          5.50         5.48 o
   0   3 -17          6.64         16.12         7.99 o
   0   3  17          6.64         13.44         6.24 o
  -1   3 -17          6.31          4.61         6.33 o
   1  -3  17         37.50         49.37         6.85 o
  -1   3 -17         43.72         57.75        14.31 o
  -2   3 -17         22.61         21.92         9.70 o
  -2   3 -17        145.93        176.47        20.76 o
  -3  -3 -17         32.46         21.97         3.86 o
   3   3  17         33.33         32.49         8.42 o
  -4   3 -17          6.66          2.96         1.46 o
  -4   3 -17          6.66         12.32         4.82 o
   4  -3  17         38.01         41.41         2.58 o
  -4  -3 -17         38.01         37.32         3.68 o
  -4  -3 -17          6.69          5.72         2.87 o
  -4  -4  17          3.67         -0.04         3.27 o
  -4  -4  17          0.57          1.83         1.34 o
   4  -4 -17          0.57          0.12         1.17 o
  -4   4  17          3.75          2.04         2.88 o
  -4   4  17          3.75          1.59         2.17 o
  -3  -4  17         28.13         19.97         5.34 o
  -3  -4  17         28.13         29.19         4.51 o
   3   4 -17         29.18         29.07        10.69 o
  -3   4  17         29.18         32.28         4.17 o
  -3   4  17         29.18         30.75         7.23 o
  -2   4  17         29.78         28.95         7.66 o
  -1   4  17         11.39         11.10         5.79 o
   1   4 -17         11.39         11.68         5.58 o
  -1   4  17         72.68         87.79        13.64 o
   0  -4  17         97.59         93.77         5.10 o
   0  -4  17         97.59         86.29         7.06 o
   0   4  17         93.67         97.40        10.05 o
   0   4 -17         93.67        103.11        10.14 o
  -1   4 -17          4.86         11.24         7.92 o
   1   4  17         29.35         33.56         7.23 o
  -1   4 -17         29.35         31.45         9.23 o
  -2   4 -17          8.91         13.64         4.74 o
   2  -4  17         51.76         46.15         6.77 o
  -3  -4 -17         13.17          9.54         3.32 o
   3   4  17         12.91         12.79         6.91 o
   3   5 -17         98.36        122.67        13.98 o
   2  -5 -17          2.80          2.22         3.08 o
   2   5 -17         18.72         22.66         8.22 o
  -1  -5  17         13.08         11.21         6.35 o
  -1  -5  17         13.08         20.98         7.10 o
   1  -5 -17          0.39         -0.19         1.85 o
   1  -5 -17          0.39          0.32         3.16 o
   0  -5  17         44.03         38.93         4.05 o
   0  -5  17         44.03         35.09         4.82 o
   0   5  17         43.16         45.97         9.62 o
   1  -5  17         64.37         53.00         4.14 o
   1  -5  17         64.37         54.55         5.87 o
   2  -5  17         21.38         20.30         3.61 o
   2  -5  17         12.99         20.90         5.49 o
   2   5  17          2.45          4.46         4.70 o
   2   5  17         13.13         20.00         6.71 o
  -3  -5 -17         10.31          8.41         3.06 o
  -3  -6  17         47.25         52.44         5.17 o
   2   6 -17          0.39          1.53         4.20 o
   2   6 -17          2.68          3.75         6.04 o
   2  -6 -17          0.56         -0.94         2.81 o
  -1   6  17         18.73         19.54         9.60 o
   1   6 -17         18.73         12.57         5.65 o
   1   6 -17        103.26        103.71         9.71 o
   0   6  17          1.03          2.22        10.86 o
   0   6 -17          1.03          8.85         8.29 o
   1  -6  17         18.51         22.82         5.57 o
   1  -6  17         18.51         12.38         5.68 o
   1   6  17          0.23          2.36         4.97 o
  -1   6 -17          1.11          4.39         9.94 o
   1   6  17          1.11         14.01         7.62 o
   2   6  17          2.23          8.32         6.68 o
   2  -6  17         11.81         14.89         3.29 o
   2   6  17         11.94         24.21         7.28 o
  -2  -7  17          9.80         26.19         4.84 o
   2  -7 -17          1.92          0.23         2.42 o
  -1  -7  17          4.73         14.68         4.18 o
   1  -7 -17          0.69          2.64         2.31 o
   1   7 -17          4.87         21.41         8.81 o
   0  -7  17          2.96          4.78         3.17 o
   1  -7  17         62.35         58.48         5.28 o
  -1  -7 -17         11.12         15.84         4.03 o
  -4   0  18         10.91         16.19         4.57 o
  -4   0  18         10.91          9.70         2.55 o
   4   0 -18          1.92          2.87         3.04 o
  -4   0  18          1.92          0.97         2.49 o
  -3   0  18          5.33          6.89         4.53 o
  -3   0  18          5.33          6.34         2.75 o
   2   0 -18         13.80         -3.60        15.65 o
  -2   0  18         13.80         20.34         9.46 o
  -2   0  18         11.37         14.59         4.89 o
  -1   0  18         40.95         31.77         6.82 o
   1   0 -18          7.19          6.15         2.12 o
   0   0  18        245.61        236.26         8.95 o
   1   0  18        211.19        203.12         8.10 o
   1   0  18        211.19        201.29        15.30 o
  -1   0 -18         37.10         29.49         6.15 o
   3   0  18         31.00         35.28         3.66 o
  -4   0 -18          1.06          0.06         3.64 o
  -4  -1  18         51.43         59.59         3.67 o
  -4  -1  18         51.43         59.18         5.42 o
   4  -1 -18          8.82          6.69         1.78 o
  -4  -1  18          8.82         11.42         3.62 o
  -4   1  18         51.65         61.83         5.87 o
  -4   1  18         51.65         59.98         3.56 o
  -3  -1  18         32.62         29.91         3.36 o
  -3  -1  18         32.62         41.22         5.53 o
  -3   1  18         33.20         24.69         5.32 o
  -3   1  18         33.20         37.89         3.65 o
   2   1 -18         28.88         27.22         6.63 o
  -2  -1  18        159.37        170.06        12.52 o
  -2   1  18        151.16        146.28         9.73 o
   2   1 -18        159.92        179.55        17.25 o
  -2   1  18        159.92        180.52         8.46 o
  -1  -1  18        109.16        132.35         9.48 o
  -1   1  18        108.86        126.68         6.27 o
  -1   1  18        108.86        120.10        11.30 o
   1  -1 -18         19.47         20.13         2.88 o
   0  -1  18        158.16        137.66         6.11 o
   0  -1  18        158.16        115.93         9.72 o
   0   1  18        155.24        139.59        10.90 o
   0   1  18        155.24        139.27         6.26 o
  -1   1 -18         41.86         41.85         8.05 o
  -1   1 -18         41.86         40.06         3.33 o
   1  -1  18        252.74        266.39         9.84 o
   1   1  18        250.59        269.38        16.53 o
  -1  -1 -18         46.54         41.18         5.85 o
   1   1  18        269.41        280.93        11.29 o
   2   1  18         83.37         95.42        10.67 o
   3  -1  18         23.99         25.06         3.02 o
   3   1  18         23.36         20.53         4.87 o
   4  -1  18         15.94          9.66         2.83 o
  -4   1 -18          2.93          1.82         2.75 o
  -4   1 -18          2.93          3.06         1.40 o
  -4  -1 -18          2.69          3.60         1.57 o
  -4  -1 -18          2.69          3.80         2.89 o
  -4  -2  18         24.04         29.38         5.02 o
  -4  -2  18         24.04         28.23         3.16 o
   4  -2 -18          4.23          5.55         1.81 o
  -4  -2  18          4.23          4.25         1.87 o
  -4   2  18         24.02         31.82         4.34 o
  -3  -2  18         59.60         56.01         3.92 o
  -3  -2  18         59.60         56.52         5.95 o
  -3   2  18         59.64         59.59         4.38 o
  -3   2  18         59.64         61.46         7.09 o
   2   2 -18         25.05         33.60         8.20 o
  -2   2  18        147.88        163.55        14.10 o
   2   2 -18        147.88        173.57        13.40 o
   1   2 -18         24.06         24.57         3.78 o
  -1  -2  18        171.91        157.50        11.71 o
   1  -2 -18         24.66         22.51         2.89 o
  -1   2  18        138.55        147.27         6.99 o
   0  -2  18        109.75        103.05         8.90 o
   0   2  18        114.33        113.74         5.87 o
   0   2  18        114.33        110.37        10.22 o
  -1   2 -18         34.88         38.84         3.74 o
   1  -2  18        193.03        192.76         7.66 o
   1   2  18        193.86        190.74         8.22 o
   2   2  18          1.52          1.01         4.84 o
   2  -2  18          9.53         14.43         2.74 o
   3  -2  18         52.93         54.00         3.30 o
   3   2  18         51.35         51.29        10.19 o
  -4   2 -18          4.04          3.50         1.55 o
  -4   2 -18          4.04          3.82         3.00 o
   4  -2  18         21.99         22.48         2.54 o
  -4  -2 -18          3.71          7.73         3.57 o
  -4  -2 -18          3.71          7.77         2.54 o
  -4  -3  18         10.24         26.29         7.59 o
  -4  -3  18         10.24         20.81         5.50 o
  -4  -3  18          1.69          4.61         2.12 o
   4  -3 -18          1.69          2.01         1.25 o
  -4   3  18         10.35         16.41         4.34 o
  -4   3  18         10.35         12.43         2.27 o
  -3  -3  18         96.38         86.37         4.82 o
  -3   3  18         96.73         96.81         5.12 o
  -3   3  18         96.73         97.34         8.02 o
   2   3 -18         95.57        101.43        13.37 o
  -2   3  18         95.57        110.06         7.10 o
  -2   3  18         72.96         74.70         9.51 o
   1  -3 -18          2.04          0.91         1.90 o
  -1   3  18         12.66          9.96         8.61 o
   0  -3  18         16.43         20.24         6.33 o
   0   3 -18         16.79         19.78         7.90 o
   0   3  18         16.79         23.49         8.06 o
  -1   3 -18         18.58         17.17         4.45 o
  -1   3 -18         18.58         14.57         7.35 o
   1  -3  18        116.38        126.11         5.71 o
  -1   3 -18        117.18        164.80        17.26 o
   2  -3  18         25.76         29.11         3.14 o
   3   3  18         46.50         56.78         9.41 o
  -4  -4  18         14.50         13.88         4.11 o
  -4  -4  18          2.79         10.06         2.54 o
  -2  -4  18         72.15         69.70         6.69 o
   2  -4 -18         10.76          2.29         3.75 o
   2   4 -18         63.19         66.20         9.41 o
  -2   4  18         63.19         71.32         5.49 o
  -1  -4  18         50.14         56.50         8.80 o
  -1  -4  18         50.14         46.72         6.61 o
   1  -4 -18          7.71          7.99         2.43 o
   1  -4 -18          7.71          1.49         3.21 o
  -1   4  18         50.03         48.95        13.22 o
   0  -4  18         36.47         38.06         5.98 o
   0   4  18         36.34         39.87         8.72 o
   0   4 -18         36.34         37.07         8.91 o
   1  -4  18          5.84          7.33         4.36 o
   1  -4  18          5.84          5.36         2.44 o
  -1   4 -18         15.55         20.37        12.03 o
  -2   4 -18          3.17         16.19         5.62 o
   2  -4  18         18.55         27.36         8.57 o
   2   4  18         18.47         21.00         9.49 o
   2   5 -18          8.49         13.76         5.19 o
   2   5 -18         48.08         48.93         8.58 o
  -1  -5  18          4.12          4.50         3.13 o
  -1   5  18          0.57          0.73         6.95 o
   1   5 -18          0.57          2.77         8.34 o
   1   5 -18          3.99          3.12         5.63 o
   1  -5 -18          0.86         -1.19         2.74 o
   0  -5  18          6.37          5.10         3.93 o
   0  -5  18          6.37          6.56         3.35 o
   1  -5  18         28.93         34.53         5.41 o
   1   5  18          5.17          4.85         5.75 o
   1  -5  18         29.79         46.59         5.15 o
  -1   5 -18         29.00         35.69        11.14 o
   1   5  18         29.00         38.30         8.88 o
   2   5  18          4.59          8.41         5.98 o
   2  -5  18         28.33         24.77         2.81 o
   2  -5  18         28.33         25.85         6.59 o
   2   5  18         28.00         18.64         8.06 o
   3  -5  18          9.25         10.80         2.43 o
   2   6 -18          1.16          1.77         4.79 o
   2   6 -18          6.21         20.33        11.17 o
   2  -6 -18          1.00         -1.93         2.15 o
   2  -6 -18          1.00          0.59         2.71 o
  -1  -6  18          8.63         18.18         4.81 o
   1   6 -18          1.26          0.30         5.26 o
   1  -6 -18          1.73          4.31         2.54 o
   1  -6 -18          1.73          7.42         3.17 o
   1   6 -18          8.41          9.30         6.21 o
   0  -6  18         91.18         96.03         7.12 o
   0   6 -18         92.48         88.11         9.06 o
   1  -6  18         58.17         65.15         5.11 o
   1  -6  18         58.17         64.20         5.88 o
   1   6  18          9.66          8.08         5.67 o
  -1  -6 -18         10.69         11.03         3.43 o
   1   6  18         57.69         62.31         9.52 o
   2  -6  18         31.51         21.64         6.95 o
  -2  -6 -18          5.62         16.42         3.52 o
  -1  -7  18         74.77         91.44         6.14 o
   1  -7 -18         13.51         12.25         3.43 o
   0  -7  18         10.08         10.75         3.65 o
   4   0 -19          2.84          1.19         2.64 o
  -4   0  19         16.17          9.31         4.11 o
  -4   0  19         16.17         14.64         3.01 o
  -3   0  19         56.36         59.56         6.21 o
  -3   0  19         56.36         58.13         3.81 o
   2   0 -19         61.15         74.84        17.41 o
  -1   0  19          3.83         20.39         7.56 o
   1   0 -19          0.67          2.82         2.09 o
   1   0  19        157.23        172.46         7.26 o
  -1   0 -19         27.62         27.21         8.93 o
  -1   0 -19         27.62         28.80         3.16 o
   2   0  19          0.06          1.17         6.34 o
   2   0  19          1.37         -2.64         4.44 o
   3   0  19         13.86          8.07         3.27 o
  -4  -1  19         12.00         17.43         3.86 o
  -4  -1  19         12.00         14.88         2.94 o
  -4   1  19         11.88         13.86         2.38 o
  -4   1  19         11.88         19.25         4.67 o
   4  -1 -19          2.22          3.83         1.67 o
  -3   1  19         40.64         40.08         3.91 o
  -3   1  19         40.64         45.39         6.14 o
   2   1 -19         16.79         17.65         7.37 o
   2   1 -19        108.53        124.93        15.60 o
  -1  -1  19         11.36         22.47         6.54 o
  -1  -1  19         11.36         13.56         3.52 o
   1   1 -19          1.81          1.91         2.05 o
  -1   1  19         11.20         11.83         3.39 o
  -1   1  19         11.20         15.14         7.03 o
   1  -1 -19          2.16          2.90         1.85 o
   0  -1  19         65.50         52.51         4.00 o
   0   1  19         67.38         66.24         8.69 o
   0   1  19         67.38         63.71         4.47 o
  -1   1 -19          5.52         11.58         7.34 o
  -1   1 -19          5.52          5.73         2.16 o
   1  -1  19         34.83         40.36         4.18 o
  -1  -1 -19          6.63          8.00         2.79 o
  -1  -1 -19          6.63         15.37         8.18 o
  -2   1 -19          4.37          2.96         4.47 o
   2   1  19          4.37          3.13         6.23 o
   2  -1  19         24.24         26.04         3.26 o
   2   1  19         24.33         27.07         8.34 o
   2   1  19         24.33         22.31         4.10 o
   3  -1  19         21.46         20.49         2.83 o
  -4  -2  19         54.00         51.81         4.73 o
  -4  -2  19         54.00         54.67         3.41 o
  -4   2  19         53.02         51.20         4.53 o
  -4   2  19         53.02         53.80         3.16 o
   4  -2 -19         10.46         12.32         1.86 o
  -3  -2  19         51.01         57.26         5.71 o
  -3   2  19         49.55         48.90         3.98 o
  -3   2  19         49.55         50.33         6.49 o
  -2   2  19         28.73         58.01        12.09 o
  -2   2  19         28.73         51.79         5.66 o
   2  -2 -19          4.36          4.34         1.91 o
   2   2 -19         27.22         25.14        10.30 o
   1   2 -19         23.82         20.00         4.26 o
   1   2 -19         23.82         35.37        11.44 o
   1  -2 -19         28.27         27.94         3.34 o
   0   2  19        175.80        164.25        12.07 o
  -1   2 -19          2.67          2.90         2.45 o
  -1  -2 -19          2.97          4.62         3.65 o
   1   2  19         15.99         15.10         4.80 o
   1   2  19         15.99         23.59        10.40 o
   2  -2  19         31.81         36.43         3.56 o
  -2   2 -19          5.90          0.68         5.52 o
  -2   2 -19          5.90          7.55         2.53 o
   2   2  19         32.08         41.67         8.66 o
  -2   2 -19         32.08         42.12        12.12 o
  -4  -3  19         10.27          8.94         3.66 o
   4  -3 -19          1.84          1.50         1.25 o
  -4   3  19         10.23          8.36         2.54 o
  -3  -3  19         36.49         40.59         4.08 o
  -3   3  19         37.10         42.70         3.74 o
  -2  -3  19        107.01        119.09         6.84 o
  -2   3  19         16.61         17.99         9.20 o
  -2   3  19        106.66        124.37         7.70 o
   2  -3 -19         19.32         19.14         2.47 o
  -1  -3  19         55.60         67.75         7.94 o
  -1  -3  19         55.60         51.63         5.63 o
   1  -3 -19          1.53         13.28         6.36 o
  -1   3  19         10.63         23.85         4.99 o
   0  -3  19        123.68        112.25         8.58 o
   0   3 -19        124.33        133.68        10.66 o
   1  -3  19        262.25        271.62         9.72 o
   1  -3  19        262.25        273.96        15.30 o
  -1   3 -19         47.02         55.11         4.76 o
   2  -3  19         14.75         13.06         2.64 o
  -2   3 -19          2.41          3.70         2.58 o
  -2   3 -19         14.59         10.67         9.57 o
   2   3  19         14.59         12.87         6.75 o
   2   4 -19          0.66          0.98         3.71 o
  -2  -4  19          7.64          3.40         5.34 o
  -1  -4  19        117.88        115.68         5.57 o
   1  -4 -19         19.87         19.73         2.69 o
   1  -4 -19         19.87         21.26         4.93 o
   0  -4  19        137.78        129.36         8.56 o
   0  -4  19        137.78        126.37         5.67 o
   0   4 -19        139.49        139.99        11.06 o
   1  -4  19          1.99          3.82         2.18 o
   1  -4  19          1.99          3.66         5.81 o
  -1  -4 -19          0.27         -0.40         1.89 o
   2  -4  19         16.95         22.60         2.93 o
  -2  -4 -19          3.25         13.31         3.27 o
  -2  -4 -19          3.25          9.78         3.81 o
   2   4  19         19.31         21.61        11.22 o
   3  -4  19         32.59         36.62         2.53 o
  -3  -5  19         23.80         25.73         4.45 o
   2   5 -19         13.41         15.90         5.81 o
   2   5 -19         77.24         90.92        10.22 o
   2  -5 -19         13.76         15.12         2.28 o
   2  -5 -19         13.76         13.30         5.74 o
  -1  -5  19         37.32         32.48         4.99 o
  -1  -5  19         37.32         41.14         5.45 o
  -1   5  19          6.08          6.39         7.04 o
   1  -5 -19          6.96          9.98         2.42 o
   1  -5 -19          6.96         11.24         4.13 o
   1   5 -19         45.57         69.11        12.26 o
   0  -5  19         16.31         18.52         5.07 o
   0  -5  19         16.31         19.72         3.58 o
   0   5 -19         15.69         14.20         8.08 o
   0   5  19         15.69         19.97        10.28 o
   1  -5  19         47.43         54.20         6.72 o
   1  -5  19         47.43         53.74         3.73 o
   1   5  19         53.78         61.54        12.54 o
  -1  -5 -19          8.06         15.64         4.27 o
  -1   5 -19         47.70         80.89        14.26 o
   2  -5  19          5.77          7.33         2.57 o
  -2  -5 -19          1.20         11.88         4.14 o
  -2  -6  19         32.08         23.25         3.81 o
  -1  -6  19         19.25         29.75         4.56 o
   1  -6 -19          3.62          6.86         3.68 o
   0  -6  19         22.39         23.85         4.59 o
   1  -6  19         33.31         38.46         5.44 o
  -1  -6 -19          5.59          8.30         3.31 o
  -4   0  20          0.53          0.52         1.36 o
  -4   0  20          0.53         -1.26         2.36 o
   2   0 -20          5.98         16.51        11.46 o
  -2   0  20          6.04          5.53         8.74 o
  -1   0  20        153.81        176.09        11.70 o
  -1   0  20        153.81        150.81         6.88 o
   1   0 -20         27.02         21.82         2.89 o
   1   0  20          8.68          8.67         3.29 o
  -1   0 -20          1.53          5.19         5.21 o
   2   0  20         44.57         45.36         3.71 o
  -2   0 -20          7.83          9.76         4.11 o
   2   0  20          7.83          4.97         8.67 o
   3   0  20         10.42         12.28         3.55 o
  -4  -1  20         14.26         10.02         3.44 o
  -4  -1  20         14.26         15.34         2.32 o
  -4   1  20         14.14         15.45         3.64 o
  -4   1  20         14.14         14.20         2.18 o
  -3   1  20        105.41        126.67         8.36 o
   2   1 -20          6.51         11.43         8.97 o
   2   1 -20          6.51         12.62         3.08 o
  -2  -1  20         39.62         47.93         9.31 o
  -2   1  20         35.70         22.03         6.36 o
   2   1 -20         35.70         22.49        12.14 o
  -1  -1  20         25.27         27.96         3.51 o
  -1  -1  20         25.27         32.10         6.69 o
   1   1 -20          4.45          9.47         2.97 o
  -1   1  20         25.28         28.53         3.87 o
   1  -1 -20          4.43          6.70         2.58 o
   0   1  20          2.28          6.25         3.26 o
   1  -1  20        171.05        191.34         7.56 o
  -1   1 -20         29.67         30.23         3.05 o
   1   1  20        170.74        194.74        13.87 o
   1   1  20        170.74        197.96         7.80 o
  -1  -1 -20         30.36         29.45         2.84 o
  -1  -1 -20         30.36         19.96         5.76 o
  -2   1 -20          2.28          1.11         5.13 o
   2   1  20          2.28         -3.87         7.41 o
   2  -1  20         19.26         20.70         4.15 o
   2   1  20         15.16         19.75         3.94 o
  -3  -2  20         51.15         48.74         3.72 o
  -2  -2  20         55.39         57.62         8.35 o
   2   2 -20          9.09          9.47         8.81 o
  -2   2  20          9.09          4.85         7.26 o
   2  -2 -20          8.55          8.39         2.15 o
  -2   2  20         50.32         52.73         3.87 o
  -2   2  20         50.32         57.07         8.61 o
   1   2 -20          1.97         -0.42         2.43 o
   1   2 -20          1.97         -0.17         7.05 o
  -1  -2  20         14.38         12.17         3.01 o
  -1  -2  20         14.38         13.20         4.60 o
   1  -2 -20          3.00          3.82         1.84 o
  -1   2  20         13.91         12.61         2.97 o
   0  -2  20        315.74        322.15        11.48 o
   0  -2  20        315.74        307.23        16.72 o
   0   2  20        309.69        345.76        11.88 o
   0   2 -20        309.69        378.43        19.34 o
  -1   2 -20          1.43         -0.36         2.19 o
   1  -2  20          7.97          5.52         2.15 o
  -1  -2 -20          1.38          0.77         3.86 o
  -1  -2 -20          1.38          1.44         1.56 o
   1   2  20          7.99          7.43         3.39 o
   1   2  20          7.99         11.92         5.91 o
  -2   2 -20          6.01          9.64         2.64 o
   2   2  20          6.01         22.64         9.43 o
   2  -2  20         31.98         34.46         3.36 o
  -2   2 -20         32.31         40.64        12.36 o
   2   2  20         32.31         32.03         8.59 o
  -2  -2 -20          5.28          4.47         3.40 o
  -3  -3  20         14.65         15.53         3.49 o
  -3   3  20         14.17         13.58         3.14 o
   2   3 -20          4.10          3.99         4.55 o
  -2   3  20          4.10          1.13         8.55 o
  -2  -3  20         26.69         18.58         4.78 o
   2  -3 -20          4.30          3.65         1.43 o
   2   3 -20         26.26         18.01        14.08 o
  -2   3  20         23.85         24.56         4.16 o
  -1  -3  20          2.45          5.12         2.04 o
  -1  -3  20          2.45          7.41         4.30 o
   1   3 -20          0.45          1.61         4.63 o
   1  -3 -20          0.41          1.78         4.35 o
   1  -3 -20          0.41          1.63         1.83 o
  -1   3  20          2.46         14.81         4.05 o
   0  -3  20         45.07         46.97         6.36 o
   0   3 -20         43.53         44.59         7.56 o
   1  -3  20          4.13          1.74         1.94 o
  -1   3 -20          0.98          1.77         2.70 o
   1   3  20          4.35          6.92         6.47 o
  -1   3 -20          4.35          5.75         6.08 o
  -1  -3 -20          0.51          1.98         3.12 o
  -1  -3 -20          0.51          0.38         1.57 o
  -2   3 -20         15.01         12.87         3.81 o
   2   3  20         15.01         24.00         7.68 o
   2  -3  20         86.75         85.41         4.08 o
  -2  -3 -20         15.43         14.44         3.88 o
  -2  -3 -20         15.43         15.02         2.57 o
   2   3  20         86.56         81.23         9.52 o
   3  -3  20         17.66         17.71         2.16 o
  -3  -4  20          5.89         10.16         3.60 o
  -2  -4  20         16.67         17.28         4.68 o
  -2  -4  20         16.67         14.66         4.27 o
   2   4 -20         19.08         37.02        13.95 o
   2  -4 -20          3.18          1.64         1.46 o
  -1   4  20          6.50          8.21         6.90 o
   1   4 -20          6.50          5.19         5.19 o
  -1  -4  20         42.79         46.08         5.58 o
  -1  -4  20         42.79         47.84         3.96 o
   1  -4 -20          8.38         14.60         5.15 o
   1  -4 -20          8.38          7.70         2.26 o
   1   4 -20         49.36         50.06        12.36 o
   0  -4  20         11.62         14.01         4.75 o
   0  -4  20         11.62         12.96         2.90 o
   0   4  20         10.28         17.11         9.43 o
   0   4 -20         10.28         14.61         7.54 o
   1  -4  20         42.63         42.05         3.26 o
   1  -4  20         42.63         46.19         9.93 o
  -1   4 -20         42.58         46.03        10.31 o
   1   4  20         42.58         41.82         8.95 o
  -1  -4 -20          7.53         10.76         2.88 o
  -1  -4 -20          7.53         10.48         4.36 o
   2  -4  20          8.56          7.95         3.06 o
   2   4  20          8.47          2.14         7.77 o
  -2  -4 -20          1.59          0.07         2.68 o
  -2  -4 -20          1.59          2.23         2.09 o
  -2  -5  20         47.43         52.14         4.77 o
   2  -5 -20          7.67          9.66         2.07 o
   1   5 -20          5.74          3.83         5.94 o
  -1  -5  20         30.87         40.92         5.18 o
   1   5 -20         31.14         45.19         8.57 o
   1  -5 -20          5.16          9.13         4.35 o
   1  -5 -20          5.16          7.93         2.77 o
   0  -5  20        134.06        130.75         7.94 o
   0   5 -20        134.67        154.69        12.12 o
   1  -5  20         20.28         32.28         6.55 o
   1  -5  20         20.28         28.42         3.39 o
  -1  -5 -20          3.79         11.86         6.19 o
  -2   0  21          5.58          6.71         4.49 o
   2   0 -21          5.58         12.32        16.98 o
   2   0 -21          0.98          2.05         1.68 o
  -1   0  21         13.07         22.23         8.13 o
  -1   0  21         13.07         14.18         3.23 o
   1   0 -21          2.30          1.03         1.72 o
   0   0  21          0.75          1.67         2.73 o
   1   0  21          6.41          8.73         3.02 o
  -1   0 -21          1.13          1.92         2.01 o
   2   0  21          5.28          7.47         2.77 o
  -2   0 -21          0.93          3.83         1.85 o
  -2   0 -21          0.93          1.62         4.34 o
  -3   1  21          3.46         -1.79         5.26 o
   2   1 -21          2.83          1.46         2.34 o
  -2  -1  21         18.83         25.45         5.91 o
  -2   1  21         20.71         35.55         4.63 o
  -2   1  21         18.42         33.78         7.65 o
   2   1 -21         18.42         26.54        13.43 o
   1   1 -21          2.47          4.63         2.17 o
  -1  -1  21         13.37          9.17         5.58 o
  -1  -1  21         13.37         12.61         2.79 o
   1  -1 -21          2.25          4.28         1.99 o
   1   1 -21         13.47         17.85         9.27 o
  -1   1  21         13.47         12.14         3.24 o
   0   1  21          2.73          1.94         2.74 o
  -1   1 -21          4.03          3.53         1.89 o
   1   1  21          4.03          3.72         4.70 o
   1  -1  21         19.72         23.49         3.14 o
  -1  -1 -21          2.98          3.49         2.30 o
   1   1  21         20.20         24.12         3.81 o
  -2   1 -21          6.38          9.03         2.07 o
   2  -1  21         35.79         42.97         3.00 o
  -2  -1 -21          6.21          9.14         2.28 o
  -2  -1 -21          6.21          8.80         3.37 o
   2   1  21         35.87         30.71         4.77 o
  -2   1 -21         35.87         33.53        11.25 o
  -3  -2  21         30.98         40.82         3.24 o
  -3   2  21         31.83         41.88         3.22 o
   2   2 -21          5.18          6.17         5.10 o
  -2   2  21          5.18          3.09         7.01 o
  -2  -2  21         31.54         32.05         3.21 o
  -2  -2  21         31.54         42.91         6.21 o
   2   2 -21         31.24         41.59        15.40 o
  -2   2  21         31.24         35.82         3.93 o
   2  -2 -21          5.84          4.92         1.63 o
   1   2 -21          9.63         10.68         5.11 o
   1   2 -21          9.63         13.49         3.99 o
  -1   2  21          9.63         11.09         6.71 o
  -1  -2  21         49.92         56.65         3.77 o
  -1  -2  21         49.92         60.80         6.51 o
   1  -2 -21          8.03          9.70         2.22 o
  -1   2  21         50.66         55.64         4.36 o
   1   2 -21         50.66         60.47         8.83 o
   0  -2  21         80.79         87.82         8.75 o
   0   2  21         83.19         79.81         4.80 o
   1   2  21          1.28         -2.78         4.52 o
  -1   2 -21          1.28          3.65         2.29 o
   1  -2  21          6.43         10.30         2.69 o
  -1  -2 -21          1.00          3.23         1.66 o
  -1  -2 -21          1.00          2.39         3.66 o
  -1   2 -21          6.55          7.27         6.58 o
  -2   2 -21          3.91          4.85         3.07 o
   2  -2  21         24.26         28.63         2.68 o
  -2  -2 -21          4.56          5.23         3.38 o
  -2  -2 -21          4.56          8.89         2.33 o
  -3  -3  21         88.78         87.53         5.74 o
  -2  -3  21        108.19        137.46         8.30 o
  -2  -3  21        108.19        130.57         5.62 o
   2   3 -21         18.68         14.53         6.52 o
   2  -3 -21         19.28         21.82         2.13 o
  -2   3  21        107.92        131.74         5.84 o
  -1   3  21         15.69         15.87         7.54 o
   1   3 -21         15.69         16.31         6.34 o
  -1  -3  21         88.35        106.60         7.63 o
  -1  -3  21         88.35        100.41         5.07 o
   1  -3 -21         15.38         17.06         2.62 o
   1   3 -21         88.49         96.46        10.10 o
  -1   3  21         88.49         90.27         6.69 o
   0  -3  21        198.94        200.64        11.12 o
   0   3 -21        195.41        207.83        12.62 o
   1  -3  21         19.78         15.75         3.26 o
   1   3  21          3.69          3.25         5.35 o
  -1  -3 -21          3.29          4.56         2.99 o
  -1  -3 -21          3.29          8.19         2.51 o
  -1   3 -21         19.97         23.30         8.44 o
   1   3  21         19.97         20.02         6.48 o
   2  -3  21          1.28          3.41         1.98 o
  -2  -3 -21          0.31         10.75         4.00 o
  -2  -4  21         46.91         43.29         4.97 o
  -2  -4  21         46.91         46.72         4.40 o
   2  -4 -21          8.15          8.42         1.78 o
   1   4 -21         27.80         27.64         6.95 o
  -1  -4  21        155.89        184.35        10.24 o
  -1  -4  21        155.89        216.57         8.92 o
   1  -4 -21         27.03         35.48        11.19 o
   1  -4 -21         27.03         27.09         2.47 o
   1   4 -21        156.24        174.21        12.45 o
   0   4 -21         75.09         87.60         9.88 o
   1  -4  21         36.60         48.51         4.47 o
   1   4  21          6.09         25.26        10.03 o
  -1  -4 -21          6.71         14.89         4.06 o
  -1  -5  21          5.66         12.57         4.24 o
   1  -5 -21          0.85         -1.79         2.15 o
   0  -5  21          0.85          2.21         4.62 o
  -3   0  22          2.32          1.35         2.18 o
   2   0 -22          5.15          2.98         2.17 o
  -2   0  22         29.32         36.32         3.41 o
  -2   0  22         29.32         34.26         7.02 o
   1   0 -22         69.78         68.72        11.69 o
  -1   0  22         69.78         70.79         4.00 o
   1   0 -22         12.26          9.29         2.46 o
  -1   0 -22          2.38          3.29         1.58 o
   1   0  22          2.38          0.85         5.86 o
   1   0  22         13.55         14.96         3.23 o
   2   0  22          4.25          5.08         2.48 o
  -2   0 -22          0.75          1.37         1.40 o
  -3  -1  22         73.29         82.68         3.68 o
   3  -1 -22         12.94         20.30         3.04 o
  -3   1  22         73.23         82.44         3.72 o
  -2  -1  22         25.09         30.09         2.76 o
  -2  -1  22         25.09         16.84         5.70 o
   2   1 -22          3.62          2.95         3.38 o
   2  -1 -22          5.07          3.06         1.54 o
  -2   1  22         24.42         25.25         2.94 o
  -1  -1  22         18.42         15.96         7.58 o
  -1  -1  22         18.42         17.76         3.35 o
   1  -1 -22         18.42          7.04        11.38 o
   1   1 -22          2.93          1.17         1.83 o
   1  -1 -22          3.49          6.52         2.14 o
   1   1 -22         18.16         21.79         8.74 o
  -1   1  22         18.16         15.91         3.10 o
   0   1  22        101.14        102.01         4.92 o
   0   1 -22        101.14        111.04        10.68 o
   1  -1  22         16.06         21.16         2.95 o
   1   1  22          2.50          2.59         5.25 o
  -1   1 -22          2.50          1.16         1.73 o
   1   1  22         15.79         20.44         3.71 o
  -1   1 -22         15.79         20.73         8.22 o
  -1  -1 -22          3.09          3.50         1.58 o
   1  -1  22          3.09          1.41         8.43 o
  -2   1 -22          4.00          2.13         1.77 o
   2  -1  22         20.60         23.81         2.70 o
  -2  -1 -22          3.29          3.55         1.34 o
  -2  -1 -22          3.29          4.26         3.88 o
  -2  -2  22          9.00         13.12         2.64 o
  -2  -2  22          9.00          7.80         3.64 o
   2  -2 -22          1.41          2.32         1.29 o
  -2   2  22          9.17          8.58         3.24 o
  -1  -2  22         21.07         33.17         7.54 o
  -1  -2  22         21.07         26.82         3.18 o
  -1   2  22          3.03          3.39         5.21 o
   1   2 -22         20.50         27.84         8.87 o
  -1   2  22         20.50         32.80         5.23 o
   1  -2 -22          4.27          8.77         2.05 o
   0   2 -22         52.68         59.99         7.90 o
  -1   2 -22          3.97          9.14         2.73 o
   1   2  22          3.97          7.22         6.07 o
   1  -2  22         23.64         24.11         3.30 o
  -1  -2 -22          4.30         12.20         6.14 o
  -1   2 -22         23.49         23.83         8.66 o
   2  -2  22         33.18         37.31         2.63 o
  -2  -2 -22          6.01          6.71         3.28 o
  -2  -2 -22          6.01          7.63         1.87 o
  -2  -3  22         19.09         19.84         4.68 o
  -2  -3  22         19.09         18.74         2.72 o
   2  -3 -22          3.87          2.11         1.30 o
  -1  -3  22        100.50        111.80         8.00 o
  -1  -3  22        100.50        113.15         4.95 o
   1   3 -22        100.11        131.40        12.76 o
   1  -3 -22         18.05         19.45         2.21 o
   0   3 -22        100.81        101.30         9.85 o
   1  -3  22         43.54         48.22         3.95 o
  -1  -3 -22          8.01          5.90         2.23 o
  -1  -3 -22          8.01         11.54         4.62 o
  -1  -4  22         44.56         40.77         5.28 o
  -1  -4  22         44.56         46.33         3.66 o
   1  -4 -22          7.52          7.90         2.30 o
   0  -4  22         93.53         87.19         3.94 o
   2   0 -23          1.66          0.34         2.10 o
  -2   0  23          9.47         12.18         2.42 o
  -1   0  23         41.32         49.69         3.27 o
   1   0 -23          7.26          5.06         1.54 o
  -1   0 -23          0.47          0.04         1.66 o
   1   0  23          2.67          3.26         1.94 o
  -2  -1  23         39.08         42.55         2.71 o
   2  -1 -23          6.91          5.61         2.19 o
  -2   1  23         39.04         42.24         3.12 o
   1   1 -23          4.98          3.99         2.34 o
  -1  -1  23         26.48         27.89         2.78 o
  -1   1  23         26.76         37.29         3.20 o
   1  -1 -23          4.37          4.05         2.49 o
   0   1  23         42.69         45.92         3.43 o
   1  -1  23         10.55         15.62         2.46 o
  -1   1 -23          1.79          3.41         1.53 o
  -1  -1 -23          1.91          4.20         1.55 o
  -1  -2  23         23.88         26.52         2.70 o
   1  -2 -23          4.04          5.65         1.95 o
  -1   2  23         24.04         18.64         4.39 o
   1  -2  23         40.42         39.72         2.63 o
  -1  -2 -23          7.24          8.08         1.92 o
   0  -3  23         11.97         21.13         2.45 o
   0   0  24          0.36         -1.41         2.35 o
                                                
